# Supplementary material for: Genome-wide transcriptome analysis identifies alternative splicing regulatory network and key splicing factors in mouse and human psoriasis
Source: Sci Rep. 2018 Mar 7;8:4124. doi: 10.1038/s41598-018-22284-y (PMC5841439; doi:10.1038/s41598-018-22284-y)
Supplement: Supplementary file 2 — Table S1 [file 41598_2018_22284_MOESM2_ESM.xlsx]

## Sheet: DAS_Tnip1KO_mice
Table S1. Differential alternative splicing events in the Tnip1 KO mice and the human psoriasis dataset.
DAS events in Tnip1 KO mice.
event_id	event_type	path1	path2	logoddsWT	logoddsKO	logoddsratio	pvalue	qvalue	PSI_WT	PSI_KO	delta_PSI
uc008sqb.1,uc008sqc.1,uc008sqd.1:chr4:-:43527582:43536260:Tpm2:<1-2-3-4-5:8-9	ME	E5,E6,E8	E5,E7,E8	-0.582178	-2.8249	-2.24272	1.39701e-23	5.1899e-20	0.346357	0.0510865	0.295271
uc007dbk.2,uc007dbl.2,uc011wtw.1:chr1:+:157405249:157534363:Acbd6:<1-2-3:	ALE	E3,E4	E3,E6,E7,E8,E9,E10	0.0558296	-1.61399	-1.66982	1.13098e-15	2.1008e-12	0.868584	0.537222	0.331362
uc008jar.1,uc008jas.1,uc008jat.1,uc012btk.1:chr2:+:29821079:29886970:Spna2:24-25-26-27-28-29-30-31-32-33-34-35-36:38-39-40-41-42-43-44-45-46-47-48-49-50-51-53-54-55-56-57-58>	ES	E36,E38	E36,E37,E38	1.31567	-0.0165645	-1.33223	2.12785e-15	2.63499e-12	0.195616	0.484967	-0.289351
uc009rvm.2,uc009rvn.2,uc009rvo.2:chr9:+:111020614:111128172:Lrrfip2:9-10:13-14-15-16-17-18>	ES	E10,E13	E10,E11,E12,E13	1.68728	-0.127491	-1.81477	6.78556e-15	6.30209e-12	0.0765824	0.348715	-0.272133
uc008sqb.1,uc008sqc.1,uc008sqd.1:chr4:-:43527582:43536260:Tpm2:8-9:11>	A3SS	E9,E10,E11	E9,E11	0.264066	2.26691	2.00284	1.83342e-14	1.13519e-11	0.143134	0.552684	-0.409551
uc009ggh.2,uc009ggi.2,uc009ggj.2,uc009ggk.2:chr7:+:31548774:31566085:Dmkn::16-17-18-19-20-21>	AFE	E10,E11,E12,E13,E14,E16	E15,E16	0.476573	1.46146	0.984887	3.84277e-14	2.03941e-11	0.371149	0.61339	-0.242242
uc009kjs.2,uc009kjt.2,uc012fwp.1:chr7:-:148346224:148358750:Rnh1::5-6-7-8-9-10-11-12-13>	AFE	E1,E5	E2,E3,E5	-1.13672	-0.0215062	1.11521	7.06376e-14	3.28024e-11	0.561065	0.293464	0.2676
uc007yul.1,uc007yum.1:chr16:+:25286902:25422430:Tprg:<1-2:	ALE	E2,E3	E2,E4,E5,E6,E7	-2.24883	-0.785924	1.4629	1.65632e-13	6.83691e-11	0.0824202	0.284688	-0.202267
uc007wvt.1,uc007wvu.2,uc007wvv.2,uc007wvw.1,uc007wvx.1,uc007wvy.1,uc011zwi.1:chr15:+:80541742:80771516:Tnrc6b::6-7-8-9-11-12-13-14-15-16-17-18-19-21-22-23-24-27-28-29-30>	AFE	E1,E2,E3,E4,E6	E5,E6	-0.856871	1.09468	1.95155	2.96488e-13	1.10145e-10	0.169715	0.582118	-0.412403
uc008pfh.2,uc008pfi.2,uc008pfj.2:chr3:+:54165028:54194963:Postn:<1-2-3-4-5-6-7-8-9-10-11-12-13-14-15-16:18-19-20	ES	E16,E18	E16,E17,E18	1.69358	0.420716	-1.27286	7.20743e-13	2.43415e-10	0.109377	0.304074	-0.194698
uc007jdi.1,uc007jdj.1,uc007jdk.1:chr11:+:59016018:59019504:Mrpl55:<2:5	A3SS	E2,E5	E2,E4,E5	-20	-0.412883	19.5871	8.63748e-13	2.67402e-10	1	0.608292	0.391708
uc009ggh.2,uc009ggi.2,uc009ggj.2,uc009ggk.2:chr7:+:31548774:31566085:Dmkn:7-8:10-11-12-13-14	ES	E8,E10	E8,E9,E10	-1.86078	-2.59348	-0.732697	4.94446e-12	1.41297e-09	0.833716	0.912092	-0.078376
uc007ikd.1,uc007ike.1,uc007ikf.1:chr11:-:33052510:33063056:Npm1:<1-2-3-4-5-6-7-8-9:	ALE	E9,E11	E9,E12,E13	-1.47325	-0.65591	0.817336	6.83179e-12	1.81286e-09	0.245756	0.425035	-0.179279
uc008ikd.1,uc008ike.1,uc012bqy.1:chr2:-:13771908:13977662:Ptpla:<1-2-3-4:6-7.8>	ES	E4,E6	E4,E5,E6	1.50996	-0.669544	-2.17951	1.50177e-11	3.71939e-09	0.117336	0.514483	-0.397147
uc007xqh.2,uc007xqi.2:chr15:-:99608898:99705887:Lima1::5-6-7-8-9-10-11-12>	AFE	E1,E2,E3,E5	E4,E5	-1.57169	-0.120251	1.45144	2.36073e-11	5.48132e-09	0.107171	0.324433	-0.217262
uc007det.1,uc007deu.1,uc007dev.1,uc007dew.1,uc007dex.1,uc011wun.1:chr1:+:162965296:162968668:Gas5:7:9	IR	E7,E9	E7,E8,E9	-0.184166	0.501038	0.685204	2.59119e-11	5.66251e-09	0.297757	0.175993	0.121765
uc007bzp.2,uc007bzq.2,uc007bzr.2,uc007bzs.2,uc007bzt.2,uc007bzu.2,uc011wpe.1:chr1:+:92895303:93025521:Lrrfip1:22:	ALE	E22,E24	E22,E25,E26,E27,E28,E29	1.29808	0.178755	-1.11932	5.09587e-11	1.05173e-08	0.627754	0.354381	0.273374
uc007bzp.2,uc007bzq.2,uc007bzr.2,uc007bzs.2,uc007bzt.2,uc007bzu.2,uc011wpe.1:chr1:+:92895303:93025521:Lrrfip1:14-15:17-18	ES	E15,E17	E15,E16,E17	1.84711	0.233352	-1.61376	1.0861e-10	2.12361e-08	0.0968083	0.358768	-0.261959
uc007det.1,uc007deu.1,uc007dev.1,uc007dew.1,uc007dex.1,uc011wun.1:chr1:+:162965296:162968668:Gas5:13:15	IR	E13,E15	E13,E14,E15	-0.625234	0.496194	1.12143	1.53441e-10	2.85016e-08	0.522201	0.256578	0.265623
uc007xsz.1,uc007xta.1,uc007xtb.1,uc007xtc.1:chr15:-:101177874:101200556:Krt80::4-5-6-8-9-10-11-13.14>	AFE	E1,E4	E3,E4	3.67975	1.83729	-1.84246	7.95184e-10	1.34278e-07	0.0484496	0.269488	-0.221038
uc008rol.2,uc008ron.2,uc008roo.2,uc012cyp.1,uc012cyq.1,uc012cyr.1,uc012cys.1,uc012cyt.1,uc012cyu.1:chr3:-:141902548:142058660:Pdlim5:10-11:	ALE	E11,E12	E11,E16,E17,E18,E19,E20,E21	-1.33303	-0.149618	1.18341	7.65001e-10	1.34278e-07	0.437741	0.697822	-0.260081
uc009mfr.2,uc009mfs.2,uc009mft.2,uc009mfu.2,uc009mfv.2:chr8:-:74864895:74945373:Eps15l1:<1-2-3-4-6-7-8-9-10-11-12-13-14-15-16-17.18:	ALE	E18,E19	E18,E20,E21,E22,E23,E24,E25	-0.370008	-2.13683	-1.76682	1.0472e-09	1.69146e-07	0.21107	0.0444187	0.166651
uc007wtp.1,uc007wtq.1,uc007wtr.1,uc007wts.1,uc007wtt.1:chr15:-:79358125:79377171:Ddx17::15	AFE	E1,E2,E3,E4,E5,E6,E7,E8,E9,E10,E11,E15	E13,E14,E15	0.983388	0.0315502	-0.951838	1.17772e-09	1.82301e-07	0.338315	0.566061	-0.227746
uc008jkc.1,uc008jkd.1,uc008jke.1,uc008jkf.1,uc008jkg.1:chr2:+:35111930:35163412:Gsn::6-7-8-9-10-11-12-13-14-15-16-17-18-19-20-21>	AFE	E1,E3,E6	E4,E6	-1.7459	-3.04697	-1.30107	1.65334e-09	2.45686e-07	0.159581	0.0505232	0.109058
uc007dbx.2,uc007dby.2,uc007dca.2,uc007dcb.2,uc007dcc.2,uc011wub.1,uc011wuc.1:chr1:+:157882793:157915989:Ifrg15,Tor1aip2:7:	ALE	E7,E8	E7,E9,E10,E11,E12	-0.107681	-1.18065	-1.07297	2.63775e-09	3.39151e-07	0.679144	0.420662	0.258483
uc007kvc.1,uc007kvd.1:chr11:+:87861172:87867259:Srsf1:<1-2-3:5>	IR	E3,E5	E3,E4,E5	0.927456	0.0700872	-0.857368	2.50484e-09	3.39151e-07	0.156465	0.303167	-0.146702
uc009urq.1,uc009urr.1:chrX:-:151647681:151650952:Sat1:<1-2-3:	ALE	E3,E4	E3,E5,E6,E7	-2.51119	-1.30492	1.20627	2.39832e-09	3.39151e-07	0.0998813	0.273079	-0.173198
uc007ihs.1,uc007iht.1,uc007ihu.1,uc011xss.1:chr11:-:29999394:30168175:AK137356,Spnb2::5-6.7-8-9-10-11-12-13-14-15-16-17-18-19-20-21-22-23-24-25-26-27-28-29-30-31-32-33-34-35	AFE	E1,E2,E5	E4,E5	0.435727	1.75078	1.31506	2.64748e-09	3.39151e-07	0.657755	0.883107	-0.225352
uc008ujy.1,uc008ujz.1,uc008uka.1,uc008ukb.1:chr4:+:118100697:118105521:Elovl1::3-4-5-6-7-8-9.10.11>	AFE	E1,E3	E2,E3	-1.5049	-0.368031	1.13687	2.90773e-09	3.48459e-07	0.808258	0.575676	0.232582
uc007det.1,uc007deu.1,uc007dev.1,uc007dew.1,uc007dex.1,uc011wun.1:chr1:+:162965296:162968668:Gas5:15:17-18-19-20>	IR	E15,E17	E15,E16,E17	1.03875	1.98884	0.950089	2.84773e-09	3.48459e-07	0.145089	0.0592173	0.0858722
uc007det.1,uc007deu.1,uc007dev.1,uc007dew.1,uc007dex.1,uc011wun.1:chr1:+:162965296:162968668:Gas5:9:11	IR	E9,E10,E11	E9,E11	-0.373188	-1.17931	-0.806117	3.60659e-09	4.18703e-07	0.214759	0.108021	0.106738
uc007rvv.2,uc007rvw.2,uc007rvx.2:chr13:-:112215887:112280249:Gpbp1:<1-2-3-4-5-6:8-9-10-11-12-13>	ES	E6,E8	E6,E7,E8	-0.0981753	-1.29129	-1.19311	4.34753e-09	4.89426e-07	0.446665	0.727619	-0.280954
uc008vlv.1,uc008vlw.1,uc008vlx.1,uc008vly.1,uc012dnq.1:chr4:+:138748845:138847727:Capzb:<1-3-5-6-7-8-9-10:13>	ES	E10,E13	E10,E12,E13	2.56575	1.01508	-1.55067	5.00916e-09	5.47325e-07	0.0384856	0.172767	-0.134281
uc009kju.2,uc009kjv.2,uc009kjw.2:chr7:-:148375832:148379903:Hras1:<1-2-3-4-6:8>	IR	E6,E8	E6,E7,E8	-0.666243	0.253179	0.919423	6.01622e-09	6.38579e-07	0.506927	0.288059	0.218867
uc008ysb.1,uc008ysc.1:chr5:+:111759782:111817379:Pitpnb:<1-2-3-4-5-6-7-8-9-10:12>	ES	E10,E12	E10,E11,E12	-1.26864	0.203694	1.47233	8.76017e-09	8.79569e-07	0.703206	0.353022	0.350184
uc009kqh.1,uc009kqi.1:chr7:-:151621628:151656646:Cttn:<1-2-3-4-5-6-7-8-9-10:12-13-14-15-16-17-18>	ES	E10,E12	E10,E11,E12	0.670505	-0.0724126	-0.742917	8.68587e-09	8.79569e-07	0.233059	0.392025	-0.158966
uc008axy.2,uc008axz.2,uc008aya.2,uc008ayb.2:chr17:+:24857007:24858872:Gm10653,Rps2::4-5-6.7-8-10>	AFE	E2,E4	E3,E4	1.24817	-0.0830666	-1.33124	1.44759e-08	1.31165e-06	0.0429959	0.149102	-0.106106
uc007pkx.1,uc007pky.2,uc007pkz.2:chr13:-:9684081:9764560:Zmynd11:<2-3-4:6-7-8-9.10-11-12-13-14-15-16-17>	ES	E4,E6	E4,E5,E6	-1.77272	-0.188635	1.58409	1.49959e-08	1.32643e-06	0.744632	0.379682	0.36495
uc007jyq.2,uc007jyr.2,uc011xyi.1:chr11:+:72115130:72127235:Xaf1:<1-2:4	ES	E2,E4	E2,E3,E4	-4.43116	-1.1778	3.25336	1.59027e-08	1.37392e-06	0.979079	0.604238	0.374841
uc007hnb.1,uc007hnc.1,uc007hnd.1:chr10:-:127927916:127930881:Myl6:<1-2-3-4-5:9>	ES	E5,E9	E5,E7,E9	0.22917	-0.999634	-1.2288	1.81693e-08	1.49997e-06	0.389319	0.683219	-0.293901
uc008oxk.2,uc008oxl.2,uc008oxn.2:chr3:+:33919000:33968266:Fxr1:14-15-16:18	ES	E16,E18	E16,E17,E18	-0.209957	-1.42179	-1.21183	2.15657e-08	1.74167e-06	0.449963	0.727781	-0.277817
uc007uai.1,uc007uaj.1,uc007uak.1,uc007ual.1,uc007uam.1:chr14:-:56334713:56341094:Rabggta:<1-5-6-7-8-9-10-11-12-13:	ALE	E13,E14	E13,E15,E16,E17,E18,E19,E20,E21	-3.09558	-1.18085	1.91473	2.23362e-08	1.76551e-06	0.352321	0.785119	-0.432798
uc008ruf.2,uc008rug.2,uc008rui.2,uc012czq.1,uc012czr.1,uc012czs.1,uc012czt.1:chr3:-:153570252:153575957:Rabggtb:7-8:10-11	ES	E8,E10	E8,E9,E10	-0.164068	0.987655	1.15172	2.33811e-08	1.8096e-06	0.422	0.191037	0.230963
uc008kbs.2,uc008kbt.2,uc008kbu.2,uc008kbv.2:chr2:+:72123693:72280667:B230120H23Rik:<1-2-3-4-5-6-7-8-9-10-12:	ALE	E12,E14	E12,E15,E16,E17,E18,E19,E20,E21,E22,E23	-0.3825	0.457013	0.839512	2.42885e-08	1.84146e-06	0.208808	0.378101	-0.169292
uc007det.1,uc007deu.1,uc007dev.1,uc007dew.1,uc007dex.1,uc011wun.1:chr1:+:162965296:162968668:Gas5:11:15	ES	E11,E15	E11,E13,E15	-0.10714	0.657726	0.764867	2.63823e-08	1.9602e-06	0.468538	0.292426	0.176112
uc008gap.1,uc008gau.1,uc008gav.1,uc008gaw.1,uc008gax.1,uc008gay.1,uc008gaz.1,uc012bgl.1,uc012bgm.1,uc012bgn.1,uc012bgo.1:chr19:-:4742912:4811634:Rbm14,Rbm4,Rbm4b:6.7.8:10	A5SS	E8,E10	E8,E9,E10	0.414276	1.51983	1.10555	2.86402e-08	2.06167e-06	0.259785	0.105175	0.15461
uc008xdf.2,uc008xdg.2,uc008xdh.1,uc008xdi.1:chr5:+:35292096:35376242:Rgs12:<4.5-6-8-9-10-11-12-13-14-15-16-17:19>	ES	E17,E19	E17,E18,E19	-0.816501	-1.87344	-1.05694	2.88579e-08	2.06167e-06	0.538299	0.789403	-0.251104
uc008jaw.1,uc008jax.1,uc008jay.1:chr2:+:29917562:29927314:Set::3-4.5-6-7-8.9-10-11>	AFE	E1,E3	E2,E3	-0.187926	-1.37684	-1.18891	3.6101e-08	2.53048e-06	0.629928	0.844574	-0.214647
uc007chn.2,uc007chp.2,uc011wqe.1:chr1:+:109407999:109422177:Serpinb2::4-5-6-7-8-9-10>	AFE	E1,E4	E2,E4	1.06992	0.312047	-0.757873	3.95251e-08	2.71918e-06	0.207452	0.356891	-0.149439
uc007yll.2,uc007ylm.2,uc007yln.2,uc007ylo.2,uc007ylp.2,uc007ylq.1:chr16:+:17619446:17644923:Smpd4,mKIAA1418:<1-2-3-4-6-8.9-11-12-13-14:	ALE	E14,E15	E14,E16,E17,E18,E19,E21,E22,E23,E24,E25,E26	-2.56495	-0.386773	2.17818	4.81257e-08	3.19262e-06	0.724298	0.965378	-0.24108
uc009sfy.1,uc009sfz.1,uc009sga.1:chr9:-:123081402:123125156:Cdcp1:<1-2-3-4-5:	ALE	E5,E6	E5,E7,E9,E10,E11	-3.02992	-1.29557	1.73436	5.35335e-08	3.48907e-06	0.0809727	0.332468	-0.251496
uc007kxv.1,uc007kxw.1,uc007kxx.1,uc007kxy.1,uc007kxz.1,uc007kya.1,uc007kyb.1,uc007kyc.1,uc007kyd.1,uc011ycs.1,uc011yct.1:chr11:+:93857404:93987396:JSAP2,Spag9:4-5-7-10-11-13-17-18-19-20-21-22-23-24-25-26-27-28-30-31-32-33-34-35:37-38-39>	ES	E35,E37	E35,E36,E37	0.811891	-0.169138	-0.981029	5.536e-08	3.54591e-06	0.260996	0.487137	-0.226142
uc008upa.1,uc008upb.1,uc008upc.1,uc008upd.1,uc008upe.1,uc008upf.1:chr4:+:122939620:122976076:Gm12612,Pabpc4:7-8-9-10-11-13-14.15:17-18-19-20>	ES	E15,E17	E15,E16,E17	-0.771928	0.595983	1.36791	7.80692e-08	4.91571e-06	0.590201	0.259284	0.330918
uc007xqc.1,uc007xqd.1:chr15:+:99548023:99555438:Gpd1:<1-2-3-4-5-6-7-8:10>	IR	E8,E10	E8,E9,E10	1.51976	-3.17141	-4.69118	8.09538e-08	5.01239e-06	0.181947	0.85917	-0.677222
uc007vdt.2,uc007vdu.2,uc007vdv.2,uc011zrc.1:chr15:-:6763576:6824313:Osmr:<1-2-3-4-5:	ALE	E5,E6	E5,E7,E8,E9	-2.93084	-1.74105	1.18979	9.13476e-08	5.56043e-06	0.0863617	0.232929	-0.146567
uc007cfo.1,uc007cfp.1,uc007cfq.1,uc007cfr.1:chr1:-:99717670:99992209:Pam:<1-2-3-4-5-7-8-9-10-11-12-13-14-15:17-18-19-20-21-22-23-24	ES	E15,E17	E15,E16,E17	0.0244392	-1.33661	-1.36105	9.27986e-08	5.56043e-06	0.254498	0.581765	-0.327267
uc008ddd.2,uc008dde.2:chr17:+:56904173:56909516:Dus3l:11:	ALE	E11,E12	E11,E13,E14,E15,E16,E17	-3.37588	-0.97456	2.40132	1.08457e-07	6.39554e-06	0.153522	0.643277	-0.489754
uc007mcd.1,uc007mce.1,uc011ygt.1:chr11:+:109224107:109262683:Gna13:4-5:7.8>	IR	E5,E7	E5,E6,E7	-1.03136	0.258862	1.29022	1.43574e-07	8.33404e-06	0.656115	0.329752	0.326364
uc007yzu.2,uc007yzv.2,uc007yzw.2:chr16:+:33056538:33060274:Rpl35a::6-7-8-9>	AFE	E2,E6	E3,E4,E6	2.20889	3.15439	0.945506	1.48116e-07	8.46538e-06	0.0650594	0.025526	0.0395334
uc007isj.1,uc007isk.1,uc007isl.1,uc007ism.1:chr11:+:50190595:50200030:Hnrnph1,Hnrph1:8-9-10-11-12-13:15	A5SS	E13,E15	E13,E14,E15	-1.90897	-3.27774	-1.36876	1.55185e-07	8.73503e-06	0.853285	0.959593	-0.106308
uc009fsl.1,uc009fsm.1:chr7:-:26152634:26154743:Cnfn:<1:3-4-5>	ES	E1,E3	E1,E2,E3	-0.155375	-1.66205	-1.50668	2.0092e-07	1.11405e-05	0.353915	0.724863	-0.370947
uc008rst.1,uc008rsu.1,uc008rsv.1,uc008rsw.1,uc008rsx.1,uc008rsy.1,uc008rsz.1,uc008rta.1:chr3:+:151873421:151899794:Fubp1:7-8-9-10-11-12-13-14-15-16-17-18:	ALE	E18,E19	E18,E20	-1.73619	-3.52636	-1.79017	2.06777e-07	1.11839e-05	0.0179684	0.00295991	0.0150085
uc008dzb.1,uc008dzc.1,uc008dzd.1,uc008dze.1:chr18:-:6024447:6136096:Arhgap12:<2.3-4-5-6:8-9	ES	E6,E8	E6,E7,E8	-0.569524	-1.90946	-1.33993	2.07722e-07	1.11839e-05	0.485334	0.793847	-0.308513
uc008dsf.2,uc008dsg.2,uc008dsh.2,uc008dsj.2,uc012axw.1:chr17:+:84105502:84220856:Mta3:14-15-16:	ALE	E16,E17	E16,E18,E19,E21	0.123176	-1.03267	-1.15585	2.49295e-07	1.32304e-05	0.832309	0.598472	0.233837
uc008yna.1,uc008ynb.1,uc008ync.1,uc008ynd.1,uc008yne.1,uc008ynf.1:chr5:-:108173813:108304126:Evi5:<3-4-5-6-7-8-9-11-12-13-14:18-19-20-21-22-23-24>	ES	E14,E18	E14,E15,E17,E18	1.2609	-0.354248	-1.61515	3.19987e-07	1.6743e-05	0.120065	0.408996	-0.288931
uc009nzf.2,uc009nzg.2,uc009nzh.2,uc009nzi.2,uc009nzj.2,uc009nzk.2,uc009nzl.2,uc009nzm.1,uc009nzn.1,uc009nzo.2,uc012gnf.1:chr8:+:129587955:130136186:Pard3:26-27:	ALE	E27,E28	E27,E29,E30,E31,E32,E33	-1.31291	-2.62306	-1.31015	4.86534e-07	2.47599e-05	0.652764	0.321041	0.331723
uc009sye.1,uc009syf.1:chrX:-:34631828:34650317:Upf3b:<1-2-3-4-5-6-7:9-10-11>	ES	E7,E9	E7,E8,E9	-0.693147	0.858939	1.55209	5.0298e-07	2.50353e-05	0.176512	0.0379327	0.13858
uc009cip.1,uc009ciq.1:chr6:-:72382792:72389552:Mat2a:<1-2-3-4-5-6-7-8:10>	IR	E8,E10	E8,E9,E10	0.112967	-0.819878	-0.932845	5.05422e-07	2.50353e-05	0.173457	0.336531	-0.163075
uc008ryf.2,uc008ryg.2,uc008ryh.1,uc008ryi.2,uc008ryj.2,uc008ryk.2,uc008ryl.2,uc008rym.1,uc008ryn.2,uc008ryo.2,uc008ryp.1,uc012dak.1:chr4:-:9376231:9596491:Asph:7:	ALE	E7,E10,E11	E7,E12,E13,E14,E15,E16	-2.12248	-1.03304	1.08944	5.24599e-07	2.56432e-05	0.0330054	0.0896006	-0.0565952
uc007ido.2,uc007idp.2:chr11:+:21138891:21221136:Vps54:<1-2:4-5-6-7-8-9-10-11-12-13-14-15-16-17-18-19-20-21-22-23-24>	A3SS	E2,E4	E2,E3,E4	-0.741414	0.0346856	0.776099	6.31043e-07	3.04458e-05	0.622821	0.441664	0.181158
uc007mtm.2,uc007mtn.2:chr11:+:120459734:120469512:Anapc11::4-5>	AFE	E1,E2,E4	E3,E4	-1.51703	0.165863	1.6829	6.52855e-07	3.10943e-05	0.245519	0.633506	-0.387988
uc008pvj.2,uc008pvk.2,uc008pvl.2:chr3:-:88285070:88307254:Lmna:<1-3-4-5-6-7-8-9-10-11:	ALE	E11,E12	E11,E13,E14	-0.668221	-1.92111	-1.25288	6.77354e-07	3.14546e-05	0.843916	0.614271	0.229645
uc007xrc.2,uc007xrd.2,uc007xre.1,uc011zzl.1:chr15:-:100218330:100254645:Nramp2,Slc11a2::3.4-5-6-7-8-9-10-11-12-13-14-15-16-17-18	AFE	E1,E3	E2,E3	-1.23088	1.08463	2.31551	7.00413e-07	3.21239e-05	0.807372	0.283537	0.523836
uc007rfk.1,uc007rfl.1,uc007rfm.1,uc007rfn.1,uc007rfo.1,uc007rfp.1,uc007rfq.1,uc011zbx.1:chr13:-:74831733:74946208:Cast::3-4	AFE	E1,E3	E2,E3	-2.03983	-0.62264	1.41719	7.81764e-07	3.54177e-05	0.960473	0.853376	0.107097
uc008rfm.1,uc008rfn.1,uc012cxc.1:chr3:-:123210469:123211254:BC025067,BC096391,Snora24:4:6>	IR	E4,E6	E4,E5,E6	0.664039	-0.538996	-1.20304	8.16602e-07	3.65503e-05	0.210326	0.488736	-0.278409
uc007det.1,uc007deu.1,uc007dev.1,uc007dew.1,uc007dex.1,uc011wun.1:chr1:+:162965296:162968668:Gas5:3:5	IR	E3,E5	E3,E4,E5	0.710475	1.18626	0.475785	9.31769e-07	4.12086e-05	0.192882	0.129977	0.0629049
uc007jdg.2,uc011xvm.1:chr11:-:58997356:59005454:Guk1::3-4-5-6-7-8-9>	AFE	E1,E3	E2,E3	0.177887	1.56862	1.39073	9.53836e-07	4.13324e-05	0.819849	0.510425	0.309424
uc008cgz.2,uc008cha.2,uc008chb.2,uc008chc.2,uc008chd.2,uc008che.1,uc008chp.1,uc008chq.1,uc008chr.1,uc008chs.2,uc012arh.1,uc012ari.1:chr17:+:35378690:35580718:Bat1a,H2-Q6,H2-Q7,H2-Q9:5-6-7-8-9:	ALE	E9,E10	E9,E11,E12,E13,E14,E15,E16,E17	-2.28754	-1.21734	1.0702	9.56821e-07	4.13324e-05	0.0864082	0.221222	-0.134814
uc009rhl.1,uc009rhm.1,uc009rhn.1,uc009rho.1:chr9:-:104190569:104240052:Acpp:<1-2-3-4-5-7-8-9-10-12:	ALE	E12,E13	E12,E14	2.85034	1.51635	-1.33399	1.005e-06	4.24272e-05	0.975632	0.91102	0.0646121
uc009fcp.1,uc009fcq.1,uc009fcr.1,uc009fcs.1:chr7:-:7235026:7252222:Clcn4-2:3:	ALE	E3,E4	E3,E5,E6,E7,E8,E9,E10,E11	-2.40792	-0.489822	1.91809	1.03985e-06	4.34049e-05	0.124423	0.445084	-0.320662
uc007hss.1,uc007hst.1,uc007hsu.1:chr11:-:3243299:3309238:Limk2::4-5-6-8-9-10-11-12-13-14-15-16-17-18>	AFE	E1,E2,E4	E3,E4	-3.1405	-1.67113	1.46937	1.08874e-06	4.49407e-05	0.0585155	0.221708	-0.163192
uc009qus.1,uc009qut.1,uc009quu.1:chr9:-:79446797:79566485:Col12a1:<1-2:19-20-21-22-23-24-25-26-27-28-29-30-31-32-33-34-35-36-37-38-39-40-41-42-43-44-45-46-47-48-49-50-51-52-53-54-55-56-57-58-59-60.61-62.63-64-65-66-67-68-69>	ES	E2,E19	E2,E3,E4,E5,E6,E7,E8,E9,E10,E11,E12,E13,E15,E16,E17,E18,E19	-4.73486	-3.14816	1.5867	1.15343e-06	4.70877e-05	0.838827	0.592305	0.246522
uc009ggf.1,uc009ggg.1:chr7:+:31536489:31541153:Sbsn:<1:3-4-5>	A5SS	E1,E3	E1,E2,E3	0.0517917	-0.947347	-0.999139	1.17788e-06	4.75635e-05	0.0834038	0.207292	-0.123889
uc007qts.2,uc007qtt.1,uc007qtu.1,uc007qtv.1,uc007qtw.1,uc007qtx.1,uc007qty.1,uc007qtz.1:chr13:-:58492599:58504704:Hnrnpk,Hnrpk:13-14-15-16-17-18-19-20:22.23>	A3SS	E20,E22	E20,E21,E22	-0.934155	-0.0157316	0.918423	1.32734e-06	5.28522e-05	0.653563	0.434345	0.219217
uc007det.1,uc007deu.1,uc007dev.1,uc007dew.1,uc007dex.1,uc011wun.1:chr1:+:162965296:162968668:Gas5:11:13	IR	E11,E13	E11,E12,E13	-1.17875	-0.422328	0.75642	1.33731e-06	5.28522e-05	0.565263	0.374015	0.191248
uc007pbf.1,uc007pbj.2,uc007pbk.1,uc007pbl.1,uc007pbm.1,uc007pbn.1,uc011yur.1,uc011yus.1:chr12:+:111140610:111821271:Ppp2r5c,mKIAA0044::7-8-9-10-11-12-13-14-15-16-17	AFE	E5,E7	E6,E7	-1.52859	-0.660944	0.867642	1.4163e-06	5.53847e-05	0.787814	0.599391	0.188423
uc007axm.1,uc007axn.1,uc007axo.1,uc007axp.1:chr1:-:51522850:51535263:Nabp1,Obfc2a:12:	ALE	E12,E13	E12,E14	2.0126	0.381368	-1.63123	1.50346e-06	5.81808e-05	0.985439	0.932805	0.0526336
uc007izt.2,uc007izu.2,uc007izv.2:chr11:-:57296491:57332146:Fam114a2:<1:3-5-6-7-8-9-10-11-12-13-14-15-16>	A3SS	E1,E3	E1,E2,E3	-2.164	-0.67788	1.48612	1.6038e-06	6.14238e-05	0.896203	0.649466	0.246737
uc008hvf.2,uc008hvg.2:chr19:+:47654508:47719736:Slk:<1-2-3-4-5-6-7-8-9-10-11-12:14-15-16-17-18-19>	ES	E12,E14	E12,E13,E14	-1.28579	-0.395336	0.890459	1.65147e-06	6.26041e-05	0.70397	0.486738	0.217232
uc009ncm.2,uc009ncn.2,uc009nco.2,uc012gjh.1:chr8:+:107829500:107834523:Elmo3::7	AFE	E1,E2,E3,E5,E7	E6,E7	1.89417	0.411507	-1.48267	1.70084e-06	6.38243e-05	0.746525	0.377636	0.368888
uc008hrm.1,uc008hrn.1,uc008hrp.1,uc008hrq.1:chr19:-:45824748:45858269:Mgea5:7-8-9-10-11-12-13:15	ES	E13,E15	E13,E14,E15	-2.10525	-1.02419	1.08106	1.78338e-06	6.56543e-05	0.84391	0.64844	0.195469
uc007hnj.2,uc007hnk.2:chr10:-:127985165:127986224:Rpl41::3-4-5>	AFE	E1,E3	E2,E3	0.182322	0.705758	0.523436	1.78495e-06	6.56543e-05	0.408787	0.292666	0.116121
uc008ecp.1,uc008ecq.1,uc008ecr.1,uc008ecs.1,uc008ect.1,uc008ecu.1,uc008ecv.1,uc008ecw.1,uc008ecx.1,uc008ecy.1,uc008ecz.1,uc012azm.1,uc012azn.1:chr18:-:12913844:13100229:Osbpl1a::23	AFE	E21,E23	E2,E3,E4,E5,E6,E7,E8,E9,E10,E11,E12,E14,E16,E18,E23	-0.585457	0.599925	1.18538	1.86443e-06	6.65997e-05	0.447253	0.211954	0.235299
uc008xvv.2,uc008xvw.2,uc012dxq.1:chr5:-:77516010:77544148:Hopx::4-5>	AFE	E1,E4	E2,E4	2.29599	0.985126	-1.31087	1.85106e-06	6.65997e-05	0.188586	0.47177	-0.283185
uc007ufy.2,uc007ufz.2:chr14:+:62217062:62224782:Trim13::3-4>	AFE	E1,E3	E2,E3	1.04732	-1.34993	-2.39725	1.83451e-06	6.65997e-05	0.416558	0.8913	-0.474742
uc008dqp.1,uc008dqq.2,uc008dqr.2,uc008dqs.2,uc008dqt.2,uc012axq.1,uc012axr.1:chr17:-:80599419:80606645:Sfrs7,Srsf7:<1-3-4:	ALE	E4,E5	E4,E6,E7	-2.0369	-0.260441	1.77645	2.03769e-06	7.20953e-05	0.0443613	0.221747	-0.177386
uc008wxs.1,uc008wxt.1,uc008wxu.1,uc008wxv.1,uc008wxw.1:chr5:+:31543290:31553935:Nrbp1:<1-2:4-5-6-7-8-9-11-12-13-15-17-18-19-20-21-22	IR	E2,E4	E2,E3,E4	-3.36467	-1.81894	1.54573	2.22455e-06	7.65204e-05	0.951165	0.792804	0.158362
uc009dmd.1,uc009dme.1,uc009dmf.1,uc012erp.1:chr6:-:119303167:119367501:Adipor2::4-5-7-8-9	AFE	E1,E4	E3,E4	0.709259	1.74708	1.03782	2.2024e-06	7.65204e-05	0.13274	0.052583	0.0801565
uc007orc.2,uc007ord.2,uc007ore.2,uc007orf.2,uc011ypx.1:chr12:-:99914950:99975615:Ptpn21::17-18-19-20-21-22>	AFE	E15,E17	E16,E17	0.732717	-1.5175	-2.25022	2.20854e-06	7.65204e-05	0.841903	0.980611	-0.138708
uc007ucy.1,uc011zmf.1:chr14:-:57742139:57752414:Gjb6::4>	AFE	E1,E2,E4	E3,E4	3.68974	1.45862	-2.23113	2.34416e-06	7.98949e-05	0.964967	0.77586	0.189107
uc008pku.1,uc008pkv.1,uc008pkw.1,uc008pkx.1:chr3:-:65750072:65762147:Ccnl1:6:8	IR	E6,E8	E6,E7,E8	-0.151867	-1.05818	-0.906316	2.68383e-06	9.06401e-05	0.15561	0.315164	-0.159554
uc009erh.2,uc009eri.2:chr6:-:145165218:145198751:Kras,Nras:<1-2-3-4:6>	ES	E4,E6	E4,E5,E6	0.696712	1.45334	0.756627	2.8105e-06	9.40633e-05	0.22359	0.119894	0.103696
uc008nwp.1,uc008nwq.1:chr2:+:164704867:164716937:BC060988,Pcif1:<1.2-4:	ALE	E4,E5	E4,E6,E7,E8,E9,E10,E11,E12,E13,E14,E15,E16,E17,E18,E19,E20	-0.607989	-1.47375	-0.865764	2.92056e-06	9.68739e-05	0.833813	0.677482	0.156331
uc009ggh.2,uc009ggi.2,uc009ggj.2,uc009ggk.2:chr7:+:31548774:31566085:Dmkn:<1-2-3-4-5:7-8	ES	E5,E7	E5,E6,E7	-0.133888	-0.800985	-0.667097	3.20597e-06	0.0001054	0.482367	0.642125	-0.159758
uc007swa.1,uc007swb.1,uc007swc.1,uc007swd.1:chr14:+:31764673:31800587:Nek4:<1-2-3-4-5-7-9:11-12-13-14-15-16-17>	ES	E9,E10,E11	E9,E11	-0.0759859	1.47331	1.54929	3.27945e-06	0.00010687	0.345352	0.711333	-0.365981
uc008ohy.1,uc008ohz.1,uc008oia.1:chr2:+:179759691:179770166:Lsm14b:<1-3-4:6	ES	E4,E6	E4,E5,E6	0.482852	-1.00458	-1.48744	3.69474e-06	0.000119356	0.270487	0.658112	-0.387626
uc008phg.1,uc008phh.1,uc008phi.2,uc008phj.2,uc008phk.2:chr3:+:57539987:57639155:Rnf13,Rzf:<1:3-4-5-6-9-10-12-13	ES	E1,E3	E1,E2,E3	1.5303	0.754556	-0.775745	3.95472e-06	0.000126653	0.0892058	0.169866	-0.0806598
uc007mmn.2,uc007mmo.2:chr11:-:116711210:116714408:Srsf2:4:6.7>	IR	E4,E6	E4,E5,E6	-2.79871	-1.99943	0.799278	4.04571e-06	0.00012846	0.806308	0.653227	0.153081
uc007hyf.1,uc007hyg.1,uc007hyh.1,uc007hyi.1,uc007hyj.1,uc007hyk.1:chr11:+:6191599:6259096:Ogdh,mKIAA4192:<1.2-5-6:11-12-13-14-15-16-17-18-19-20-21-22-23-24-25-26-27-28-29>	ME	E6,E7,E8,E11	E6,E9,E11	-0.634297	-1.60892	-0.974619	4.69578e-06	0.000147838	0.342827	0.173039	0.169788
uc008xbj.2,uc008xbl.2,uc008xbm.2,uc012duu.1,uc012duv.1,uc012duw.1:chr5:+:34163392:34240615:Whsc1,mKIAA1090:10-11:	ALE	E11,E13,E14	E11,E15,E16,E17,E18,E19,E20,E21,E22,E23,E24,E25,E26,E27	-1.24079	-0.389465	0.851322	4.81333e-06	0.000150265	0.201833	0.376644	-0.174811
uc008cek.2,uc008cel.2,uc008cem.2:chr17:-:35087180:35089416:1110038B12Rik:<1-2-3:6>	ES	E3,E6	E3,E5,E6	-0.803495	-2.01807	-1.21458	5.29446e-06	0.000163908	0.542655	0.799235	-0.25658
uc009gnm.1,uc009gno.1,uc009gnp.1,uc012fjj.1:chr7:+:51029986:51034632:Klk11::3-4	AFE	E1,E3	E2,E3	1.35768	3.46173	2.10405	5.45691e-06	0.000166168	0.232476	0.0327395	0.199737
uc009olj.1,uc009olk.1,uc009oll.1,uc009olm.1,uc009oln.1:chr9:+:21229388:21312198:Dnm2:<1-2-3-4-5-6-7-8-9:13-14-15	ME	E9,E10,E13	E9,E12,E13	0.841987	1.63087	0.78888	5.44447e-06	0.000166168	0.704755	0.834523	-0.129768
uc007qbn.2,uc007qbo.2,uc007qbp.2,uc007qbq.1:chr13:+:34967362:34997933:Prpf4b:19:	ALE	E19,E20	E19,E21	2.2736	0.395896	-1.8777	5.52365e-06	0.000166832	0.802723	0.382786	0.419938
uc007pkr.1,uc007pks.1,uc011ywb.1:chr13:+:9093150:9172336:Larp4b:<1-2-3-4-5-6-7-8-9-10-11-12:14-15-16-17-18>	ES	E12,E14	E12,E13,E14	-2.09942	-1.0969	1.00251	5.57118e-06	0.000166911	0.764057	0.542849	0.221208
uc007qvf.1,uc007qvg.2,uc007qvh.1:chr13:-:59873239:59924508:Zcchc6:4:	ALE	E4,E5	E4,E6,E7,E8,E9,E10,E11,E12,E13,E14,E15,E16,E17,E18,E19,E20,E21,E22,E23,E24,E25,E26,E27,E28,E29	-1.63902	-2.43047	-0.791444	5.99467e-06	0.000178162	0.340143	0.188634	0.151509
uc007esf.1,uc007esg.1,uc007esh.1,uc007esi.1:chr10:-:26701091:27336748:Lama2:<1-2-3-4-5-6-7-8-9-10-12-13-14-15-17-18-19-20-21-22-23-24-25-26-27-28-29-30-31-32-33-34-35-36-37-38-39-40-41-42-43-44-45-46-47-48-49-50-51-52-53:55-56-57-58-59-60-61-62-63-64-65-66>	ES	E53,E55	E53,E54,E55	0.499709	-1.48593	-1.98564	6.43577e-06	0.000189753	0.361406	0.782827	-0.421421
uc008oxa.1,uc008oxb.1,uc008oxc.1,uc008oxd.1,uc008oxe.1,uc008oxf.1,uc008oxg.1,uc008oxh.1,uc012cop.1:chr3:+:33699112:33715556:Ttc14:17:20>	IR	E17,E20	E17,E18,E19,E20	-1.4267	-2.71162	-1.28492	7.14468e-06	0.000208996	0.438827	0.741368	-0.302541
uc007hnb.1,uc007hnc.1,uc007hnd.1:chr10:-:127927916:127930881:Myl6:7:9>	IR	E7,E9	E7,E8,E9	1.16862	0.168007	-1.00061	7.51863e-06	0.000218217	0.057047	0.14241	-0.0853633
uc009kzf.1,uc009kzg.1,uc009kzh.1,uc009kzi.1:chr8:+:14911716:15001085:Arhgef10,mKIAA0294:8-9-10:12-13-14-15-16-17-18-19-20-21-22-23-24-25-26-27-28-29-30-31>	ES	E10,E12	E10,E11,E12	-0.11441	-1.51059	-1.39618	7.58028e-06	0.0002183	0.390407	0.738386	-0.34798
uc009fti.2,uc009ftj.2:chr7:+:26444171:26453051:Exosc5:<1-2:	ALE	E2,E3	E2,E4,E6,E8,E10	-3.06626	-1.511	1.55526	8.0851e-06	0.000231047	0.0282635	0.124155	-0.0958913
uc007dyy.1,uc007dyz.1,uc007dza.1,uc007dzb.1:chr1:-:187110540:187153280:Iars2:12:	ALE	E12,E13	E12,E14,E15,E16,E17,E18,E19,E20,E21,E22,E24,E25,E26,E27,E29,E30	-3.76892	-2.52702	1.2419	8.28996e-06	0.000235093	0.0420584	0.136075	-0.0940166
uc009ost.1,uc009osu.1,uc009osv.1,uc009osw.1,uc009osx.1,uc012gqf.1:chr9:-:35011805:35018555:Foxred1:4:7-9-10-11-12-14-15-16-18>	IR	E4,E7	E4,E5,E6,E7	1.19392	-0.0594234	-1.25335	9.28e-06	0.000261176	0.0797879	0.243595	-0.163808
uc009lfy.1,uc009lfz.1,uc009lga.1,uc009lgb.1,uc009lgc.1,uc009lge.1:chr8:+:26629243:26686186:Fgfr1:<1-2:5	ES	E2,E5	E2,E4,E5	-0.349995	0.690309	1.0403	9.59068e-06	0.00026789	0.350115	0.161323	0.188792
uc009dnw.1,uc009dnx.1,uc009dny.1,uc009dnz.2,uc009doa.1,uc009dob.1:chr6:-:120881739:121081017:Mical3:<4-5-6-7-8-9-10-11-12-13-14-15-16-17-18-20-23-24:	ALE	E24,E25	E24,E26,E27	-0.157252	-2.6166	-2.45934	1.02643e-05	0.000284566	0.0797121	0.0065968	0.0731153
uc009hxz.1,uc009hya.1,uc009hyb.1:chr7:-:86278653:86293946:Mfge8:<1-2-3:7-8-9-10-11-12>	ES	E3,E7	E3,E5,E7	-0.0288007	-1.06186	-1.03306	1.0369e-05	0.000285339	0.387428	0.638052	-0.250624
uc008zks.1,uc008zkt.1:chr5:+:122608287:122625278:Ppp1cc:<1-2-3-4-5-6-7:9>	IR	E7,E9	E7,E8,E9	-0.781162	-0.159526	0.621636	1.04703e-05	0.000286008	0.262662	0.158119	0.104543
uc008zxg.2,uc008zxh.2,uc008zxi.1,uc012eeh.1:chr5:+:135485021:135488045:Abhd11:<3:5-6-8-9-11>	IR	E3,E5	E3,E4,E5	0.594748	-0.536893	-1.13164	1.12283e-05	0.000304475	0.232889	0.489868	-0.256979
uc008zxv.2,uc012een.1:chr5:+:135644241:135657722:BCL7B,Bcl7b:<1-2:	ALE	E2,E3	E2,E4,E5,E6,E7	-1.39454	-2.90296	-1.50843	1.15379e-05	0.000310449	0.549935	0.206685	0.34325
uc007gbm.1,uc007gbn.1,uc007gbo.1,uc007gbp.1,uc007gbq.1,uc007gbr.1,uc007gbs.1:chr10:-:79519758:79565447:Sbno2,Sno:12-13-14-15-16-17-18-19-20-21-22:	ALE	E22,E23	E22,E24,E26,E27,E28,E29,E30,E31,E33,E34,E35	-2.90292	-1.78129	1.12163	1.16157e-05	0.000310449	0.27637	0.530986	-0.254615
uc008crn.2,uc008cro.2,uc008crp.2,uc008crq.1,uc008crr.2,uc012aui.1,uc012auj.1,uc012auk.1:chr17:-:46153942:46169326:Vegfa::6-7	AFE	E1,E2,E3,E6	E5,E6	2.47361	1.43062	-1.04299	1.1828e-05	0.000312744	0.857353	0.667702	0.189651
uc008qpg.1,uc008qph.1,uc008qpi.1,uc012cue.1,uc012cuf.1,uc012cug.1,uc012cuh.1:chr3:-:97493751:97692630:Pde4dip:13-14-15-16-17-18-19-20-21-22-23-24-25-26-27-28:	ALE	E28,E29	E28,E30,E31,E32,E33,E34,E35,E36,E37,E38	-2.73829	-4.19737	-1.45907	1.187e-05	0.000312744	0.0510533	0.0132784	0.0377749
uc009bmc.1,uc009bmd.1:chr6:+:39542581:39549470:Ndufb2:<1-2-3:5>	A5SS	E3,E5	E3,E4,E5	1.22289	0.162111	-1.06078	1.2196e-05	0.000319072	0.228694	0.45459	-0.225896
uc007azw.1,uc007azx.1,uc007azy.1:chr1:-:55042012:55084322:Sf3b1:<1-2-3-4:6-7-8-9-10-11-12-13-14-15-16-17-18-19-20-21-22-23	IR	E4,E6	E4,E5,E6	0.281497	-0.141871	-0.423368	1.22842e-05	0.000319131	0.0598358	0.0884901	-0.0286543
uc009oda.1,uc009odb.2,uc009odc.1,uc009odd.2:chr9:-:7848700:7873170:Birc3:<2:4-5-6-7-9	A5SS	E2,E4	E2,E3,E4	-2.03331	-0.652802	1.38051	1.25432e-05	0.000319165	0.789718	0.478837	0.310881
uc008usy.1,uc008usz.2,uc008uta.2,uc008utb.2:chr4:-:125909411:125933563:Mtap7d1:<1-2-3-4-5.6:8.9.10-11-12-13-14-15-16-17-18-19-20>	ES	E6,E8	E6,E7,E8	0.99683	-0.542324	-1.53915	1.25025e-05	0.000319165	0.182776	0.500708	-0.317932
uc008srm.2,uc008srn.2,uc008sro.2:chr4:-:44046946:44097049:Gne::3-4-5-6.7-8-9-10-11-12-13-14>	AFE	E1,E3	E2,E3	1.10747	-1.0252	-2.13267	1.24045e-05	0.000319165	0.120152	0.546709	-0.426556
uc007hwz.1,uc007hxa.1:chr11:+:5662152:5684713:2210015D19Rik:<1-2-5:	ALE	E5,E6	E5,E7,E8	0.742393	-1.18187	-1.92426	1.30954e-05	0.000328712	0.661737	0.214912	0.446825
uc008vmv.1,uc008vmw.2,uc008vmx.2,uc008vmy.2:chr4:-:140070399:140221820:Arhgef10l:<1-3-4-5-6-7-8-10-11-12-13-14-15-16-17:19-20-21-22-23-24-25-26-27-29-30-31>	ES	E17,E19	E17,E18,E19	-1.40035	-0.339216	1.06113	1.30688e-05	0.000328712	0.787645	0.546264	0.241381
uc007shp.2,uc007shq.2:chr14:-:19036569:19071620:Nr1d2:<1-2-3-4-5:	ALE	E5,E6	E5,E7,E8,E9	-3.45003	-1.76254	1.68749	1.36266e-05	0.00033975	0.209751	0.614157	-0.404406
uc009rtg.1,uc009rth.1,uc009rti.1,uc009rtj.1,uc009rtk.1,uc009rtl.1:chr9:-:109986823:110019918:Dhx30,HELG::10-11-12-13-14-15-16-17-18-19-20-21-22-23-24-25-26-27>	AFE	E7,E8,E10	E9,E10	0.188052	1.43707	1.24901	1.58825e-05	0.000393356	0.649	0.860491	-0.21149
uc008gmj.2,uc008gmk.2,uc008gml.1:chr19:+:8797976:8800932:AK036616,Snhg1:15:17	IR	E15,E17	E15,E16,E17	0.518991	1.16459	0.645598	1.64795e-05	0.000405438	0.19347	0.115533	0.0779366
uc008uea.1,uc012div.1:chr4:+:113835988:113917633:Skint11:<1-2:4	ES	E2,E4	E2,E3,E4	-1.90617	-3.3515	-1.44533	1.67608e-05	0.000409648	0.707674	0.911716	-0.204041
uc007mac.1,uc007mad.1,uc007mae.2,uc007maf.1,uc007mag.1:chr11:-:106894394:106993236:Bptf:<1-2-3-4:7-8-9-10-11-12-13-14-15-16-17-18-19-20-21-22-23-25-26-27	ES	E4,E7	E4,E5,E7	0.13062	-1.03459	-1.16521	1.69335e-05	0.000411162	0.298325	0.564382	-0.266058
uc008ihm.2,uc008ihn.2:chr2:-:9977658:10002137:Atp5c1:<1-3-4-5-6-7-8-9:11>	ES	E9,E10,E11	E9,E11	2.00543	0.615968	-1.38946	1.82643e-05	0.000440598	0.861375	0.602246	0.25913
uc008ebl.1,uc008ebm.1,uc008ebn.1,uc008ebo.1,uc008ebp.1,uc012azh.1:chr18:+:11791784:11901716:Rbbp8::4-5-6-7-9-10-11-12-14-15-16-17-18-19-20-21-22-23>	AFE	E1,E4	E2,E4	0.0381804	1.43791	1.39973	1.99195e-05	0.000477426	0.460814	0.171262	0.289552
uc007ihk.2,uc007ihl.2,uc007ihm.2,uc007ihn.2,uc007iho.2:chr11:+:29592897:29644414:Rtn4::6-7-8-9-10-11>	AFE	E1,E6	E5,E6	-0.686187	-2.0426	-1.35641	2.03675e-05	0.000485033	0.825558	0.948877	-0.123318
uc009dqe.2,uc009dqf.2,uc012esj.1,uc012esk.1:chr6:+:123179860:123197042:Clec4n:<2-4:7-8-9>	ES	E4,E7	E4,E6,E7	-1.48832	-3.06396	-1.57563	2.06146e-05	0.000487792	0.731886	0.923012	-0.191125
uc007htj.1,uc007htk.1,uc007htl.1:chr11:-:3539796:3548811:Tug1:<2.3-4:	ALE	E4,E5	E4,E6	-0.405465	0.88362	1.28909	2.09105e-05	0.00049166	0.587665	0.840903	-0.253237
uc008zoi.1,uc008zoj.1,uc008zok.1,uc008zol.1,uc008zom.1,uc008zon.1,uc012edh.1,uc012edi.1,uc012edj.1:chr5:-:124178438:124199421:Rsrc2:10-11-12:14	IR	E12,E14	E12,E13,E14	-1.25568	0.528978	1.78465	2.1203e-05	0.000495402	0.406123	0.110171	0.295952
uc008ict.1,uc008icu.2,uc012bom.1:chr1_random:+:270407:297849:Aida:<1-2-3-4-5-6-7-8-9-10:12.13>	IR	E10,E12	E10,E11,E12	-1.82063	-3.16582	-1.34519	2.19861e-05	0.00051049	0.849116	0.953813	-0.104696
uc009fme.2:chr7:+:20104079:20110399:Nkpd1:<1:3-4>	ES	E1,E3	E1,E2,E3	-0.239663	-2.67512	-2.43546	2.52381e-05	0.000582358	0.259584	0.809265	-0.549681
uc008vom.1,uc008von.1,uc008voo.1,uc008vop.1,uc008voq.1:chr4:-:141023804:141094512:MINT,Spen:<1-2:4-5-6-7-9-10-12-14-16>	A5SS	E2,E4	E2,E3,E4	-0.606136	0.418204	1.02434	2.59702e-05	0.000591899	0.148491	0.0595048	0.0889864
uc007rpd.1,uc007rpe.1,uc007rpf.1,uc007rpg.1,uc007rph.1:chr13:-:99612035:99696339:Tnpo1::5-6-7-8-9-10-12-13-14-15-16-17-18-19-20-21-22-23-24-25-26-28-29>	AFE	E1,E5	E3,E5	1.29079	2.79322	1.50244	2.61324e-05	0.000591962	0.340545	0.10231	0.238235
uc009hwo.2,uc009hwp.1,uc009hwq.1,uc009hwr.1,uc009hws.1,uc009hwt.1,uc009hwu.1,uc009hwv.1,uc009hww.2,uc009hwx.2:chr7:+:82600419:82899495:Akap13::14	AFE	E13,E14	E1,E3,E4,E5,E7,E8,E10,E11,E14	-3.19601	-2.15397	1.04203	2.85657e-05	0.000639286	0.782596	0.553707	0.228889
uc008xhu.2,uc008xhv.2,uc008xhw.2,uc008xhx.2,uc008xhy.2,uc008xhz.2:chr5:-:44135856:44173388:Fbxl5:8:	ALE	E8,E11,E12,E13,E14	E8,E9,E10	1.63869	0.829652	-0.809038	2.94853e-05	0.000651882	0.0963097	0.186246	-0.0899358
uc008fsn.1,uc008fso.1,uc008fsp.1,uc008fsq.1,uc008fsr.1:chr18:+:80403536:80422590:Naa10,Txnl4a:8:	ALE	E8,E10,E11	E8,E9	-0.490341	0.200836	0.691177	2.95503e-05	0.000651882	0.173932	0.304919	-0.130986
uc007bju.1,uc007bjv.1,uc007bjw.1,uc007bjx.1,uc007bjy.1,uc007bjz.1,uc007bka.1,uc007bkb.1,uc007bkc.1,uc007bkd.1:chr1:-:71632096:71699745:Fn1:37-38-39-40-41-42:44.45-46-47-48-49-50-51>	A3SS	E42,E44	E42,E43,E44	-1.01447	-2.00519	-0.990719	2.96549e-05	0.000651882	0.658527	0.838753	-0.180226
uc007odj.1,uc007odl.1,uc007odm.2,uc007odn.1,uc011yoq.1:chr12:+:84972185:85024073:Rbm25:<3-4-5-6-7-8-10-11-12:15.16-17-18-19-20-21-22-23-24-25>	IR	E12,E15	E12,E13,E14,E15	-0.813305	0.305727	1.11903	3.16259e-05	0.000680942	0.103723	0.038327	0.0653955
uc009nvl.1,uc009nvm.1,uc009nvn.1,uc009nvo.1,uc009nvp.1,uc009nvq.1,uc009nvr.1,uc012gmr.1:chr8:+:125897652:125928073:Tcf25,mKIAA1049:<1-2-3-4-5-6-7.8-9-10-11-12-13-14-16-17-18-19:21	IR	E19,E21	E19,E20,E21	1.08078	0.402285	-0.678492	3.1408e-05	0.000680942	0.0952643	0.17804	-0.0827761
uc008ztt.1,uc008ztu.1,uc008ztv.1,uc008ztw.1,uc008ztx.1:chr5:-:130464890:130478698:Gusb:<1-2-3-5:	ALE	E5,E6	E5,E7,E9,E10,E11,E12,E13,E14,E15	-3.22103	-1.88361	1.33742	3.17101e-05	0.000680942	0.149072	0.39749	-0.248418
uc008kfm.1,uc008kfn.1,uc008kfo.1,uc008kfp.1,uc008kfq.1,uc008kfr.1,uc008kfs.1,uc008kft.1:chr2:-:76542040:76820604:Ttn:<1-2-3-4-5-6-8-9-10-11:18-19-20-21-22-23-24-25-26-27-28-29-30-31-32-33-34-35-36-37-38-39-40-41.42-44-45-46-48-49-50-51-52-54-55-56-57-58-59-60-61-62-63-64-65-66-67-68-69-70-71-72-73-74-75-76-77-78-79-80-81-82-83-84-85-86-87-88-89-90-91-92-93-94-95-96-97-98-99-100-101-102-103-104-10…	ES	E11,E18	E14,E16,E18	0.925712	1.89032	0.964609	3.23887e-05	0.000687566	0.126895	0.0510154	0.0758798
uc007vah.2,uc007vai.1,uc007vaj.1,uc007vak.1,uc007val.1,uc011zqg.1,uc011zqh.1,uc011zqi.1:chr14:-:121941260:122196956:Dock9::4-5-6-7-8-9-10-11-12-13-14-15-16-17-18-19-20-21-22-23-24-25-26-27-28-29-30-31-32-33-34-35-36	AFE	E1,E4	E3,E4	0.0883287	-2.25315	-2.34148	3.23236e-05	0.000687566	0.499927	0.920043	-0.420116
uc007xba.2,uc007xbb.2,uc011zxc.1:chr15:-:83206036:83295036:Pacsin2:<1-4-5-6-7-8-9-10:12-13>	ES	E10,E12	E10,E11,E12	-2.45532	-3.92561	-1.47029	3.3293e-05	0.00069893	0.872065	0.969313	-0.0972482
uc007xgs.2,uc007xgt.2,uc007xgu.2,uc007xgv.2:chr15:-:89256779:89260358:Chkb:<2-4-5:	ALE	E5,E6	E5,E8,E9,E10,E11,E12,E13,E14,E15	-1.9534	-0.856299	1.0971	3.33003e-05	0.00069893	0.503984	0.752235	-0.248251
uc007mnd.2,uc007mne.2,uc007mnf.2,uc007mng.2:chr11:+:117060974:117223639:Sept9::4-7-8-9-10-11-12-13-14-15>	AFE	E1,E2,E4	E3,E4	2.35731	0.488353	-1.86896	3.36014e-05	0.000701287	0.952865	0.72866	0.224204
uc007jem.2,uc007jen.2,uc007jeo.2,uc007jep.2,uc007jer.2,uc007jes.2,uc007jet.2,uc011xvo.1:chr11:+:59475996:59594362:Mprip:21-22-23-24-25-26-27:29>	ES	E27,E29	E27,E28,E29	-0.618064	0.121332	0.739395	3.39043e-05	0.000703657	0.573925	0.387314	0.186611
uc008qzk.2,uc008qzl.2,uc008qzm.2,uc008qzn.2:chr3:+:108456830:108481758:Clcc1:<2:7-8-9-10-11-12-13-14-15-16	A5SS	E2,E7	E2,E3,E4,E7	-0.527633	0.459532	0.987165	3.51326e-05	0.00072061	0.547908	0.301784	0.246124
uc008qbf.1,uc008qbg.1,uc008qbh.1,uc008qbi.1,uc008qbj.1:chr3:+:89876615:89904526:Tpm3:<3-4-5-6-8-10-11:13>	ES	E11,E13	E11,E12,E13	1.83046	1.28123	-0.549229	3.53031e-05	0.00072061	0.097761	0.155291	-0.0575296
uc009afw.1,uc009afx.1:chr5:-:139452928:139470907:Pdgfa:<1-2-3-4-5:7>	ES	E5,E7	E5,E6,E7	1.90102	0.117605	-1.78341	3.52039e-05	0.00072061	0.0926179	0.370487	-0.277869
uc007yxd.1,uc007yxe.1:chr16:-:31251626:31275363:Ppp1r2:<1-2-3-4-5:	ALE	E5,E6	E5,E7	-1.89297	-3.16787	-1.2749	3.70393e-05	0.000751918	0.625723	0.319958	0.305765
uc007hbm.2,uc007hbn.2,uc007hbo.2:chr10:+:115254339:115286949:Tspan8:<1.2:4-5-6-7-8-9-10-11>	IR	E2,E4	E2,E3,E4	-0.308098	-1.76274	-1.45465	3.78532e-05	0.000764265	0.496685	0.791307	-0.294622
uc008mqj.1,uc008mqk.1,uc008mql.1,uc008mqm.1,uc012cff.1:chr2:-:143773130:143836999:Rrbp1:<1-2.3.4.5.6.7:	ALE	E7,E8	E7,E9,E10,E11,E12,E13,E14,E15,E16,E17,E18,E19,E20,E21,E22,E23,E24,E25,E26,E27,E28,E29,E30	-1.75583	-2.54158	-0.785747	4.27868e-05	0.000859205	0.610605	0.410621	0.199984
uc008hwi.2,uc008hwj.2,uc008hwk.2,uc008hwl.2,uc008hwm.2:chr19:+:53214934:53321889:Add3::5-6-7-8-9-10-11-12-13-14-15-16	AFE	E1,E5	E2,E5	0.628406	1.65901	1.0306	4.3258e-05	0.000863996	0.303861	0.130171	0.17369
uc007bzp.2,uc007bzq.2,uc007bzr.2,uc007bzs.2,uc007bzt.2,uc007bzu.2,uc011wpe.1:chr1:+:92895303:93025521:Lrrfip1::3	AFE	E1,E3	E2,E3	-3.18152	-1.70475	1.47677	4.53535e-05	0.000892459	0.935678	0.77242	0.163257
uc007bln.1,uc007blo.1,uc007blp.1:chr1:+:74283091:74314787:Arpc2:<1.2:4.5-7-8-9-10-11-12-13-14-15>	IR	E2,E4	E2,E3,E4	0.0106031	-0.847061	-0.857664	4.52383e-05	0.000892459	0.312294	0.509351	-0.197058
uc008dgn.2,uc008dgo.2,uc012awi.1:chr17:-:66197768:66235095:Ralbp1::3-4-5-6-7-8-9-10-11>	AFE	E1,E3	E2,E3	1.02134	-0.0368753	-1.05822	4.54037e-05	0.000892459	0.453121	0.71318	-0.260059
uc009knj.2,uc009knk.2,uc009knl.2,uc009knm.2,uc009knn.2,uc009kno.2,uc009knp.2,uc009knq.2,uc009knr.2,uc009kns.2,uc009knt.2,uc009knu.2,uc009knv.2,uc009knw.2,uc009knx.2,uc012fxm.1:chr7:+:149684740:149701914:Tnnt3:10-11-12-13-14-15-16:19>	ME	E16,E17,E19	E16,E18,E19	-1.00101	-1.59845	-0.597436	4.72833e-05	0.000924513	0.279412	0.162696	0.116716
uc007uga.2,uc007ugb.2,uc007ugc.2,uc007ugg.1,uc007ugh.1,uc007ugi.2:chr14:-:62221672:62301210:Dleu2:9:	ALE	E9,E10	E9,E13	1.55952	-4.45299e-05	-1.55956	4.75764e-05	0.000925374	0.9719	0.865554	0.106346
uc009ihn.1,uc009iho.1:chr7:-:97599221:97605718:Tmem126a:<1-2-3:5-6>	A5SS	E3,E5	E3,E4,E5	-1.8049	-3.29333	-1.48842	4.88949e-05	0.000946065	0.841863	0.961832	-0.119968
uc007lyo.2,uc007lyp.2:chr11:-:106124484:106134286:Smarcd2::3-4-5-6-7-8-9-10-11-12-13-14>	AFE	E1,E3	E2,E3	0.440733	-0.611469	-1.0522	5.01533e-05	0.000960409	0.731147	0.873804	-0.142657
uc008drj.1,uc008drk.1:chr17:-:80979851:81127433:Map4k3:<1-2-3-4-5-6-7-8-9-10-11-12-13-14:17-18-19-20-21-22-23-24-25-26-27-28-29-30-31-32-33-34-35>	ES	E14,E17	E14,E15,E17	-0.0211505	-1.29826	-1.27711	5.00217e-05	0.000960409	0.428065	0.723503	-0.295438
uc008zoi.1,uc008zoj.1,uc008zok.1,uc008zol.1,uc008zom.1,uc008zon.1,uc012edh.1,uc012edi.1,uc012edj.1:chr5:-:124178438:124199421:Rsrc2:14:18.19-21.22-23-24>	IR	E14,E18	E14,E15,E16,E17,E18	-2.80789	-1.32164	1.48625	5.26055e-05	0.0010022	0.540859	0.222439	0.318421
uc009gte.2,uc009gtf.2,uc009gtg.2:chr7:-:52348362:52359192:Fcgrt:<1-2-3:5-6-8-9>	A5SS	E3,E5	E3,E4,E5	1.7776	0.985903	-0.791692	5.54008e-05	0.00105007	0.13551	0.261877	-0.126366
uc007dsc.1,uc007dsd.1,uc007dse.1,uc007dsf.1,uc007dsg.1,uc007dsh.1,uc007dsi.2,uc007dsj.1:chr1:-:175850533:175872623:Ifi203:7-8:10	IR	E8,E10	E8,E9,E10	-1.22286	0.181401	1.40426	5.61122e-05	0.0010558	0.315334	0.105483	0.209851
uc009rxq.2,uc009rxr.2,uc009rxs.2,uc009rxt.1,uc009rxu.2,uc009rxv.2,uc009rxw.2,uc012hcc.1:chr9:-:114494991:114549318:Cnot10:<1-2-3-4-5-6-7-9-10.11-12-14-15-16.17-19-20:23	IR	E20,E23	E20,E21,E22,E23	0.946216	-0.101515	-1.04773	5.62715e-05	0.0010558	0.0607277	0.155358	-0.0946299
uc007nom.1,uc007non.1:chr12:-:56381800:56403987:G5pr,Ppp2r3c:<1-2-3-4-6:	ALE	E6,E7	E6,E8,E9,E10,E11,E12,E13,E14,E15,E16	-3.27445	-1.56025	1.7142	5.67234e-05	0.00105893	0.0515602	0.261111	-0.20955
uc007kor.1,uc007kos.1,uc007kot.1,uc007kou.1:chr11:+:83116198:83218535:Ap2b1:<1-2-3-4-5-6-7-8-9-10-11-12-14-15:17-18-19-20-21-22-24>	ES	E15,E17	E15,E16,E17	0.513806	1.44382	0.930012	6.78176e-05	0.00125559	0.333315	0.154722	0.178593
uc007pyw.1,uc007pyx.1,uc007pyy.1:chr13:+:30751964:30803094:Dusp22:<1-2-3-4-5-7-8:	ALE	E8,E10	E8,E9	1.5418	0.191787	-1.35002	6.79338e-05	0.00125559	0.941913	0.800274	0.141639
uc008thf.1,uc008thg.2,uc008thk.2:chr4:-:63620818:63708049:Tnc:<1-2-3-4-5-6-8-9-10-11:16	ES	E11,E16	E11,E12,E13,E14,E15,E16	-3.29558	-1.60944	1.68615	7.09784e-05	0.00130537	0.774105	0.44775	0.326354
uc009jds.1,uc009jdt.1,uc009jdu.1,uc009jdv.1,uc009jdw.1:chr7:-:116667424:116760661:St5::3-4-5-7-8-9-10-11-12>	AFE	E1,E3	E2,E3	1.46634	-0.602996	-2.06933	7.39338e-05	0.00135303	0.0722714	0.372811	-0.30054
uc009bkj.2,uc009bkk.2,uc009bkl.2,uc009bkm.2,uc009bkn.2,uc009bko.2,uc009bkp.2,uc009bkt.2,uc009bku.2,uc012ekd.1:chr6:+:38501443:38559470:Luc7l2:16:	ALE	E16,E17	E16,E18	0.663877	0.00527705	-0.6586	7.45496e-05	0.00135761	0.415636	0.25828	0.157357
uc008ycg.1,uc008ych.1,uc008yci.1,uc008ycj.1,uc008yck.1:chr5:-:92481171:92512761:G3bp2:<1.2-5-6-7-8-9-10:12-13-14-15>	ES	E10,E12	E10,E11,E12	0.995403	0.159999	-0.835404	8.07435e-05	0.00146323	0.189965	0.350456	-0.160492
uc007hof.1,uc007hog.2,uc007hoh.2:chr10:+:128227965:128237880:Mmp19::4-5-6-7-8-9-10-12.13>	AFE	E1,E2,E4	E3,E4	-2.60718	-1.11926	1.48791	8.34417e-05	0.00149752	0.204563	0.502193	-0.29763
uc007axy.1,uc007axz.1,uc007aya.1,uc007ayb.1,uc007ayc.1,uc007ayd.1:chr1:+:52176281:52218707:Stat1:8-9-10-11-12-13-14-16-17-18-20-21-22-23-25-26-27-28-29-30-31:	ALE	E31,E32	E31,E33,E34	-1.18611	-2.50894	-1.32283	8.3964e-05	0.00149965	0.782956	0.470122	0.312834
uc007jit.1,uc007jiu.1,uc007jiv.1,uc007jiw.1,uc007jix.1,uc007jiy.1,uc007jiz.1,uc007jja.1,uc007jjb.1,uc007jjc.1,uc007jjd.1:chr11:-:62130191:62271308:Ncor1:28-29-30:32-33-34	ES	E30,E32	E30,E31,E32	-0.843288	0.00417752	0.847466	8.61636e-05	0.00152933	0.529556	0.332454	0.197103
uc009ggl.1,uc009ggm.1,uc012fhu.1:chr7:+:31572923:31576102:Krtdap:<1-2:4-5	ES	E2,E4	E2,E3,E4	-0.935414	-1.74028	-0.804867	8.64494e-05	0.00152933	0.676902	0.818565	-0.141663
uc007lhi.2,uc007lhj.2,uc007lhk.2,uc007lhm.1,uc007lhn.2:chr11:+:98657082:98669173:Msl1:<1-3-4:	ALE	E4,E5	E4,E6,E7,E8,E9,E10,E11	0.280227	-0.511006	-0.791234	8.86019e-05	0.00154533	0.85371	0.707278	0.146432
uc007pdk.2,uc007pdl.2,uc007pdm.2:chr12:+:112812720:112894438:Mark3:<1-2-3-4-5-6-7-8-9-10-11-12-13-14-15:17	ES	E15,E17	E15,E16,E17	0.04652	-1.08571	-1.13223	8.82263e-05	0.00154533	0.451106	0.726433	-0.275327
uc009mqh.1,uc009mqi.1,uc009mqj.1:chr8:+:88364889:88584541:Phkb::6-7-8-9-11-12-14-16-17-18-19-20-21-22-23-24-25-26-27-28-29-30-31-32-33-34-35-36-37-38>	AFE	E2,E3,E6	E5,E6	0.109199	1.68434	1.57514	8.83949e-05	0.00154533	0.491258	0.810833	-0.319574
uc007tnk.2,uc007tnl.2:chr14:-:52524945:52533163:Ndrg2:<1-2:4-5-6-7-8-9-10-11-12-13-14-15-16>	ES	E2,E4	E2,E3,E4	-0.967499	-1.90319	-0.935695	8.93426e-05	0.00155097	0.681496	0.840773	-0.159277
uc008qcn.1,uc008qco.1,uc008qcp.1,uc008qcq.1,uc008qcr.1,uc008qcs.1:chr3:-:90302879:90313365:2500003M10Rik,Fop:<1-2:5	IR	E2,E5	E2,E3,E4,E5	-0.605936	-1.11153	-0.505592	8.98718e-05	0.0015529	0.17649	0.260505	-0.0840156
uc007tob.2,uc007toc.2,uc007tod.2,uc007toe.2,uc007tof.2,uc007tog.2,uc007toh.2:chr14:-:52693054:52723703:Hnrnpc:<1:3	A3SS	E1,E3	E1,E2,E3	1.69132	0.364541	-1.32678	9.54354e-05	0.0016414	0.0394024	0.149081	-0.109678
uc007uuf.2,uc007uug.2,uc011zpb.1:chr14:+:87816389:87945315:Tdrd3:<1-3-4-5-6-7-8-9-10-11-12-13:	ALE	E13,E14	E13,E15,E16	-1.32377	-2.44408	-1.12031	9.6802e-05	0.00165723	0.0614997	0.0168796	0.04462
uc007hgj.2,uc007hgk.2,uc007hgl.2,uc011xpe.1:chr10:-:122429116:122513561:Mon2:15-16-17-18-19-20-21-22-23-24-25-26-27-28-29:31-32-33-34-35-36-37>	ES	E29,E31	E29,E30,E31	1.55407	0.286302	-1.26777	9.76374e-05	0.00166387	0.161273	0.396325	-0.235052
uc007rub.2,uc007ruc.2,uc007rud.2,uc007rue.1:chr13:-:107750664:107812194:Kif2a::9-10-11-12-13-14-15-16-17-18-19-21-22-23-25>	AFE	E1,E3,E4,E5,E6,E7,E9	E8,E9	2.57893	0.0553075	-2.52363	0.000101057	0.00171428	0.716308	0.125377	0.590931
uc009rgl.1,uc009rgm.1:chr9:+:103207656:103252757:Topbp1,mKIAA0259::15-16-17-18-20-22-24-25-26-27-28-29-30-31-32>	AFE	E14,E15	E2,E3,E4,E5,E6,E7,E8,E9,E10,E11,E12,E13,E15	-2.93146	-1.63221	1.29925	0.000101759	0.00171833	0.84611	0.579448	0.266662
uc007xlr.2,uc007xls.2,uc007xlt.2,uc007xlu.2:chr15:-:97871659:97923836:Senp1:3-4-5-7-8-9-10-11:14-15-16-17-18-19-20-21-22>	ES	E11,E14	E11,E13,E14	0.622946	-0.643762	-1.26671	0.000105983	0.00178157	0.276835	0.572101	-0.295266
uc008fyr.1,uc008fys.1,uc008fyt.1,uc008fyu.1,uc008fyv.1,uc012bgd.1:chr19:+:4125959:4132307:Tmem134:4.5-6:9-10>	ES	E6,E9	E6,E8,E9	-0.510826	-0.0188093	0.492016	0.000107345	0.00179634	0.56987	0.446179	0.123691
uc007jrd.1,uc007jre.1,uc007jrg.2,uc007jrh.2,uc007jri.2:chr11:-:69496078:69509600:BC096441,Tnfsf12,Tnfsf13:<1-3-4-5-6-7-8:	ALE	E8,E11,E12,E13	E8,E9	0.973651	-0.315759	-1.28941	0.00011961	0.00198742	0.880816	0.698033	0.182783
uc009cxw.1,uc009cxx.1,uc009cxy.1:chr6:+:91162757:91222534:Fbln2:<1-2-3-4-5-6-7-8:10-11-12-14-15-16-17-18-19>	ES	E8,E10	E8,E9,E10	-1.14435	-1.99866	-0.854316	0.000119834	0.00198742	0.632706	0.805819	-0.173113
uc009bhh.1,uc009bhi.1,uc009bhk.1,uc009bhl.1:chr6:+:34548543:34725469:Cald1:5-7.8:11-12-13-14-15-16-17-18-19>	A5SS	E8,E11	E8,E9,E10,E11	0.999672	0.2694	-0.730272	0.000122933	0.00202976	0.0648507	0.129596	-0.0647449
uc007ebj.2,uc007ebk.2,uc007ebl.2,uc007ebm.2,uc007ebn.2,uc007ebo.2,uc007ebp.1,uc007ebq.2:chr1:+:192748986:192770370:Angel2:9-11-12:	ALE	E12,E13	E12,E14,E15,E16,E17	-2.05505	-1.03806	1.01699	0.000124745	0.00205056	0.563403	0.800135	-0.236732
uc008dno.1,uc008dnp.1,uc008dnq.1,uc008dnr.1,uc008dns.1:chr17:-:74233247:74299522:Xdh:<1-2-4-5-6-7-9-10-11-12-13-14-15-16-17-19-20-21-22-24-25-26-27-28-29-30-31-32-33-34-35-36-37-38:	ALE	E38,E39	E38,E40,E41	-3.57225	-2.32799	1.24426	0.000134816	0.00219667	0.0686073	0.217532	-0.148924
uc009thg.2,uc009thh.2,uc009thi.2,uc009thj.2:chrX:-:54636524:54646213:Gm7324,Rbmx:<1-3-4-5-6-7-8-9:11>	IR	E9,E10,E11	E9,E11	-0.0353619	0.98185	1.01721	0.000136968	0.00222199	0.166986	0.346446	-0.17946
uc009onz.1,uc009ooa.1,uc009oob.1:chr9:-:21931170:21940190:Acp5::4-5-6-7>	AFE	E2,E4	E3,E4	0.964648	2.43605	1.47141	0.000141019	0.00227545	0.397316	0.128329	0.268987
uc012aqk.1,uc012aql.1:chr17:+:34807479:34856760:Tnxb::21-22-23-24-25-26-27-28-29-30-31-32-33-34-35-36-37>	AFE	E1,E2,E3,E4,E5,E6,E7,E8,E9,E10,E11,E12,E13,E14,E15,E16,E21	E17,E18,E19,E20,E21	-0.226805	0.167141	0.393946	0.000141489	0.00227545	0.862186	0.81133	0.0508557
uc007jaz.2,uc007jba.2,uc007jbb.2,uc007jbc.2,uc007jbd.2:chr11:-:58128615:58136848:Zfp672:4:	ALE	E4,E5,E6	E4,E7,E8	-0.247241	0.680568	0.92781	0.000144774	0.00231825	0.903047	0.958429	-0.0553814
uc007bya.1,uc007byb.1,uc007byc.1,uc007byd.2,uc007bye.1,uc007byf.1,uc007byg.1,uc007byh.1,uc007byi.1,uc007byk.1:chr1:+:89951985:90116577:Ugt1a1,Ugt1a10,Ugt1a2,Ugt1a5,Ugt1a6,Ugt1a6a,Ugt1a6b,Ugt1a7c,Ugt1a9:14:	ALE	E14,E15	E14,E16,E18	-4.44676	-2.96279	1.48397	0.000145865	0.00232571	0.0867076	0.305516	-0.218808
uc007gtn.1,uc007gto.1:chr10:-:90579322:90586708:Slc25a3:3:6-7-8-9-10>	A5SS	E3,E6	E3,E4	0.154845	1.26112	1.10628	0.0001469	0.0023322	0.339623	0.144885	0.194738
uc009szv.1,uc009szw.1,uc009szx.1,uc009szy.1,uc009szz.1:chrX:-:35754537:35809632:Lamp2:<1-4-5-6-7-8-10-11:13>	ES	E11,E13	E11,E12,E13	-1.29295	-1.88149	-0.588546	0.000148048	0.00234041	0.197129	0.310954	-0.113825
uc007znb.1,uc007znd.1:chr16:-:57168976:57231579:Tbc1d23:<1-2-3-4-5:	ALE	E5,E6	E5,E7,E8,E9,E10,E11,E12,E13,E14,E15,E16,E17,E18,E19	-1.54802	-0.650517	0.8975	0.000149166	0.0023481	0.705232	0.850543	-0.145311
uc008inr.1,uc008ins.1,uc008int.1,uc008inu.1,uc008inv.1,uc008inw.1:chr2:-:22795508:22895760:Abi1:<1-2-3:5-6-7	ES	E3,E5	E3,E4,E5	1.36088	0.802645	-0.558233	0.000149821	0.00234846	0.192446	0.287932	-0.0954857
uc007jvf.1,uc007jvg.1,uc011xxv.1:chr11:+:70353665:70371612:Pld2:<1-2-3-4-5-6-7-8-9-10:	ALE	E10,E11	E10,E12,E13,E14,E15,E16,E17,E18,E19,E20,E21,E23,E24,E25,E26,E27	-2.79827	-1.28029	1.51798	0.000153405	0.00239454	0.0648309	0.254625	-0.189795
uc008uxx.2,uc008uxy.2:chr4:-:129303320:129318309:Txlna::3-4-5-6-7-8-9-10-11-12>	AFE	E1,E3	E2,E3	0.105175	-1.01124	-1.11641	0.000158208	0.00245918	0.185625	0.405224	-0.219598
uc008wru.1,uc008wrv.1,uc008wrw.1:chr5:+:23957994:24007865:Agap3:<1-2-3-4-5-6-7-8-10-11-12:15-16-17-18-19>	ES	E12,E15	E12,E13,E14,E15	-0.28336	0.533639	0.816999	0.0001664	0.00257573	0.317626	0.164562	0.153064
uc008obb.1,uc008obc.1,uc008obd.1,uc008obe.1:chr2:-:168459937:168567631:Atp9a::4-5-6-7-8-9-10-11-12-13-14-15-16-18-19-20-21-22-23-24-25-26-27-28-29-30-31>	AFE	E2,E4	E3,E4	-0.830348	0.777705	1.60805	0.000167509	0.00258214	0.536945	0.188565	0.34838
uc007hhj.2,uc011xph.1,uc011xpj.1:chr10:+:126415772:126437031:Ctdsp2::9-10-11>	AFE	E1,E2,E3,E4,E5,E6,E7,E9	E8,E9	3.1406	4.67369	1.5331	0.000172043	0.00264108	0.856516	0.958303	-0.101787
uc007wlf.1,uc007wlg.1,uc007wlh.1,uc007wli.1,uc007wlj.1:chr15:-:76476196:76490538:Cyhr1:7-8:	ALE	E8,E10	E8,E9	0.389205	1.0602	0.670998	0.000177071	0.00269598	0.602979	0.751807	-0.148828
uc007lxu.1,uc007lxv.1,uc007lxw.1:chr11:+:105829260:105851261:Ace:<1-2-3-4-5-6-7-8-9-10-11-12-14-15-16-17-18-19-20-21-22-23-24-25:	ALE	E25,E26	E25,E27	-1.498	-0.243875	1.25413	0.000176652	0.00269598	0.570969	0.823872	-0.252904
uc008qal.2,uc008qam.2,uc008qan.2,uc008qao.2,uc008qap.2,uc008qaq.2,uc008qar.1,uc008qas.2,uc008qat.2,uc008qau.2,uc008qav.2,uc008qaw.1,uc008qax.1,uc008qay.1,uc008qaz.2:chr3:-:89803510:89856437:Ubap2l,lig-2a:16-18-19-20-21-22-24-25-26-27-28-29-31-32-33-34:	ALE	E34,E36,E37	E34,E38,E39,E40,E43	1.03595	-0.190716	-1.22666	0.000179469	0.00272134	0.810534	0.555282	0.255252
uc008qal.2,uc008qam.2,uc008qan.2,uc008qao.2,uc008qap.2,uc008qaq.2,uc008qar.1,uc008qas.2,uc008qat.2,uc008qau.2,uc008qav.2,uc008qaw.1,uc008qax.1,uc008qay.1,uc008qaz.2:chr3:-:89803510:89856437:Ubap2l,lig-2a:14:16-18-19-20-21-22-24-25-26-27-28-29-31-32-33-34	A5SS	E14,E16	E14,E15,E16	1.11513	0.150716	-0.964417	0.000187886	0.00283739	0.23039	0.438979	-0.208589
uc007zzd.1,uc007zze.1:chr16:-:92392197:92466391:Rcan1::3-4-5>	AFE	E1,E3	E2,E3	-0.694619	0.414136	1.10876	0.000191488	0.00288008	0.745739	0.523893	0.221846
uc007hny.2,uc007hnz.2,uc007hoa.1,uc011xqh.1:chr10:-:128134994:128142107:Cdk2::4-5-6-7	AFE	E2,E4	E3,E4	1.76644	0.727633	-1.03881	0.000192884	0.00288937	0.0690743	0.183547	-0.114473
uc008ojh.1,uc008oji.1:chr2:+:180316008:180320339:1600027N09Rik::6-7>	AFE	E2,E3,E4,E6	E5,E6	1.87387	0.805949	-1.06792	0.000197324	0.00294401	0.579085	0.295355	0.28373
uc007zxg.2,uc007zxh.2,uc007zxi.2:chr16:+:91373027:91405832:Ifnar2:<1-2-3-4-5-6-7:	ALE	E7,E8	E7,E9,E10	0.903954	1.88338	0.979422	0.000200276	0.00296424	0.974367	0.989221	-0.0148543
uc009qxd.2,uc009qxe.2,uc009qxf.2,uc009qxg.2,uc009qxh.2,uc009qxj.2,uc009qxk.1,uc009qxl.2,uc012gxo.1,uc012gxp.1:chr9:+:86360760:86449413:Dopey1:16-17-19-21-23.24-25-26:	ALE	E26,E27	E26,E28,E29,E30,E31,E32,E34,E35,E37,E38,E39,E40,E41,E42,E43,E44,E45	-2.76112	-1.31021	1.45091	0.000199679	0.00296424	0.185129	0.496116	-0.310987
uc008dej.1,uc008dek.1,uc008del.1,uc008dem.1:chr17:+:57388873:57402846:Trip10:<1-2-3-4-5-6-7-8-9:11-12-13	ES	E9,E10,E11	E9,E11	-0.728082	0.383266	1.11135	0.000201922	0.00297675	0.180255	0.414653	-0.234398
uc009tad.1,uc009tae.1,uc009taf.1:chrX:+:35953834:35966699:Mcts1::3-4-5	AFE	E1,E3	E2,E3	2.58634	0.985087	-1.60126	0.000206798	0.00303658	0.0591276	0.249929	-0.190801
uc008bpv.1,uc008bpw.1,uc008bpx.1,uc008bpy.1,uc008bpz.1:chr17:+:28046284:28199581:Anks1::13-14-15-16-17-18-19-20-21-22-23-24-26	AFE	E12,E13	E5,E6,E7,E8,E9,E10,E11,E13	-2.98134	-1.50408	1.47727	0.000209092	0.00304618	0.838474	0.553419	0.285055
uc008hgv.1,uc008hgw.2:chr19:-:34885383:34953945:Pank1::3-4-5-6-7-8>	AFE	E1,E3	E2,E3	-1.03236	-1.87023	-0.837868	0.000208361	0.00304618	0.910034	0.962061	-0.0520268
uc007idk.1,uc007idl.1,uc007idm.1,uc007idn.1:chr11:+:20991326:21050330:Peli1::7	AFE	E1,E4,E5,E7	E6,E7	2.27574	4.02823	1.75249	0.000213701	0.00310117	0.968981	0.993926	-0.0249447
uc007lne.2,uc007lnf.2,uc007lng.2:chr11:+:100948603:100953521:Mlx:3:5-6-7-8-9>	ES	E3,E5	E3,E4,E5	-1.78652	-2.85009	-1.06356	0.000230629	0.0033338	0.79066	0.922532	-0.131872
uc008tid.1,uc008tie.1,uc008tif.2,uc008tih.2,uc008tii.2,uc008tij.2,uc008tik.2,uc008til.2,uc012dgc.1,uc012dgd.1:chr4:-:71778175:71861953:Tle1:10.11:	ALE	E11,E12	E11,E14,E16,E17,E18,E19,E20,E21,E22,E23,E24,E25,E26,E27,E28	-0.77089	-2.00564	-1.23475	0.000232984	0.00334184	0.680638	0.379102	0.301536
uc009qva.1,uc009qvb.1,uc009qvc.1,uc009qvd.2,uc009qve.1,uc009qvf.1,uc012gxh.1:chr9:+:79914709:79992587:Senp6:<1:4-5	ES	E1,E4	E1,E2	-0.667139	-2.09392	-1.42678	0.00023226	0.00334184	0.541586	0.834285	-0.292698
uc007axr.2,uc007axs.2,uc007axt.2,uc007axu.2,uc007axv.2:chr1:-:51806609:51972818:Myo1b:<1-3-4-6-7-8-9-11-12-13-14-15-16-17-18-19-20-21-22-23-24-25:28-29-30-31-32-33-34>	ES	E25,E28	E25,E27,E28	0.457833	-0.417735	-0.875568	0.000235124	0.00335956	0.290573	0.496714	-0.206142
uc008oxk.2,uc008oxl.2,uc008oxn.2:chr3:+:33919000:33968266:Fxr1:14-15-16:19>	ES	E16,E19	E16,E18	-0.0231671	0.731862	0.755029	0.000237279	0.00337736	0.400096	0.237249	0.162847
uc007cym.1,uc007cyn.1,uc007cyo.1,uc007cyp.1:chr1:+:153191627:153211575:Ivns1abp:9:	ALE	E9,E10	E9,E11,E12,E13,E14,E15,E16,E17	-2.65373	-1.9494	0.704335	0.000238354	0.00337971	0.220538	0.360804	-0.140266
uc007kmd.1,uc007kme.1,uc007kmf.1:chr11:+:80242116:80285635:Psmd11:<1-2-4-5-6-7-8-9-10-11-12-13-14:16.17>	IR	E14,E16	E14,E15,E16	1.15133	1.89859	0.74726	0.000241229	0.00340747	0.157387	0.0820777	0.0753091
uc009kkb.1,uc009kkc.1,uc009kkd.1,uc009kke.1,uc009kkf.1:chr7:+:148414686:148448650:Phrf1::19	AFE	E1,E2,E3,E4,E5,E7,E8,E9,E10,E11,E13,E14,E15,E17,E19	E18,E19	20	2.30778	-17.6922	0.000244167	0.00342357	1	0.121584	0.878416
uc009qfo.1,uc009qfp.1,uc009qfq.2,uc009qfr.2,uc009qfs.1,uc012gvr.1,uc012gvs.1,uc012gvt.1,uc012gvu.1,uc012gvv.1,uc012gvw.1,uc012gvx.1:chr9:-:66870399:66897020:Tpm1:5-6-7:10-11	ME	E7,E8,E10	E7,E9,E10	-1.6614	-2.51967	-0.858267	0.000244212	0.00342357	0.13459	0.0535871	0.0810031
uc007uob.2,uc007uoc.2,uc007uod.2:chr14:-:70874361:70920067:Bmp1,mKIAA4159:<1-2-3-4-6-7-8-9-10-11-12-13-14-15-16:19-20-21-22-23>	A3SS	E16,E19	E16,E18,E19	0.716911	-0.541708	-1.25862	0.000250914	0.00350431	0.0950486	0.263397	-0.168348
uc008tjw.2,uc008tjx.1,uc008tjy.1,uc012dgl.1:chr4:-:80924403:81088709:Mpdz:<1-2-3-5-6-7-8-9-10-11-12-13-14-15-16-17-18:20-21-22-23	ES	E18,E20	E18,E19,E20	-0.130053	-1.3512	-1.22115	0.0002535	0.00352716	0.417102	0.707603	-0.290501
uc009cec.1,uc009ced.1,uc012emw.1:chr6:+:64992660:65066043:Smarcad1,mKIAA1122:<1-2:	ALE	E2,E3	E2,E4,E5,E6,E7,E8,E9,E10,E11,E12,E13,E14,E15,E16,E17,E18,E19,E20,E21,E22,E23,E24,E25	-1.55281	-2.79019	-1.23738	0.000254498	0.00352783	0.717393	0.419914	0.29748
uc009orj.1,uc009ork.1,uc009orl.1,uc009orm.1,uc009orn.1,uc012gpu.1:chr9:-:30957141:31019400:Aplp2:8-10-11-12-13-14:17-18-19-20.21>	ES	E14,E17	E14,E15,E17	2.6803	1.85592	-0.824386	0.000255887	0.0035339	0.0471589	0.107774	-0.0606154
uc009gvh.1,uc009gvi.1:chr7:-:52717064:52722268:Bax:<1.2:4-5-6-7-8>	IR	E2,E4	E2,E3,E4	0.195745	1.01693	0.82119	0.000257618	0.00354463	0.186588	0.0859455	0.100642
uc007ypo.1,uc007ypp.1,uc007ypq.1,uc007ypr.1,uc007yps.1,uc007ypt.1:chr16:-:20331376:20426467:Abcc5:3-4-5-6:	ALE	E6,E12,E13,E14,E15,E16,E17,E18,E19,E20,E21,E22,E23,E24,E25,E26,E27,E28,E29,E30,E31,E32,E33,E35,E36,E37,E38,E39,E40	E6,E7,E8,E9,E10	0.357837	-0.29267	-0.650507	0.000258761	0.00354722	0.482191	0.662611	-0.18042
uc008zsu.1,uc008zsv.1,uc008zsw.1,uc008zsx.1:chr5:+:130007105:130077259:Sfswap,Srsf8:<2:	ALE	E2,E3	E2,E4,E5,E6,E7,E8,E9,E10,E11,E12,E13,E14,E15,E16	-0.158182	-1.14722	-0.98904	0.000260102	0.00354853	0.387816	0.187504	0.200312
uc009twi.2,uc009twj.2,uc009twk.2:chrX:+:97925185:97934238:Gdpd2:4-5-6-7-8-9-10-11-12-13.14:16-17-18>	IR	E14,E16	E14,E15,E16	1.57658	0.331237	-1.24535	0.000260767	0.00354853	0.106959	0.244788	-0.137829
uc008ftr.1,uc008fts.1,uc008ftu.1,uc008ftv.1,uc008ftw.1,uc008ftx.1,uc008fty.1,uc008ftz.1:chr18:+:82644514:82755029:Mbp:7-8-9:11>	ES	E9,E10,E11	E9,E11	0.260283	-0.632523	-0.892806	0.000268522	0.00364073	0.424389	0.237919	0.18647
uc008nfz.2,uc008nga.2,uc008ngb.2,uc008ngc.2,uc008ngd.2:chr2:+:152495196:152534404:H13:7-8-9-10-11-12-13:15>	ES	E13,E15	E13,E14,E15	2.10944	1.50181	-0.607629	0.000275901	0.00372717	0.0534415	0.0977051	-0.0442635
uc007bzp.2,uc007bzq.2,uc007bzr.2,uc007bzs.2,uc007bzt.2,uc007bzu.2,uc011wpe.1:chr1:+:92895303:93025521:Lrrfip1:17-18:22	ES	E18,E22	E18,E19,E20,E22	1.92875	1.07481	-0.853937	0.000281945	0.00379503	0.0635118	0.136196	-0.0726846
uc008fut.1,uc008fuu.1:chr18:-:84836860:84855025:Cndp2::3-4-5-6-7-8-9-10-11-12-13>	AFE	E1,E3	E2,E3	-1.07339	0.136674	1.21006	0.000301855	0.00403378	0.481785	0.212795	0.26899
uc008jdh.1,uc008jdi.2,uc008jdj.2,uc008jdk.2,uc008jdl.1,uc008jdm.2:chr2:-:30881725:30997528:Fnbp1:<1-2-3-5-6-7-8-9-10:15-16-17	ES	E10,E15	E10,E12,E13,E15	-0.397004	-1.53677	-1.13977	0.000303305	0.00403863	0.424103	0.69299	-0.268887
uc007ztm.2,uc007ztn.2,uc007zto.2,uc007ztp.2,uc007ztq.2,uc012ahn.1:chr16:-:84954680:85173952:App:<1-2-3-4-5-6:9-10-11-12-13-14	ES	E6,E9	E6,E7	-3.01788	-2.07894	0.938937	0.00030674	0.00406978	0.918153	0.80454	0.113613
uc007rni.2,uc007rnj.2,uc007rnk.2,uc007rnl.2:chr13:+:97312689:97410122:Col4a3bp:<1-2-3-4-5-6-7-9-11-12:14-15-16-17-18-19-20>	ES	E12,E14	E12,E13,E14	0.101169	0.992895	0.891726	0.000314418	0.00415681	0.374399	0.198185	0.176214
uc008akb.2,uc008akc.2,uc008ake.2,uc012ajv.1:chr17:-:10399335:10512226:Qk:9:	ALE	E9,E10	E9,E11	0.324907	-0.357986	-0.682893	0.000321824	0.00423092	0.579023	0.411157	0.167866
uc009tmp.1,uc009tmq.1:chrX:-:71024301:71032236:Idh3g:<1-2:4-5-6-7-8-9-10-11-12-13>	ES	E2,E4	E2,E3,E4	-0.873526	-2.11339	-1.23987	0.000322301	0.00423092	0.698625	0.895571	-0.196947
uc008xhu.2,uc008xhv.2,uc008xhw.2,uc008xhx.2,uc008xhy.2,uc008xhz.2:chr5:-:44135856:44173388:Fbxl5:11.12-13-14:	ALE	E14,E15	E14,E16,E17	-1.8286	-2.94652	-1.11792	0.000330454	0.00432267	0.233569	0.0886836	0.144886
uc008vha.1,uc008vhb.1,uc008vhc.1,uc008vhd.1,uc008vhe.1:chr4:+:135412006:135425814:Srsf10,nssr 1:<1-2:	ALE	E2,E3,E4	E2,E6,E7	-1.87391	-1.08537	0.788537	0.000335193	0.00436927	0.169295	0.303165	-0.13387
uc008izt.1,uc008izu.1,uc008izv.1,uc008izw.1,uc008izx.1:chr2:+:29475239:29595883:Rapgef1:<1-2:4-5-6-7-8-9-10-11-16-17-18-19-20-21-22-23-24-25-26-27-28>	ES	E2,E4	E2,E3,E4	-0.160957	-1.19444	-1.03348	0.000342518	0.00444742	0.420561	0.670736	-0.250176
uc009kae.1,uc009kaf.1,uc009kag.1,uc009kah.1,uc009kai.1,uc009kaj.1,uc009kak.1,uc009kal.1,uc009kam.1,uc009kan.1,uc012fuz.1,uc012fva.1:chr7:+:137720997:137908298:Tacc2,mKIAA4180:18-19-20:23-24-25-26-27-28.29-31>	ES	E20,E23	E20,E21,E22,E23	-0.125447	-1.05503	-0.929587	0.000345419	0.00445566	0.321466	0.534536	-0.21307
uc008qnr.1,uc008qns.1,uc012cua.1,uc012cub.1:chr3:+:96474053:96494957:Ankrd35:<1-2-4-5-6-7-8-9-10-11-12-13-14:16.17>	IR	E14,E16	E14,E15,E16	-0.332933	-1.01594	-0.683007	0.00036094	0.00463976	0.251111	0.398857	-0.147746
uc008hfc.2,uc008hfe.2,uc008hff.2,uc008hfg.2,uc008hfh.1:chr19:-:32197216:32464204:Sgms1::11-15-16-17-18>	AFE	E10,E11	E2,E3,E5,E8,E9,E11	0.667444	0.0336663	-0.633777	0.000366724	0.00469786	0.155282	0.263272	-0.10799
uc009qrn.2,uc009qro.1,uc009qrp.1,uc012gwx.1:chr9:+:74885420:74908120:Arpp19::3-6-7>	AFE	E1,E3	E2,E3	1.35403	2.11373	0.759697	0.000382751	0.0048484	0.140005	0.0676333	0.0723714
uc007vro.2,uc007vrp.2,uc007vrq.2,uc007vrr.2,uc011zsx.1:chr15:-:54670452:54751701:Enpp2:<1-2-3-4-5-6-7-8-9-10-11:13-14-16-17-18-19-20	ES	E11,E13	E11,E12,E13	1.8869	1.05443	-0.832468	0.000381171	0.0048484	0.072624	0.153101	-0.0804774
uc009sro.1,uc009srp.1,uc009srq.1,uc009srr.1,uc012hez.1,uc012hfa.1:chrX:-:13094207:13423667:Cask:20:22-23-24.25-26-27-28-29>	ES	E20,E22	E20,E21	1.79354	0.188878	-1.60466	0.000383696	0.0048484	0.111393	0.381064	-0.26967
uc007odf.2,uc011yop.1:chr12:+:84861415:84882942:Dcaf4::3-4-5-6-7-8-9-10-11-12-13-14-15>	AFE	E1,E3	E2,E3	0.12189	1.14267	1.02078	0.000386243	0.00486404	0.582198	0.323365	0.258832
uc007hzj.1,uc007hzk.1,uc007hzl.1:chr11:-:8331654:8564538:Tns3::24-25-26-27-28-29-30-31-32-33-34>	AFE	E23,E24	E2,E3,E4,E5,E6,E8,E10,E11,E12,E13,E14,E15,E16,E17,E18,E19,E20,E21,E22,E24	-3.36732	-2.01366	1.35366	0.000389202	0.00487673	0.568557	0.176028	0.392529
uc009azs.1,uc009azt.1:chr6:+:17587097:17616536:Capza2:<1-2-3-4-5:	ALE	E5,E6	E5,E7,E9,E10,E11,E12	-3.87749	-2.75542	1.12207	0.000392501	0.00487673	0.038668	0.114121	-0.0754533
uc008cbt.2,uc008cbu.2,uc008cbv.2,uc012apt.1,uc012apu.1:chr17:+:34324500:34334170:Tap1:<1-2-4:	ALE	E4,E5,E6	E4,E7,E9,E11,E12,E13,E14,E15,E16,E17,E18	-3.2882	-2.33113	0.957065	0.000392115	0.00487673	0.0661476	0.149134	-0.0829867
uc008fml.1,uc008fmm.1,uc008fmn.1,uc008fmo.1,uc008fmp.1,uc012bej.1:chr18:-:67647862:67770444:AK053505,Spire1::17-18-19-20-21>	AFE	E1,E2,E3,E5,E6,E7,E8,E9,E13,E14,E15,E17	E16,E17	1.99497	3.78655	1.79159	0.000392185	0.00487673	0.461538	0.867274	-0.405736
uc009gos.2,uc009got.2,uc009gou.2,uc009gov.2,uc009gow.1,uc009gox.2,uc009goy.1:chr7:+:51502091:51507689:2410002F23Rik:9-10-11-13:15>	IR	E13,E15	E13,E14,E15	-0.215709	0.704197	0.919906	0.000395482	0.00489739	0.321534	0.159532	0.162002
uc007bwz.2,uc007bxa.2,uc007bxb.2,uc011wop.1,uc011woq.1:chr1:+:89470601:89494415:Neu2::6-7>	AFE	E3,E6	E4,E6	-0.265703	1.00145	1.26715	0.000399536	0.00493116	0.770085	0.542236	0.227849
uc008ede.1,uc008edf.1,uc008edg.1,uc008edh.1,uc008edi.1:chr18:-:14784137:14841423:Ss18:7:10-11-12>	ES	E7,E10	E7,E9,E10	2.56495	1.64944	-0.915506	0.000408617	0.00502653	0.0470989	0.110382	-0.063283
uc008dgy.1,uc008dgz.1:chr17:+:66460885:66469843:ORF19::4-5-6-7-8-9-10-11-12-13>	AFE	E1,E2,E4	E3,E4	1.59393	0.328504	-1.26543	0.000420166	0.00513139	0.816486	0.529233	0.287253
uc007syo.2,uc007syp.1,uc007syq.1,uc007syr.1:chr14:+:33015156:33110735:Parg:<1.2:4-5-6-7-8-9-10-11-13-14-15-16-17-18-19-20-22>	A5SS	E2,E4	E2,E3,E4	-1.68905	-0.588811	1.10024	0.000419701	0.00513139	0.668279	0.427744	0.240535
uc008dur.2,uc008dus.2:chr17:-:87653782:87665287:Mcfd2:<1:3-4-5>	ES	E1,E3	E1,E2,E3	1.66604	0.330246	-1.33579	0.000421699	0.00513139	0.0721616	0.235365	-0.163203
uc007xrc.2,uc007xrd.2,uc007xre.1,uc011zzl.1:chr15:-:100218330:100254645:Nramp2,Slc11a2:3.4-5-6-7-8-9-10-11-12-13-14-15-16-17-18:	ALE	E18,E19	E18,E20	0.252414	1.13251	0.8801	0.000423209	0.00513139	0.380837	0.597887	-0.217051
uc009dvr.1,uc009dvs.1:chr6:-:127075726:127101066:Ccnd2:<1-2:	ALE	E2,E3	E2,E4,E5,E6	-4.45232	-2.85883	1.59348	0.000424047	0.00513139	0.123508	0.438058	-0.31455
uc007jmx.2,uc011xwn.1,uc011xwo.1:chr11:+:67346499:67502494:Gas7::3-4-5-7-8-9-10-11-12-13-14-15-16>	AFE	E1,E3	E2,E3	-1.013	0.122851	1.13585	0.000439496	0.00530106	0.552842	0.282856	0.269986
uc007nin.2,uc007nio.2,uc007nip.2,uc007niq.2,uc007nir.1,uc007nis.2:chr12:+:33832550:34057222:Atxn7l1:<1-2-3:	ALE	E3,E4	E3,E7	0.530628	-1.08261	-1.61324	0.000447641	0.00538183	0.246357	0.0546401	0.191717
uc009cro.2:chr6:-:86335999:86347144:Pcyox1:<1:3-4-5-6>	ES	E1,E3	E1,E2,E3	-2.36847	-3.4862	-1.11773	0.00045635	0.00546884	0.830448	0.941642	-0.111194
uc008vtg.1,uc008vth.1,uc008vti.1,uc008vtj.1:chr4:-:147247703:147278928:Mfn2:<1-3:5-6-7-8-9-10-11-12-13-14-15-16-17-19-20-21-22>	ES	E3,E5	E3,E4,E5	0.672784	0.0400742	-0.63271	0.000462469	0.00551797	0.252441	0.38794	-0.135499
uc007yhd.2,uc007yhe.2,uc007yhf.2,uc007yhg.2:chr16:-:14194619:14291501:Myh11,mKIAA0866:8-9-10-11-12-13-14-15-16-17-18-19-20-21-22-23-24-25-26-27-28-29-30-31-32-33-34-35-36-37-38-39-40-41-42:44>	ES	E42,E44	E42,E43,E44	0.117801	-0.837976	-0.955777	0.00046342	0.00551797	0.425419	0.650072	-0.224653
uc007pbf.1,uc007pbj.2,uc007pbk.1,uc007pbl.1,uc007pbm.1,uc007pbn.1,uc011yur.1,uc011yus.1:chr12:+:111140610:111821271:Ppp2r5c,mKIAA0044:<2-3:	ALE	E3,E4	E3,E5	-0.913661	-2.34569	-1.43203	0.000472862	0.0056124	0.0441385	0.0100969	0.0340415
uc008ovi.2,uc008ovj.2,uc008ovk.2:chr3:+:30754871:30796114:Gpr160:<1:3	A5SS	E1,E3	E1,E2,E3	-0.99683	-0.15963	0.837199	0.00049047	0.00580286	0.564696	0.351348	0.213349
uc007vfc.1,uc007vfd.1,uc007vfe.1,uc011zrd.1:chr15:+:9001008:9040244:1110020G09Rik:<1-2-3-4-5-6-7:	ALE	E7,E8	E7,E9,E10,E11,E12,E14	-2.45316	-1.19807	1.25508	0.00049369	0.00582241	0.737957	0.92013	-0.182173
uc007iok.2,uc007iol.2,uc009vaf.1,uc009vag.1:chr11:+:46250448:46256223:Med7:<2:4-5>	A5SS	E2,E4	E2,E3,E4	-1.32914	-0.0363677	1.29277	0.000497103	0.00584411	0.654903	0.334295	0.320608
uc009rpt.2,uc009rpu.2,uc009rpv.2,uc009rpw.2,uc009rpx.1,uc012har.1,uc012has.1:chr9:+:108393006:108404668:Usp19,mKIAA0891:<1-2-3-4-5-6.7.8-9-10-11-12-13.14-15-16-17-18-19-20-21-22-23-24-25-26-27-28-29:	ALE	E29,E30	E29,E31	-1.12	-2.20425	-1.08426	0.000508664	0.00596116	0.240502	0.0870184	0.153484
uc007gtn.1,uc007gto.1:chr10:-:90579322:90586708:Slc25a3:<1-2:4	IR	E2,E4	E3,E4	2.18289	1.0144	-1.16848	0.000517287	0.00604314	0.0107809	0.0361965	-0.0254156
uc007qqw.1,uc007qqx.2,uc007qqy.2,uc007qra.2,uc011yzs.1,uc011yzt.1:chr13:+:55546432:55562288:GRK6,Grk6:<2-3-4-5-6-7-8-9.10.11-12.13-14-15-16-17-18-19:21>	ES	E19,E21	E19,E20,E21	-0.885604	0.479782	1.36539	0.000520678	0.00606369	0.501165	0.234518	0.266647
uc008dqp.1,uc008dqq.2,uc008dqr.2,uc008dqs.2,uc008dqt.2,uc012axq.1,uc012axr.1:chr17:-:80599419:80606645:Sfrs7,Srsf7:10:12>	ES	E10,E12	E10,E11,E12	-2.17884	-1.52728	0.651561	0.000526813	0.00611597	0.877995	0.79162	0.0863753
uc009ift.2,uc009ifu.2:chr7:+:95426602:95459385:Ctsc:<1-2:	ALE	E2,E3,E4	E2,E5,E6,E7,E8,E9	-2.48342	-3.20942	-0.726004	0.000528939	0.00612152	0.0521392	0.0244008	0.0277384
uc007xgg.2,uc007xgh.2,uc007xgi.2,uc007xgk.2:chr15:+:89186152:89203259:Ncaph2:<2.3:5-6-7-8-9-10-11-12-13-14-15-16-17-18	A5SS	E3,E5	E3,E4,E5	-0.897599	-1.6614	-0.763799	0.000534926	0.00617158	0.690893	0.814956	-0.124063
uc007qxh.1,uc007qxi.1,uc007qxj.1,uc007qxk.1,uc007qxm.1:chr13:+:63066252:63403592:2010111I01Rik,apo:19-21-22:	ALE	E22,E23	E22,E24	-0.018333	0.516694	0.535027	0.000556964	0.00640595	0.377531	0.512098	-0.134567
uc007oyv.1,uc007oyw.1,uc007oyx.1,uc007oyy.1,uc007oyz.2,uc011yrm.1:chr12:+:107022911:107077153:Papola:<1-2-3-4-5-6-7-8-9:	ALE	E9,E10	E9,E11,E12,E13	-2.01816	-2.9847	-0.966535	0.000562784	0.00643305	0.445379	0.234085	0.211294
uc007gzx.1,uc007gzy.1,uc007gzz.1:chr10:+:110601857:110734303:Osbpl8:<1-2:4-5-6-8-9-10-11-12-13-14-15-16-17-18-19-20-21-22-23-24-25>	ES	E2,E4	E2,E3,E4	-0.402373	0.396272	0.798645	0.000562102	0.00643305	0.542121	0.354399	0.187723
uc008hom.1,uc008hon.1,uc008hoo.1,uc008hop.1:chr19:-:43738291:43749371:Slc25a28:<1-2:5	IR	E2,E5	E2,E3,E4,E5	-0.589607	0.186877	0.776484	0.000576799	0.00655293	0.216777	0.0989133	0.117864
uc008wco.2,uc008wcq.1,uc012dqo.1,uc012dqp.1,uc012dqq.1:chr4:-:154357223:154417263:Plch2:<3-4-6-7-8-10-11-12-13-15-16-17-18-19-20-21-22-23-24-25:	ALE	E25,E26	E25,E28	-0.805625	0.369747	1.17537	0.000575301	0.00655293	0.623884	0.832093	-0.208209
uc007ehx.2,uc007ehy.2,uc007ehz.2,uc007eia.2,uc011wzx.1:chr10:-:7350033:7383382:Pcmt1:10:	ALE	E10,E11	E10,E12	0.425904	-0.255933	-0.681837	0.000584374	0.00657863	0.801715	0.67381	0.127905
uc008fde.1,uc012bdv.1:chr18:-:62663712:62708397:Fbxo38:16:	ALE	E16,E17	E16,E18,E19,E20,E21,E22,E23,E24	-2.82985	-4.25369	-1.42384	0.00058355	0.00657863	0.0888438	0.023378	0.0654658
uc007hnb.1,uc007hnc.1,uc007hnd.1:chr10:-:127927916:127930881:Myl6:<1-2-3-4-5:7	IR	E5,E7	E5,E6,E7	1.37577	0.56631	-0.809458	0.000581244	0.00657863	0.0756437	0.164158	-0.0885148
uc008uat.2,uc008uau.2,uc012die.1:chr4:+:107838070:107851913:Echdc2::5-6-7-8-9-10-11>	AFE	E1,E2,E3,E5	E4,E5	2.09802	1.09861	-0.999406	0.000588668	0.00660696	0.665873	0.428037	0.237836
uc009lgk.1,uc009lgl.1,uc009lgm.1,uc009lgn.1,uc009lgo.1,uc009lgp.1,uc009lgq.1:chr8:+:26712777:26830139:Whsc1l1:14:	ALE	E14,E15	E14,E16,E17,E18,E19,E20,E21	-0.450548	-1.40801	-0.957462	0.000604523	0.00664439	0.316468	0.150648	0.16582
uc007isj.1,uc007isk.1,uc007isl.1,uc007ism.1:chr11:+:50190595:50200030:Hnrnph1,Hnrph1:<3-4-5-6:8-9-10-11-12-13	ES	E6,E8	E6,E7,E8	-3.53966	-2.71528	0.824374	0.000598221	0.00664439	0.950161	0.894972	0.0551893
uc007nou.1,uc007nov.1,uc007now.1,uc007nox.1,uc007noy.1,uc011ymb.1:chr12:-:56703885:56922154:Ralgapa1:<1-2-3-4-5-6-7-8-9-10-11-12-13-14-15-16-18:	ALE	E18,E19	E18,E20,E21,E22,E23,E25,E26,E27,E28,E29,E30,E31,E33,E34,E35,E36,E37,E38,E39,E40,E42,E43,E44,E45,E46	-1.38629	-0.820078	0.566216	0.000603945	0.00664439	0.681986	0.788176	-0.106189
uc008ucr.1,uc008ucs.1:chr4:-:109333480:109339262:Cdkn2c::3-4>	AFE	E1,E3	E2,E3	-0.0649138	-1.36429	-1.29938	0.000602096	0.00664439	0.816099	0.947946	-0.131847
uc009afe.2,uc009aff.2:chr5:-:138700885:138705280:BC037034::4-5-6-7-8-9-10-11-12-13>	AFE	E2,E4	E3,E4	-0.278713	-1.88707	-1.60836	0.0006029	0.00664439	0.757051	0.935392	-0.17834
uc008zej.1,uc008zek.1,uc008zel.1,uc008zem.1,uc008zen.1:chr5:-:116099294:116181568:Ccdc64::7-9-10	AFE	E1,E2,E5,E7	E6,E7	0.882499	1.90352	1.02102	0.000604345	0.00664439	0.426023	0.68481	-0.258787
uc009fwr.2,uc009fws.2,uc009fwt.2:chr7:+:28376578:28424472:Akt2::4-5-6-7-8-9-10-11-12-13-14-15-16>	AFE	E1,E4	E2,E4	2.90326	0.776273	-2.12699	0.000602185	0.00664439	0.142215	0.612855	-0.47064
uc007hpa.1,uc007hpb.1,uc007hpc.1:chr10:+:128370868:128395340:Itga7::7-8-9-10-11-12-13-14-15-16-17-18-19-20-21-22-23-24-25-27>	AFE	E1,E2,E3,E4,E6,E7	E5,E7	2.04316	3.53318	1.49003	0.000611899	0.00670562	0.516709	0.837837	-0.321127
uc008zmf.1,uc008zmg.1,uc008zmh.1,uc008zmi.1,uc008zmj.1,uc008zmk.1,uc008zml.1,uc008zmm.1,uc012edb.1:chr5:-:123237469:123271348:Anapc5::12.13	AFE	E11,E12	E1,E2,E3,E4,E5,E6,E7,E9,E10,E12	-3.54468	-2.42712	1.11755	0.000640765	0.0070013	0.9789	0.933139	0.0457614
uc007bju.1,uc007bjv.1,uc007bjw.1,uc007bjx.1,uc007bjy.1,uc007bjz.1,uc007bka.1,uc007bkb.1,uc007bkc.1,uc007bkd.1:chr1:-:71632096:71699745:Fn1:28-29-30-31-32-33-34:37-38-39-40-41-42	ES	E34,E37	E34,E36,E37	0.703559	1.59001	0.886454	0.000679304	0.00740063	0.166147	0.0747688	0.0913778
uc007nqd.2,uc007nqe.2,uc007nqf.2,uc007nqg.2,uc007nqh.1,uc007nqi.2,uc011ymd.1:chr12:+:60230732:60291207:Ctage5:6:8-9-10-11-12-13-14-15-16-17.18-19-20-21-22-23-24-25-26-27>	ES	E6,E8	E6,E7	0.326991	-0.511102	-0.838093	0.000689867	0.00749373	0.383049	0.591425	-0.208376
uc008iwi.1,uc008iwj.1,uc008iwk.1:chr2:+:26771940:26775690:Surf2:<1-2-3:5-6-7.8>	A3SS	E3,E5	E3,E4,E5	-2.36085	-1.21567	1.14519	0.0006948	0.00750853	0.892151	0.727865	0.164286
uc008rry.1,uc008rrz.1,uc008rsa.1,uc008rsb.1,uc008rsc.1:chr3:-:148478549:148652444:Lphn2:5-7-8-9-10:12-13-14-15-16-17-18-19-22-23-24	ES	E10,E12	E10,E11,E12	1.43324	0.729091	-0.70415	0.000695271	0.00750853	0.15747	0.281141	-0.123671
uc008pca.1,uc008pcb.1:chr3:+:40754552:40781715:Larp1b::3-4-5-6-7-8-9-10-11>	AFE	E1,E3	E2,E3	1.26369	0.0176996	-1.24599	0.000711619	0.00766279	0.0820849	0.243221	-0.161136
uc009jhl.1:chr7:-:120459157:120512853:Btbd10:<1-2:5-6-7-8-9-10-11>	ES	E2,E5	E2,E3,E4,E5	-2.47442	-1.35317	1.12125	0.000723488	0.0077457	0.831253	0.626601	0.204653
uc008dcj.2,uc008dck.2,uc012avv.1:chr17:+:56724404:56745717:Safb:<1-2-3-4-5-8-10:	ALE	E10,E11	E10,E12,E13,E14,E15,E16,E17,E18,E19,E20,E21,E22,E23,E24,E25	-2.6359	-1.19177	1.44413	0.000721617	0.0077457	0.218109	0.566811	-0.348702
uc007ihx.1,uc007ihy.1,uc007iia.1:chr11:+:30671774:30780361:Psme4::22-23-24-25-26-27-28-29-30-31-32-33-34-35-36-37-38-39-40-41-42-43-44-46-47-48-49>	AFE	E1,E2,E3,E4,E5,E6,E7,E8,E9,E10,E11,E12,E13,E14,E15,E16,E17,E18,E19,E20,E22	E21,E22	4.18667	2.92632	-1.26035	0.000726355	0.00775405	0.987689	0.954126	0.0335634
uc008upi.2,uc008upj.2,uc008upk.2,uc008upl.2,uc008upm.1,uc008upn.1,uc008upq.1,uc008upr.2,uc008upt.1:chr4:-:123026875:123361603:Macf1:44-45-46-47-48-49-50-51-52-53-54:56-57-58-59-60-61-62-63-64-65-66-67-68-69-70-71-72-73-74-75-76-77-78-79-80-81-82-83-84-85-86-87-88-89-90-91-92-93-96-97-98	ES	E54,E56	E54,E55,E56	-2.24545	-1.45756	0.787892	0.000735424	0.00782836	0.873264	0.753244	0.12002
uc007szd.1,uc007sze.1:chr14:+:33326706:33394175:Ercc6:<1-2-3-4-5-6:	ALE	E6,E7	E6,E8,E9,E10,E11,E12,E13,E14,E15,E16,E17,E18,E19,E20,E21,E22	-1.86587	-3.09558	-1.22971	0.00074068	0.00785415	0.430069	0.172519	0.25755
uc007lau.1,uc007lav.1:chr11:+:95703608:95707045:Gngt2::3	AFE	E1,E3	E2,E3	0.378765	-1.07036	-1.44912	0.000742074	0.00785415	0.438101	0.741168	-0.303067
uc009gnm.1,uc009gno.1,uc009gnp.1,uc012fjj.1:chr7:+:51029986:51034632:Klk11:3-4:6-7-8>	A5SS	E4,E6	E4,E5,E6	1.25503	0.607555	-0.647473	0.000768617	0.00811196	0.231425	0.355967	-0.124542
uc008vdl.2,uc008vdm.2,uc008vdn.2,uc008vdp.1,uc012dmp.1:chr4:-:133403205:133443714:Rps6ka1::6-7-8-9-10-11-12-13.14-15-16-17-18-19-20-21-22-23-24-25-26>	AFE	E1,E2,E6	E3,E6	0.929536	-0.336472	-1.26601	0.000787455	0.00828723	0.503625	0.272236	0.231389
uc007rjg.1,uc007rjh.1,uc007rji.2,uc007rjj.2,uc007rjk.2,uc011zck.1:chr13:-:89794914:89882117:Vcan:9:11-12-13-14-15-16-17>	ES	E9,E10	E9,E11	0.916291	-0.830348	-1.74664	0.000794559	0.00833838	0.0710984	0.0136552	0.0574432
uc009kxp.1,uc009kxq.1,uc009kxr.1,uc009kxs.1,uc009kxt.1,uc012fzy.1:chr8:+:13338750:13377702:Tfdp1::4	AFE	E1,E4	E3,E4	-0.652849	0.412355	1.0652	0.000810812	0.00848498	0.483111	0.252665	0.230446
uc007zjb.2,uc007zjc.1,uc012agi.1,uc012agj.1:chr16:-:45746345:45953711:Phldb2:9-10-11:15-16-17-18-19-20-21-22>	ES	E11,E15	E11,E12,E13,E15	-1.99514	-0.740403	1.25474	0.00083442	0.0087075	0.801613	0.53315	0.268463
uc008gmj.2,uc008gmk.2,uc008gml.1:chr19:+:8797976:8800932:AK036616,Snhg1:5:7	IR	E5,E7	E5,E6,E7	0.198138	-0.226525	-0.424663	0.000837371	0.00871382	0.2781	0.380313	-0.102213
uc009uuo.2,uc009uup.2,uc009uuq.2,uc009uur.2,uc012hrk.1:chrX:+:159339491:159472473:Ctps2::6-7-8-9-10-11-12-13-14-15-16-17-18-19-20-21-22-23>	AFE	E2,E6	E3,E4,E6	-0.24686	0.980829	1.22769	0.000849633	0.00881672	0.540801	0.253824	0.286977
uc007nqw.1,uc007nqx.1,uc007nqy.1,uc007nqz.1,uc007nra.1:chr12:+:66137320:66164373:Prpf39:4:7-8-9-10-11	ES	E4,E7	E4,E5,E6,E7	-1.21302	-0.319431	0.893592	0.00085532	0.00885102	0.588588	0.363731	0.224857
uc008wfw.1,uc008wfx.1,uc008wfy.1:chr4:+:155400450:155403000:Tnfrsf18:<1-2-3-4:6>	IR	E4,E6	E4,E5,E6	2.24071	1.24398	-0.996732	0.00085963	0.0088709	0.0719614	0.193999	-0.122038
uc008pfk.1,uc008pfl.1,uc008pfm.1,uc008pfn.1,uc008pfo.1,uc008pfp.1:chr3:+:54496779:54532685:D3Ertd300e,Fam48a::24.25-26-27-28.29.30.31-32-33-34>	AFE	E18,E19,E20,E21,E22,E24	E23,E24	1.41183	0.669537	-0.74229	0.000877477	0.00902999	0.856878	0.761812	0.0950659
uc007kvi.1,uc007kvj.1:chr11:+:88017919:88025009:Mrps23::4-5-6-7>	AFE	E2,E4	E3,E4	2.00882	3.53223	1.5234	0.000887057	0.00907828	0.075543	0.0185658	0.0569772
uc008sry.2,uc008srz.2,uc008ssa.2,uc012ddi.1:chr4:+:44769430:44945086:Zcchc7::11-12-13>	AFE	E10,E11	E4,E5,E6,E7,E8,E11	-2.57843	-1.69833	0.880107	0.000886859	0.00907828	0.959517	0.908534	0.0509833
uc008xkf.1,uc008xkg.1,uc008xkh.1,uc012dwe.1:chr5:-:52541447:52581758:Dhx15,mDEAH9:11:	ALE	E11,E12	E11,E13,E14,E15,E17,E18	-2.67112	-3.55426	-0.883146	0.000891323	0.00909689	0.0425581	0.0182133	0.0243448
uc008eeg.2,uc008eeh.2,uc008eei.2:chr18:-:20243203:20273274:Dsc1:<1-2-3-4-5-6-7-8-9-10-11-12-13-15-16:18>	ES	E16,E18	E16,E17,E18	-0.319988	0.0933044	0.413292	0.000901431	0.00917484	0.516924	0.416358	0.100566
uc012aos.1,uc012aot.1:chr17:-:30729806:30749604:Glo1:<1-2-3-4-5-6:8>	IR	E6,E8	E6,E7,E8	-2.63146	-1.80793	0.823522	0.000908723	0.00919945	0.665791	0.460879	0.204913
uc007yii.1,uc007yij.1,uc007yik.1,uc007yil.1,uc007yim.1,uc007yin.1,uc007yio.1:chr16:-:16312325:16359123:Dnm1l,Drp1:<1-3-6-7-8-9-11-12-13-14-15-16-17-18:22-23-24-25>	ES	E18,E22	E18,E20,E22	-0.0903443	-1.02448	-0.934135	0.000908801	0.00919945	0.480586	0.701353	-0.220767
uc008xsa.2,uc008xsb.2,uc008xsc.2,uc008xsd.2,uc008xse.2,uc008xsf.2,uc008xsg.2:chr5:-:73146961:73259687:Tec:6-7-9-10:12-14-15-16-17-18-19-20-21-22>	ES	E10,E12	E10,E11,E12	-1.77307	-0.955511	0.817556	0.000958588	0.00967705	0.814781	0.661501	0.15328
uc008oob.2,uc008ooc.2,uc008ood.2,uc012cmy.1,uc012cmz.1,uc012cna.1,uc012cnb.1:chr3:-:5560187:5576239:Pxmp3:<1-4-5:7	ES	E5,E7	E5,E6,E7	0.091731	0.729308	0.637577	0.000976028	0.00982641	0.391414	0.263519	0.127895
uc008nya.1,uc008nyb.1,uc008nyc.1,uc008nyd.1,uc008nye.1,uc008nyf.1,uc008nyg.1,uc008nyh.1:chr2:-:165609653:165722450:Zmynd8,mKIAA1125:12-13-14-15-16-17-18-19:	ALE	E19,E20	E19,E24,E25,E26,E27	-0.737599	-1.68948	-0.951882	0.00100501	0.0100637	0.640229	0.392866	0.247363
uc007xhn.1,uc007xho.1,uc007xhp.1:chr15:-:90317911:90509819:Cpne8:<1-2-3:	ALE	E3,E4	E3,E5,E6,E7,E8,E9,E10,E11,E12,E13,E14,E15,E16,E17,E18,E19,E20,E21	-1.13705	-2.2215	-1.08445	0.00100468	0.0100637	0.701846	0.456036	0.24581
uc007swy.1,uc007swz.1,uc007sxa.1,uc007sxb.1,uc007sxc.1,uc011zif.1:chr14:-:31984113:32020012:Nisch,mKIAA0975:15-16:	ALE	E16,E17	E16,E18,E19,E20,E21,E22,E23,E24,E25,E26,E27	-1.16821	-2.23672	-1.06851	0.00101826	0.0101689	0.523007	0.26685	0.256157
uc009ftu.1,uc009ftv.1,uc009ftw.1:chr7:-:26507057:26539769:Hnrnpul1:<1.2:4-5-6-7-8-9-11-12-13-14-15-16-17-18>	A5SS	E2,E4	E2,E3,E4	-3.05666	-2.17472	0.881935	0.0010313	0.010244	0.929813	0.844828	0.0849851
uc009pyf.1,uc009pyg.1,uc009pyh.1,uc009pyi.1:chr9:+:59504414:59527182:Pkm2:<1-2-3-4-5-6-7-9:	ALE	E9,E11	E9,E12,E13,E14	-4.34762	-3.08221	1.26541	0.00103009	0.010244	0.152015	0.472164	-0.320149
uc009igp.1,uc009igq.1,uc009igr.1,uc009igs.1,uc009igt.1,uc009igu.1,uc009igv.1,uc009igw.1:chr7:+:97278741:97357442:Picalm,mKIAA4114::4	AFE	E1,E2,E4	E3,E4	3.79614	2.48651	-1.30963	0.00104637	0.0103661	0.981265	0.924093	0.0571725
uc009iau.1,uc009iav.1:chr7:-:87534079:87550317:Furin::3-4-5-6-7-8-9-10-11-12-13-14-15-16-17>	AFE	E1,E3	E2,E3	0.67009	-0.785703	-1.45579	0.00106512	0.0105237	0.197667	0.52746	-0.329793
uc007qao.2,uc007qap.2,uc007qaq.2,uc011yye.1,uc011yyf.1:chr13:-:34009786:34094618:Serpinb6a:<3:6-7-8-10-11-12>	ES	E3,E6	E3,E4,E5,E6	1.36265	0.903282	-0.459365	0.00107494	0.0105926	0.0959825	0.143496	-0.0475139
uc009mlc.2,uc009mld.2,uc009mle.2,uc012ggt.1:chr8:-:86247149:86265210:Cd97:<1-2.3-4-5:8-9-10-11-12-13-14-15-16-17-18-19-20-21>	ES	E5,E8	E5,E7	0.363438	-0.597979	-0.961418	0.00108554	0.0106687	0.282342	0.479741	-0.197399
uc008mhz.1,uc008mia.2,uc008mib.2,uc012cdw.1:chr2:+:129418574:129457964:Sirpa::3-4	AFE	E1,E3	E2,E3	1.22645	-0.162519	-1.38896	0.00109326	0.0107163	0.140607	0.360548	-0.219941
uc008qix.2,uc008qiy.2:chr3:-:95045214:95055115:Bnipl:<1:3-4-5-6-7-8-9-10>	ES	E1,E3	E1,E2,E3	-2.06186	-2.77386	-0.711995	0.00110904	0.0108423	0.834987	0.911916	-0.0769296
uc008aaq.1,uc008aar.1,uc008aas.1,uc008aat.1,uc008aau.1,uc008aav.1,uc008aaw.1,uc008aax.1,uc008aay.1,uc008aaz.1,uc008aba.1,uc008abb.1,uc008abc.1,uc008abd.1,uc012aiu.1:chr16:+:94592345:94690828:Ttc3:10-11-12-13-15-16-17-18-19-20-21-22-23-24-25-26-27-28-29-30-31-32-33-34-35-36.37.38-40-41-42-44-45:47-48-49-50-51-52-53-54-55>	A3SS	E45,E47	E45,E46,E47	-0.965081	-1.8446	-0.879521	0.0011149	0.010871	0.730627	0.86227	-0.131643
uc009ilj.2,uc009ilk.2,uc009ill.2,uc009ilm.2:chr7:-:106493884:106501749:Serpinh1:<1:5-6-7-8>	ES	E1,E5	E1,E4,E5	2.85006	2.05866	-0.791407	0.0011213	0.0108879	0.0458197	0.0965059	-0.0506861
uc009bxm.1,uc009bxn.1,uc009bxo.1,uc009bxp.1,uc009bxq.1,uc012elw.1,uc012elx.1:chr6:-:51410433:51419893:Hnrnpa2b1,hnRNP A2/B1:<1-3-4-5-6-7-8:10-11	ES	E8,E10	E8,E9,E10	-0.392277	-0.833857	-0.441581	0.00112249	0.0108879	0.463104	0.571371	-0.108267
uc007dnx.2,uc007dny.2,uc007dnz.2:chr1:+:173259275:173272632:Dedd::4-5-6-7>	AFE	E1,E4	E3,E4	1.26851	-0.510826	-1.77934	0.00112664	0.0108997	0.762209	0.944753	-0.182544
uc007afd.2,uc007afe.2,uc007aff.2:chr1:-:4763278:4775807:Mrpl15:<1-2-3-4:	ALE	E4,E5	E4,E6	1.61251	2.3979	0.785385	0.00114259	0.0110253	0.747433	0.869494	-0.122061
uc009obs.2,uc009obt.2,uc009obu.2,uc012gnn.1:chr9:+:5308859:5336791:Casp11,Casp4:<1-2.3-4-5-6-7:11-12>	ES	E7,E11	E9,E11	-0.480621	1.15276	1.63338	0.00115373	0.0110514	0.528608	0.218592	0.310017
uc008dye.1,uc008dyf.1,uc012ayx.1:chr18:-:4331324:4352951:Map3k8,cot:<1-2:	ALE	E2,E3	E2,E4,E5,E6,E7,E8,E9	-2.38223	-3.80285	-1.42063	0.00116018	0.0110514	0.117876	0.0302284	0.0876474
uc008bzu.1:chr17:+:33961558:33975258:Ndufa7:<1:3-4>	ES	E1,E3	E1,E2,E3	-2.54438	-3.37586	-0.831472	0.00115788	0.0110514	0.909317	0.95914	-0.049823
uc008svy.2,uc008svz.2,uc008swa.2,uc008swb.2,uc012dec.1:chr4:+:49644931:49669758:Rnf20:3-4-5-6-7:	ALE	E7,E8	E7,E9	-1.29928	-0.191055	1.10823	0.0011593	0.0110514	0.0254502	0.076544	-0.0510938
uc009cfh.1,uc009cfi.1,uc009cfj.2,uc009cfk.2,uc009cfl.2,uc009cfm.2,uc009cfn.2:chr6:+:67216972:67239296:Serbp1:<1-2.3-4:6	A3SS	E4,E6	E4,E5,E6	0.0522645	-0.292082	-0.344347	0.00118683	0.0112764	0.460216	0.54821	-0.0879948
uc007nwo.2,uc007nwp.2,uc007nwq.2,uc007nwr.2:chr12:+:75002361:75048517:Hif1a:4-5-6-7-8-10-11-12-13:15-16-17-18-19>	A3SS	E13,E15	E13,E14,E15	-1.05927	-2.38993	-1.33065	0.00119766	0.0113503	0.736004	0.913411	-0.177407
uc008eec.1,uc008eed.1,uc008eee.1,uc008eef.1:chr18:-:20189298:20218006:Dsc2:<1-2-3-5-6-7-8-9-10-11-12-13-14-15-16:20.21>	ES	E16,E20	E16,E18,E20	-0.154239	-1.2644	-1.11016	0.00122595	0.0115888	0.470962	0.714327	-0.243365
uc007ckx.1,uc007cky.1,uc007ckz.1,uc007cla.1,uc007clb.1:chr1:+:129670740:129702509:Ccnt2:7:	ALE	E7,E10	E7,E8	-1.20397	0.230524	1.4345	0.00123324	0.0116281	0.758903	0.910721	-0.151818
uc009oju.1,uc009ojv.1,uc012goz.1:chr9:+:20807180:20813281:MRPL4,Mrpl4:<1-2-3-4-6:8-10-12-14>	IR	E6,E8	E6,E7,E8	1.77777	0.867501	-0.910273	0.00124247	0.011656	0.041654	0.104386	-0.0627318
uc009qzw.2,uc009qzx.2,uc009qzy.1,uc009qzz.2:chr9:-:89986506:90009658:MRG15,Morf4l1:<1.2-4.5-6:9-10-11-12-13-14-15-16-17>	ES	E6,E9	E6,E7,E8,E9	1.9221	2.43874	0.516636	0.00125242	0.0117129	0.0785837	0.0486818	0.0299019
uc007qrf.2,uc007qrg.2,uc007qrh.2,uc007qri.2,uc007qrj.2,uc007qrk.2,uc007qrl.2:chr13:-:55597155:55614800:Pdlim7:7-9-11:	ALE	E11,E13	E11,E15,E16,E17,E18,E19,E20,E21	-0.821792	0.220651	1.04244	0.00125484	0.0117129	0.698909	0.871859	-0.17295
uc008wfk.1,uc008wfl.1,uc008wfm.1,uc008wfn.1:chr4:+:155317939:155333713:Ube2j2:<1:3	A5SS	E1,E3	E2,E3	-1.26204	0.00726957	1.26931	0.00126564	0.011739	0.660643	0.357779	0.302863
uc008kgv.2,uc008kgw.2,uc008kgx.1:chr2:+:79475581:79513121:Ssfa2::4-5-6-7-8-9-10-11-12-14-15-16-17-18-19-20>	AFE	E1,E2,E4	E3,E4	3.45176	2.23355	-1.21821	0.00126712	0.011739	0.875293	0.653297	0.221997
uc007fdo.2,uc007fdp.2,uc011xee.1:chr10:+:58786043:58836052:P4ha1:<1-2-3-4-5-6-7-8:11-12-13-14-15-16>	ME	E8,E10,E11	E8,E9,E11	0.309148	-0.183295	-0.492443	0.00126082	0.011739	0.576305	0.461628	0.114676
uc008xph.1,uc008xpi.1,uc008xpj.1,uc008xpk.1,uc008xpl.1:chr5:+:67137078:67448398:Limch1::10-11-13-14-15-17-18-19-20-21-22-23-24-25-26-27-28-29-30-31>	AFE	E1,E2,E3,E4,E5,E6,E10	E8,E10	1.90954	0.641854	-1.26769	0.00127673	0.0117986	0.681399	0.358385	0.323014
uc008bzc.2,uc008bzd.2,uc008bze.2,uc008bzf.2,uc008bzg.2,uc008bzh.2:chr17:-:33783177:33822403:Hnrnpm,mKIAA4193:<1-2-4-5-6-7:9-10-11-12-13-14-15-16-17-18	IR	E7,E9	E7,E8,E9	0.24714	-0.16795	-0.41509	0.00128711	0.011865	0.31414	0.408624	-0.0944837
uc008baf.2,uc008bag.2,uc012anb.1,uc012anc.1:chr17:+:25377114:25379744:0610007P22Rik::6-7-8-9>	AFE	E1,E2,E3,E6	E4,E5,E6	1.27222	0.418042	-0.854174	0.00129193	0.01188	0.223814	0.402417	-0.178603
uc008dqp.1,uc008dqq.2,uc008dqr.2,uc008dqs.2,uc008dqt.2,uc012axq.1,uc012axr.1:chr17:-:80599419:80606645:Sfrs7,Srsf7:8:10	A5SS	E8,E10	E8,E9,E10	0.366638	1.1288	0.76216	0.00132982	0.0121982	0.382037	0.219139	0.162898
uc009tvc.1,uc009tvd.1,uc009tve.1,uc009tvf.1:chrX:+:96131654:96144359:Yipf6::12.13>	AFE	E11,E12	E3,E4,E5,E6,E7,E9,E12	-3.2581	-2.32728	0.930819	0.00133438	0.0122099	0.971239	0.92618	0.0450593
uc008hzr.2,uc008hzs.2,uc008hzt.2,uc008hzu.2,uc008hzv.1,uc008hzw.1,uc008hzz.1,uc009vbz.1,uc012bnw.1:chr19:-:57107753:57389409:Ablim1:11-12-15-16-17-18-22:24	A3SS	E22,E24	E22,E23,E24	-0.0528758	0.395671	0.448546	0.00135368	0.012356	0.501516	0.398478	0.103038
uc007pqg.2,uc007pqh.2,uc007pqi.1,uc011ywo.1:chr13:-:21478872:21494624:Zkscan3:4-5-6-7:	ALE	E7,E11	E7,E8,E9,E10	0.13647	-0.682388	-0.818858	0.00143149	0.0130343	0.596565	0.393628	0.202937
uc008pvu.2,uc008pvv.2,uc008pvw.2,uc008pvx.2,uc008pvy.2,uc008pvz.2,uc008pwa.1,uc008pwb.2:chr3:+:88420128:88451974:Arhgef2,mKIAA0651::6-7-8	AFE	E1,E2,E6	E3,E6	-0.22382	0.821438	1.04526	0.0014392	0.0130724	0.348067	0.580386	-0.232318
uc008rdt.1,uc008rdu.1,uc008rdv.1,uc008rdw.1:chr3:-:120904678:120986016:Tmem56::7-8-9-10-11-12-13.14>	AFE	E3,E7	E4,E7	-1.03115	-0.00706418	1.02408	0.00145052	0.0130999	0.674089	0.429412	0.244677
uc007xvc.1,uc007xvd.1:chr15:-:102065370:102087914:Rarg::5-6-7-8-9-10-11>	AFE	E1,E2,E3,E5	E4,E5	2.71509	1.78649	-0.928591	0.0014528	0.0130999	0.879649	0.722981	0.156668
uc009ltk.2,uc009ltl.2,uc009ltm.2,uc009ltn.2,uc009lto.2,uc009ltp.2,uc009ltq.2:chr8:-:63389185:63462108:CLCN3,Clcn3:14-16-17-18:20>	ES	E18,E20	E18,E19,E20	0.839439	1.44238	0.602945	0.0014486	0.0130999	0.234489	0.138762	0.0957278
uc007yjx.1,uc007yjy.1,uc007yjz.1:chr16:-:17086648:17111306:Ppil2:<1-2-3-4-5-6-7-8-9-10-11-12-13-14-15-16-17-18-19-20:	ALE	E20,E21	E20,E22,E23	-1.00421	-1.99036	-0.986149	0.00145927	0.0131264	0.630616	0.381293	0.249323
uc009fcp.1,uc009fcq.1,uc009fcr.1,uc009fcs.1:chr7:-:7235026:7252222:Clcn4-2:5.6-7-8-9-10-11:13	IR	E11,E13	E11,E12,E13	-2.69968	-1.74746	0.952223	0.00148641	0.0132422	0.907734	0.79812	0.109614
uc008qnx.2,uc008qny.2,uc008qnz.2:chr3:-:96509814:96512483:Nudt17:<1-2.3-5-7:9	IR	E7,E9	E7,E8,E9	1.86697	0.665555	-1.20141	0.00147735	0.0132422	0.0518146	0.195064	-0.143249
uc008vnw.1,uc008vnx.1:chr4:-:140668929:140695711:D4Ertd22e:<1:3-4>	ES	E1,E3	E1,E2,E3	-0.206795	-0.839625	-0.63283	0.00147935	0.0132422	0.484824	0.644878	-0.160054
uc009pdo.1,uc009pdp.1,uc009pdq.1,uc012grv.1:chr9:-:44218246:44226090:Ccdc84:11.12:14	IR	E12,E14	E12,E13,E14	0.0392207	-1.11241	-1.15163	0.00148492	0.0132422	0.207642	0.457653	-0.250011
uc008xux.1,uc008xuy.1,uc008xuz.1,uc008xva.1,uc008xvb.1:chr5:+:76958347:76999310:Exoc1:<1-2-3-5-10-11-12-13-14-15:17-18-19-20-21-22-23-24>	ES	E15,E17	E15,E16,E17	0.111226	0.980829	0.869604	0.00150443	0.0133707	0.412688	0.214435	0.198253
uc007itr.1,uc007its.1,uc007itt.1,uc007itu.1:chr11:+:51076672:51095266:Clk4:7:9-10-11-12-13-14-15-16-17>	IR	E7,E9	E7,E8,E9	-0.804285	-1.77459	-0.970303	0.00150998	0.013388	0.423822	0.648499	-0.224676
uc007jmg.1,uc007jmh.1:chr11:+:67013615:67038077:Myh1::3-4-5-6-7-8-9-10-11-12-13-14-15-16-17-18-19-20-21-22-23-24-25-26-27-28-29-30-31-32-33-34-35-36-37-38-39-40-41>	AFE	E1,E3	E2,E3	2.77847	1.49911	-1.27936	0.00152231	0.0134278	0.00236672	0.00836297	-0.00599624
uc007swu.1,uc007swv.1,uc007sww.1,uc007swx.2:chr14:-:31952202:31981827:FELE-1,Stab1:20-21-23-25-26-27-28-29-30-31-32-33-34-35-36-37-38-39-40-41-42-43-44-45-46-47-48-49-50-51-53-54-55-56-57:59-60-61-62-63-64-65-66-67-68-69-70-71-72-73-74>	IR	E57,E59	E57,E58,E59	1.21767	0.203599	-1.01407	0.00152531	0.0134278	0.154907	0.342852	-0.187946
uc007sjr.2,uc007sjs.2,uc007sjt.2,uc007sju.2,uc007sjv.2:chr14:-:21274482:21299355:Anxa7:<1:3-4	A5SS	E1,E3	E1,E2,E3	0.922292	0.0262806	-0.896011	0.00154591	0.0135769	0.185418	0.376018	-0.1906
uc007vtx.2,uc007vty.2,uc007vtz.2,uc007vua.2:chr15:-:58772788:58913581:Mtss1,mKIAA0429:6-7-8-10-11-12-13:16-17	ES	E13,E16	E13,E15,E16	-1.40728	-2.6006	-1.19332	0.00157502	0.0138	0.660736	0.871197	-0.210461
uc008oxk.2,uc008oxl.2,uc008oxn.2:chr3:+:33919000:33968266:Fxr1:<1-2-3-4-5-6-7-8-9-10-11-12:14-15-16	IR	E12,E14	E12,E13,E14	0.165014	0.831682	0.666668	0.00162562	0.0142098	0.348187	0.214469	0.133718
uc008bsd.2,uc008bse.2:chr17:+:29169604:29180317:Sfrs3,Srsf3:<1-2-3:5-6-7>	ES	E3,E5	E3,E4,E5	2.10119	1.37214	-0.729057	0.00165876	0.0144654	0.0296344	0.0618242	-0.0321898
uc008ddd.2,uc008dde.2:chr17:+:56904173:56909516:Dus3l:<1-2-3-5-6-7-9:	ALE	E9,E10	E9,E11	-1.5667	0.525	2.0917	0.00169372	0.0147357	0.174905	0.653817	-0.478912
uc008hkm.1,uc008hkn.1,uc008hko.1,uc008hkp.1,uc008hkq.1,uc008hkr.1,uc008hks.1,uc008hkt.1,uc008hku.1,uc008hkv.1:chr19:-:40366529:40588302:Sorbs1,mKIAA1296:15-16-17-18-21-22-23:	ALE	E23,E24	E23,E27,E28,E30	-2.12385	-3.52059	-1.39674	0.0017029	0.0147466	0.319066	0.0966155	0.222451
uc007usp.2,uc007usq.2:chr14:+:79248984:79602117:1300010F03Rik:<1-2-3-4-5-6-7-8-9-10-11-12-13-14-15-16-17-18-19-20-21-22-23-24-25-26:	ALE	E26,E27	E26,E28,E29,E30,E31,E32,E33,E34,E35,E36,E37,E38,E39,E40,E41,E42,E43,E44,E45,E46	-1.08449	-2.14701	-1.06253	0.00169964	0.0147466	0.817349	0.60882	0.208529
uc007ppa.1,uc007ppb.1,uc007ppc.1:chr13:-:19449544:19487621:Stard3nl:<1-2-3-5-7:	ALE	E7,E8	E7,E9,E11,E13,E14	-4.09607	-2.29997	1.7961	0.00173126	0.0149573	0.0813716	0.390215	-0.308844
uc009rjf.1,uc009rjg.1:chr9:+:106105438:106117718:Twf2::3-4-5-6-7-8-9-10>	AFE	E1,E3	E2,E3	0.536301	-0.286994	-0.823295	0.00173958	0.0149943	0.488797	0.713126	-0.224328
uc007rsk.2,uc007rsl.1,uc007rsm.1,uc007rsn.1,uc011zed.1,uc011zee.1,uc011zef.1:chr13:-:104608865:104710594:Erbb2ip,mKIAA1225:<1-2-3-4-5-6-7-8-9-10-11-12-13-14-15-16-17-18-20-21-22:25-26.27	ES	E22,E25	E22,E23,E25	-0.645044	0.340626	0.98567	0.00174983	0.0150477	0.502214	0.277955	0.224259
uc008kio.1,uc008kip.1,uc008kiq.1,uc008kir.1,uc008kis.1,uc008kit.1,uc008kiu.1:chr2:-:84440937:84490897:Ctnnd1:<1:5-6-7-8-9-10-11	ES	E1,E5	E1,E4,E5	-0.146584	-0.76326	-0.616676	0.00177371	0.0151828	0.299386	0.450747	-0.151361
uc007dix.2,uc007diy.2:chr1:-:167104471:167124564:Sft2d2:<1-2:4-5-6-7-8>	ES	E2,E4	E2,E3,E4	-1.09102	-1.86918	-0.778164	0.00177279	0.0151828	0.662959	0.82097	-0.158011
uc008omk.1,uc008oml.1,uc008omm.1,uc008omn.1,uc008omo.1:chr2:+:181231957:181251462:Tpd52l2:6:8-9>	ES	E6,E8	E6,E7,E8	1.35209	1.90333	0.551249	0.00179539	0.0152629	0.171512	0.105163	0.0663485
uc007lze.1,uc007lzf.1,uc007lzg.1,uc007lzh.1:chr11:-:106515531:106576595:Pecam1:<1.2-3-4-5-6-7-8-9-10-11-12:14	ES	E12,E14	E12,E13,E14	-2.12889	-3.39188	-1.26299	0.0017943	0.0152629	0.880712	0.970348	-0.0896362
uc009qva.1,uc009qvb.1,uc009qvc.1,uc009qvd.2,uc009qve.1,uc009qvf.1,uc012gxh.1:chr9:+:79914709:79992587:Senp6:4-5:9-10-11-12-13-14-15-16-17-18-19-20-22-23-24-25-26-27>	ES	E5,E9	E5,E7,E9	-0.933709	-1.70233	-0.768625	0.00179488	0.0152629	0.694392	0.827854	-0.133462
uc007bzk.1,uc007bzl.2,uc011wpc.1:chr1:-:92672491:92740505:Col6a3:5:7-8-9-10-11-12-13-14-15-16-17-18-19-20-21-22-23-25-26-27-28-29-30-31-32-33-34-35-36-37-38-39-40-41>	ES	E5,E7	E5,E6,E7	-0.544817	0.261201	0.806018	0.00180858	0.0153399	0.274699	0.144595	0.130105
uc009fzz.2,uc009gaa.2:chr7:+:29595908:29607285:Hnrnpl:<1-2-3-4-5-6-7:9-10-11-12-13-14>	IR	E7,E9	E7,E8,E9	0.702316	0.0846615	-0.617655	0.00181818	0.0153862	0.228475	0.359997	-0.131522
uc007grt.2,uc007gru.2:chr10:-:87981027:88067897:Mybpc1:4-5-6-7-8-9-10-11-12-13-14-15-16-17-18-19-20-21-22-23-24-25-26-27:29-30>	ES	E27,E29	E27,E28,E29	2.15079	1.36712	-0.783667	0.00182488	0.0154078	0.0761997	0.154763	-0.078563
uc008nfz.2,uc008nga.2,uc008ngb.2,uc008ngc.2,uc008ngd.2:chr2:+:152495196:152534404:H13:<1-2-3-5:	ALE	E5,E6	E5,E7,E8,E9,E10,E11,E12,E13	-4.34122	-2.75976	1.58146	0.00183745	0.0154459	0.00856116	0.0559094	-0.0473482
uc007zvs.2,uc007zvt.2,uc007zvu.2,uc007zvv.2,uc007zvw.2,uc007zvx.1,uc007zvy.1:chr16:-:89787355:90144059:Tiam1:7-9-10-11-12-13.14-15-16-17-18-20-21-22-24-25-26-27-28-29-30-31-32-33-34.35:	ALE	E35,E36	E35,E37	-1.27333	-0.175766	1.09756	0.00183771	0.0154459	0.329177	0.616752	-0.287575
uc007nxm.1,uc007nxn.1,uc007nxo.1,uc007nxp.1,uc007nxq.1,uc007nxr.1,uc007nxs.1,uc007nxt.1,uc011ynv.1,uc011ynw.1,uc011ynx.1:chr12:+:76919304:77211915:Syne2,mKIAA1011:<1-3-4-5-6-7-8-9-11-12-13-14-15-17-18-19-20-22.23-25-26-27-28-29-30-31-32-33-34-35-36-37-38-39-40-41-42-43-44-45-46-47-48-49-50-51-52-53-54-55-56-57-58-59-60-61-62-63-64-65-66-67-68-69-70-71-72-73-74-75-76-77-78-79-80-81-82-83-84-85-86-…	ES	E113,E115	E113,E114,E115	-0.0668877	-0.813009	-0.746121	0.00184423	0.0154657	0.435986	0.624782	-0.188796
uc007xbu.1,uc007xbv.1:chr15:-:83942785:83953605:Pnpla5:<1-2-3-4-5-6-7-8-9:11.12>	IR	E9,E10,E11	E9,E11	1.59939	2.41036	0.810969	0.00188339	0.0157585	0.647274	0.834741	-0.187468
uc008ekv.1,uc008ekw.1,uc008ekx.1,uc008eky.1,uc008ekz.1:chr18:-:34758268:34784464:Brd8:13-14-15-16-17-18-19-20-21-22-23-24:	ALE	E24,E25	E24,E26	-0.990399	-2.09714	-1.10674	0.00189371	0.0158093	0.367109	0.149763	0.217346
uc008nnr.1,uc008nnt.1,uc008nnu.1,uc008nnv.1,uc012chu.1,uc012chv.1:chr2:+:156439440:156590099:Dlgap4:<8-10:14	IR	E10,E14	E10,E11,E12,E13,E14	0.166235	-0.517943	-0.684179	0.00191218	0.0159277	0.0642822	0.108481	-0.0441986
uc007uvx.2,uc007uvy.2,uc007uvz.1,uc007uwa.1,uc007uwb.2,uc007uwc.1,uc007uwd.1,uc011zpj.1:chr14:+:102129144:102333910:Lmo7::7-8-9-10-12	AFE	E5,E7	E6,E7	-0.863455	-2.4085	-1.54504	0.00192619	0.0160085	0.479222	0.836731	-0.357509
uc007qas.2,uc007qat.2,uc007qau.2,uc011yyg.1:chr13:+:34056527:34080334:Nqo2::4-5-6-7-8-9>	AFE	E1,E4	E2,E4	2.37955	0.898999	-1.48055	0.00193382	0.016036	0.141102	0.407285	-0.266184
uc008kjd.2,uc008kje.2:chr2:-:84605516:84615586:Serping1::3-4-5-6-7-8-9>	AFE	E1,E3	E2,E3	0.153325	0.751186	0.59786	0.00194023	0.0160533	0.674998	0.553681	0.121316
uc009lmv.1,uc009lmw.1,uc009lmx.1,uc009lmy.1:chr8:+:41597136:41636488:Vps37a:<1-2-3-4-5-6-7-8-10:	ALE	E10,E11,E12	E10,E13,E15,E16	-2.18737	-1.54846	0.638911	0.0019479	0.016081	0.186327	0.297291	-0.110964
uc009kxg.1,uc009kxh.1,uc009kxi.1,uc009kxj.1,uc009kxk.1,uc009kxl.1,uc012fzx.1:chr8:-:13255962:13288126:Dcun1d2:<1-2.3-4-5:9>	ES	E5,E9	E5,E6,E8,E9	-0.490411	-1.5581	-1.06769	0.00196218	0.016163	0.438438	0.695205	-0.256767
uc007cek.2,uc007cel.1,uc007cem.2:chr1:-:95689152:95698511:Dtymk:<1-2:	ALE	E2,E3	E2,E5,E6,E7	-0.470858	-1.07571	-0.604856	0.00201917	0.0165956	0.57303	0.426913	0.146117
uc007wzz.1,uc007xaa.1,uc007xab.1:chr15:-:82956407:82979766:Poldip3:<1-2:5-6-7-8-9-10>	ES	E2,E5	E2,E3,E5	-1.30335	-2.3431	-1.03975	0.00203954	0.0167261	0.709031	0.871934	-0.162903
uc007hnv.2,uc007hnw.1,uc007hnx.2:chr10:-:128114238:128133324:Rab5b:4-5-6:	ALE	E6,E7	E6,E8,E9	-2.73686	-3.74389	-1.00703	0.00206567	0.0168894	0.137329	0.0554539	0.0818749
uc007ztm.2,uc007ztn.2,uc007zto.2,uc007ztp.2,uc007ztq.2,uc012ahn.1:chr16:-:84954680:85173952:App:9-10-11-12-13-14:16-17-18>	ES	E14,E16	E14,E15,E16	-0.0265386	0.281583	0.308122	0.00206855	0.0168894	0.437995	0.361013	0.0769821
uc008seo.2,uc008sep.2,uc008seq.2:chr4:+:32051081:32110441:Map3k7:<1-2-3-4-5-6-8-9-10-11-12:14-15-16-17-18>	ES	E12,E14	E12,E13,E14	-1.10396	-0.46926	0.634701	0.00208668	0.017	0.671941	0.523167	0.148774
uc009jge.1,uc009jgf.1,uc009jgg.2,uc009jgh.2:chr7:+:119167019:119254900:Usp47:<1:3-4-5-7-8-9-10-11-13-15-16-17-18-19-20-21-22-23-24-25-26-27-28-29-30-31-32>	ES	E1,E3	E1,E2,E3	0.432216	-0.30437	-0.736586	0.00209554	0.0170034	0.316067	0.490215	-0.174148
uc009qyy.1,uc009qyz.1,uc012gya.1:chr9:-:88583442:88614636:100039707,Gm2382::3-4>	AFE	E1,E3	E2,E3	1.70475	0.217064	-1.48768	0.00209625	0.0170034	0.216966	0.569664	-0.352699
uc007dlu.2,uc007dlv.1,uc011wvr.1:chr1:-:171902437:172040861:Ddr2::3-4-5-6-7-8-9-10-11-12-13-14-15-16-17-18-19>	AFE	E1,E3	E2,E3	1.59939	0.77319	-0.826198	0.00211024	0.0170796	0.0668075	0.141627	-0.074819
uc008vha.1,uc008vhb.1,uc008vhc.1,uc008vhd.1,uc008vhe.1:chr4:+:135412006:135425814:Srsf10,nssr 1:9:	ALE	E9,E10	E9,E11	0.496659	1.10735	0.610693	0.00211523	0.0170828	0.688069	0.793416	-0.105348
uc008mgd.2,uc008mge.2,uc008mgf.2:chr2:-:127625935:127657595:Bub1:<1-2-3-4-5-6-8:	ALE	E8,E10,E11,E12,E13,E14,E15,E16,E17,E18,E19,E20,E21,E22,E23,E24,E25,E26,E27	E8,E9	4.22549	2.23091	-1.99458	0.00216214	0.017386	0.0369229	0.005796	0.0311269
uc008rst.1,uc008rsu.1,uc008rsv.1,uc008rsw.1,uc008rsx.1,uc008rsy.1,uc008rsz.1,uc008rta.1:chr3:+:151873421:151899794:Fubp1:<1-2:4-5	ES	E2,E4	E2,E3,E4	1.20709	0.619875	-0.587218	0.00219246	0.0175883	0.185033	0.278952	-0.0939197
uc009bwu.2,uc009bwv.2,uc009bww.1,uc012elt.1:chr6:+:50060239:50148597:Mpp6:<1.2-4-5-6-7-8:10-11-12-13-14-15-16>	ES	E8,E10	E8,E9,E10	1.88765	0.950112	-0.937536	0.00220149	0.0175883	0.103917	0.226176	-0.122259
uc009jtg.2,uc009jth.2:chr7:-:134009190:134028481:Taok2:<1-2-3-4-5-6-7-8-9-10-11-12-13-14-15-16:	ALE	E16,E17	E16,E18,E19,E20	-0.740614	-0.18352	0.557094	0.002198	0.0175883	0.29249	0.415948	-0.123458
uc007jpq.2,uc007jpr.1:chr11:+:69137487:69139295:Trappc1::3-4-5-6>	AFE	E1,E3	E2,E3	0.895894	2.54002	1.64412	0.0022172	0.0176693	0.375392	0.084966	0.290426
uc007dye.2,uc007dyf.1:chr1:-:184397389:184447614:Capn2,calp80:<1-2-3-5-6:	ALE	E6,E7	E6,E8,E9,E10,E11,E12,E14,E15,E16,E17,E18,E19,E20,E21,E22,E23,E24	-4.14087	-3.15638	0.984485	0.00222862	0.0176693	0.0417441	0.104218	-0.0624742
uc008faz.1,uc008fba.1:chr18:+:60963502:60972306:Cd74:<1-2-3-4-5-6:8-9>	ES	E6,E8	E6,E7,E8	0.504361	-0.12266	-0.627021	0.00223066	0.0176693	0.201397	0.323488	-0.122091
uc009dqs.1,uc009dqt.1,uc009dqu.1:chr6:-:124346833:124365085:Pex5:<1.2-3-4-5-6-7-8:10-11-12-13-14-15-16-17>	ES	E8,E10	E8,E9,E10	0.210565	-0.479573	-0.690138	0.00222523	0.0176693	0.327398	0.498493	-0.171095
uc007bnp.1,uc007bnq.1,uc007bnr.1,uc007bns.1:chr1:-:75131788:75139271:1810031K17Rik::5-6-7-8-9-10-11-12>	AFE	E2,E3,E5	E4,E5	-0.895756	0.127139	1.02289	0.00224694	0.0177604	0.0566004	0.156888	-0.100288
uc008tjz.2,uc008tkb.2,uc008tkc.2,uc008tkd.2,uc008tke.2,uc008tkf.2,uc008tkg.2,uc008tkh.2,uc008tki.2,uc012dgm.1:chr4:-:81936076:82151212:Nfib:<1-2:	ALE	E2,E3	E2,E4,E5,E6,E8,E9,E11	-1.95332	-3.03855	-1.08523	0.00225974	0.0178236	0.0410435	0.0131712	0.0278722
uc007csl.1,uc007csm.1,uc007csn.1,uc007cso.2:chr1:-:136655643:136852517:9530009M10Rik,Ppp1r12b:21-23-24-25-26:28>	ES	E26,E28	E26,E27,E28	0.158271	-1.00405	-1.16232	0.00226731	0.0178455	0.292677	0.568206	-0.275529
uc007rlb.2,uc007rlc.2,uc007rld.2,uc007rle.2:chr13:+:94074449:94174917:Homer1:<1-3-4-5-6:	ALE	E6,E7	E6,E9,E10,E11,E12	-1.11775	-2.04891	-0.931155	0.00227306	0.0178529	0.582833	0.341604	0.241228
uc008eme.1,uc008emf.1:chr18:+:35713063:35717970:AK080350,AK088959:<1-2-3:	ALE	E3,E4	E3,E5	-0.820366	-2.18455	-1.36418	0.00229041	0.0179134	0.432586	0.167656	0.26493
uc007fmf.1,uc007fmg.1,uc007fmh.1,uc007fmi.1,uc007fmj.1,uc011xfr.1:chr10:-:67558340:67741474:Arid5b::9-10-11-12-14-15>	AFE	E1,E2,E4,E5,E9	E8,E9	0.842412	-0.100998	-0.94341	0.00228742	0.0179134	0.322423	0.152354	0.170069
uc008sjn.1,uc008sjo.1,uc008sjp.1:chr4:+:41702125:41705998:Galt::4-5-6-7-8-9-10-11-13.14>	AFE	E1,E2,E4	E3,E4	2.25129	1.31117	-0.940118	0.00233012	0.0181857	0.641282	0.44912	0.192161
uc007ghj.2,uc007ghk.2,uc007ghl.2,uc007ghm.2,uc007ghn.2:chr10:-:80808790:80813202:Hmg20b::7-10	AFE	E3,E7	E4,E5,E6,E7	-2.20727	-0.967584	1.23969	0.00234424	0.0182576	0.459666	0.178163	0.281502
uc008nme.2,uc008nmf.2,uc008nmg.2,uc008nmh.1,uc008nmi.1,uc012chp.1:chr2:-:155897576:155937701:Cpne1,Rbm12:3:	ALE	E3,E4,E5	E3,E6,E7,E8,E10,E11,E12,E13,E14,E15,E16,E17,E18,E19,E20,E21	-1.43043	-0.86724	0.563195	0.00237942	0.0184542	0.183121	0.283413	-0.100292
uc007ign.2:chr11:+:28753204:28826743:Efemp1:<1-2-3-4-5-6-7:9-10-11>	ES	E7,E9	E7,E8,E9	-2.01784	-2.9207	-0.902856	0.00237941	0.0184542	0.827714	0.929964	-0.10225
uc008vfx.1,uc008vfy.1,uc008vfz.1:chr4:+:134479539:134483285:D4Wsu53e:<1-2-3:5	ES	E3,E5	E3,E4,E5	-1.4969	0.00872381	1.50563	0.00244556	0.0189276	0.785819	0.404685	0.381134
uc009tar.1,uc009tas.2,uc009tat.2,uc009tau.2,uc009tav.2:chrX:+:39412855:39462841:Xiap::11-12-13-14-15-16>	AFE	E3,E4,E5,E11	E6,E11	1.21393	0.113822	-1.10011	0.00248602	0.0192007	0.791988	0.552956	0.239032
uc008ecp.1,uc008ecq.1,uc008ecr.1,uc008ecs.1,uc008ect.1,uc008ecu.1,uc008ecv.1,uc008ecw.1,uc008ecx.1,uc008ecy.1,uc008ecz.1,uc012azm.1,uc012azn.1:chr18:-:12913844:13100229:Osbpl1a:<21:25-26-28-29-31-32-33-34-35-36-37-38.39.40.41>	ES	E21,E25	E21,E23	-0.145433	-1.14368	-0.998248	0.00249711	0.0192464	0.364576	0.601706	-0.237131
uc007doa.2,uc007dob.2:chr1:-:173272367:173275776:Nit1:<1:3-4-5-6-7-8>	A5SS	E1,E3	E1,E2,E3	1.82473	0.856403	-0.96833	0.00250318	0.0192532	0.111864	0.26165	-0.149785
uc008lvn.2,uc008lvo.1,uc008lvp.2,uc008lvq.2,uc012ccd.1,uc012cce.1:chr2:-:120181044:120229852:Tmem87a:<1-2-3-4-5-6-7-9-10-11-12:15-16-17-18-20	ME	E12,E13,E15	E12,E14,E15	-0.113195	0.465838	0.579032	0.00255248	0.0195918	0.470729	0.614086	-0.143357
uc007cly.1,uc007clz.1,uc007cma.1:chr1:-:132335606:132359317:Cd55:<1-2-3-4-5-6-7-10-11:	ALE	E11,E12	E11,E13	-1.30833	-0.581922	0.726411	0.00259546	0.0198807	0.281967	0.446097	-0.16413
uc007bod.1,uc007boe.1,uc011wni.1,uc011wnj.1:chr1:+:75188708:75195960:Ankzf1:<1.2.3-4-5-7:10-11-12.13-14-15-16-17>	IR	E7,E10	E7,E8,E9,E10	0.133531	-0.693147	-0.826679	0.0026197	0.0200251	0.223675	0.412294	-0.18862
uc007lpg.1,uc007lph.1,uc007lpi.1,uc007lpj.1,uc007lpk.1:chr11:+:101413468:101443259:Nbr1:25:27>	ES	E25,E27	E25,E26	-1.60121	-2.39733	-0.796119	0.00269715	0.0205748	0.755375	0.871266	-0.11589
uc009epj.1:chr6:-:142438768:142456463:Ldhb:<1-2-3-4-5-6:8>	ES	E6,E8	E6,E7,E8	-2.54094	-3.80854	-1.26759	0.0027184	0.0206521	0.887368	0.963595	-0.076227
uc008hwf.1,uc008hwg.1:chr19:-:53020630:53113032:Xpnpep1:<1:3-4-5-6-7-8-9-10-11-12-13-14-15-16-17-18-19-20-21>	ES	E1,E3	E1,E2,E3	-0.755956	-1.94449	-1.18853	0.00271475	0.0206521	0.599397	0.835064	-0.235668
uc008njr.2,uc008njs.2,uc008njt.2,uc008nju.2,uc008njv.2,uc008njz.1,uc012cgy.1,uc012cgz.1:chr2:+:154616845:154876748:Raly,a:<2:4-5	ES	E2,E4	E2,E3,E4	-1.65651	-1.11937	0.537138	0.00273022	0.0206995	0.777802	0.667794	0.110008
uc008wxk.2,uc008wxl.2,uc012dum.1:chr5:-:31489930:31495512:Eif2b4::4-5-6-7-8-9-10-11-12-13-14-15>	AFE	E1,E4	E2,E3,E4	0.487026	1.21021	0.723184	0.00274649	0.0207805	0.20174	0.104989	0.0967503
uc008xql.1,uc008xqm.1,uc008xqn.1:chr5:+:69948180:69964869:Guf1:<1-2-3-4-5-6-7-8:10-11-12-13-15-16-17-18>	ES	E8,E10	E8,E9,E10	-2.04307	-1.17865	0.864419	0.00275623	0.0208118	0.811923	0.643638	0.168285
uc008jsz.1,uc008jta.1,uc008jtb.1,uc008jtc.1,uc008jtd.1,uc008jte.1,uc008jtf.1,uc008jtg.1:chr2:+:58998906:59193262:Pkp4:11-12.13-14-15-17-18-20-21-22-23-24-25-26-27:29-30>	ES	E27,E29	E27,E28,E29	1.05082	0.477378	-0.573444	0.00281637	0.0212019	0.170553	0.261499	-0.0909461
uc008hef.1,uc008heg.1,uc008heh.1,uc008hei.1:chr19:+:30105002:30168214:NIRF,Uhrf2:3:	ALE	E3,E4	E3,E5,E6,E7,E8,E9,E10,E12,E13,E14,E15,E16,E17,E18	-2.0804	-1.31039	0.770007	0.00283267	0.0212593	0.269598	0.436281	-0.166683
uc007tbm.1,uc007tbn.1,uc007tbo.1:chr14:-:37688121:37781950:Fam190b,Gcap14:<1-2-3-5-6-7-8-9-10:12>	ES	E10,E12	E10,E11,E12	0.664976	1.61959e-09	-0.664976	0.00285776	0.0214044	0.254468	0.399373	-0.144906
uc007uga.2,uc007ugb.2,uc007ugc.2,uc007ugg.1,uc007ugh.1,uc007ugi.2:chr14:-:62221672:62301210:Dleu2:<1-6-7:9	IR	E7,E9	E7,E8,E9	-2.02239	-1.11533	0.907057	0.00287006	0.0214147	0.29483	0.13711	0.15772
uc007qsf.2,uc007qsg.2,uc007qsh.2,uc007qsi.2,uc011yzz.1,uc011zaa.1:chr13:-:56174982:56236911:H2afy:7:11-12-13>	ME	E7,E10,E11	E7,E9,E11	-1.95286	-1.40918	0.543678	0.00287067	0.0214147	0.126942	0.203401	-0.0764585
uc008ztb.1,uc008ztc.1,uc008ztd.1,uc008zte.1:chr5:+:130221402:130224566:MRPS17,Mrps17:5:	ALE	E5,E6	E5,E7,E8	-3.03267	-2.15008	0.882595	0.00292592	0.0216962	0.577166	0.77317	-0.196004
uc009rzr.1,uc009rzs.1,uc009rzt.1,uc009rzu.1,uc009rzv.1:chr9:+:118415435:118491637:Golga4:15-16-17-18-19-20-21-22-23-24-25:27>	ES	E25,E27	E25,E26,E27	1.55249	2.60676	1.05427	0.00299413	0.0221577	0.131597	0.0451683	0.0864292
uc007uzq.1,uc007uzr.1,uc007uzs.1,uc007uzt.1,uc007uzu.1,uc007uzv.1,uc007uzw.1:chr14:+:120674890:120830920:Mbnl2:4-5-6-7:10	ES	E7,E10	E7,E9,E10	0.20933	0.789589	0.580258	0.00300518	0.0221953	0.377139	0.253164	0.123974
uc009jet.1,uc009jeu.1,uc009jev.1:chr7:+:117161938:117198628:Ipo7::16-17-18-19-20-21-22-23-24-25.26-27-28-29>	AFE	E1,E2,E3,E4,E5,E6,E7,E8,E9,E10,E11,E12,E13,E14,E16	E15,E16	3.80736	2.76802	-1.03934	0.00302251	0.022279	0.979537	0.945145	0.0343914
uc008ryf.2,uc008ryg.2,uc008ryh.1,uc008ryi.2,uc008ryj.2,uc008ryk.2,uc008ryl.2,uc008rym.1,uc008ryn.2,uc008ryo.2,uc008ryp.1,uc012dak.1:chr4:-:9376231:9596491:Asph:5:7	ES	E5,E7	E5,E6,E7	1.38358	0.656366	-0.727213	0.003037	0.0223415	0.160506	0.278846	-0.118341
uc008agc.1,uc008age.2,uc008agf.2,uc008agg.2,uc008agh.2,uc008agi.1,uc012aji.1:chr17:+:6106436:6240637:AK161948,AK163710,Tulp4:<2:	ALE	E2,E4,E5	E2,E6,E7,E8,E9,E10,E11,E12,E13,E15,E16,E17,E18,E19,E21,E22	-1.8623	-3.41886	-1.55656	0.00311325	0.0228572	0.25567	0.0390749	0.216595
uc008jqu.1,uc008jqv.1,uc008jqw.1:chr2:-:51992166:52194318:Neb:150:152	ES	E150,E152	E150,E151,E152	-2.30118	-1.52775	0.773429	0.00312004	0.0228618	0.874513	0.750797	0.123715
uc008yhh.1,uc008yhi.1,uc008yhk.2:chr5:-:100790667:100845253:Sec31a:13:15-16-17-18-19-20-21	ES	E13,E15	E13,E14,E15	-1.53039	-2.26868	-0.738289	0.00315084	0.023042	0.768486	0.883005	-0.114519
uc008egd.1,uc008ege.2,uc008egf.2,uc012bah.1:chr18:+:23910833:24052362:Mapre2::5-6-7-9-10-11>	AFE	E2,E3,E5	E4,E5	0.69656	-0.240567	-0.937127	0.0031681	0.0231228	0.715249	0.491604	0.223646
uc007hoq.2,uc007hor.2,uc007hos.2,uc011xqk.1:chr10:+:128258826:128314694:1110005A23Rik,Sarnp:<1:3	ES	E1,E3	E1,E2,E3	2.51322	1.62431	-0.888914	0.0031936	0.0232632	0.0590991	0.126255	-0.0671555
uc009ulx.2,uc009uly.2,uc009ulz.2,uc009uma.2:chrX:+:139115942:139278037:Tmem164::3	AFE	E1,E3	E2,E3	-0.893818	-1.97318	-1.07937	0.00323776	0.0235387	0.592759	0.832646	-0.239887
uc009rxq.2,uc009rxr.2,uc009rxs.2,uc009rxt.1,uc009rxu.2,uc009rxv.2,uc009rxw.2,uc012hcc.1:chr9:-:114494991:114549318:Cnot10:23:25-27-28-29>	IR	E23,E25	E23,E24,E25	1.07194	0.315081	-0.756863	0.00326458	0.0236874	0.153431	0.260722	-0.10729
uc007igf.2,uc007igg.2,uc007igh.2,uc011xsk.1:chr11:-:26371401:26493920:Vrk2:<1-2-3-4-5-7-9:	ALE	E9,E10	E9,E11,E12,E13,E14,E15,E16	-2.27417	-1.13414	1.14003	0.00327493	0.0237161	0.20462	0.435589	-0.23097
uc007nbj.2,uc007nbk.2,uc007nbl.1,uc007nbm.2,uc011ykj.1:chr12:+:13275932:13590617:Nbas:<1-2-3-4-5-6-7-8-9-10-11-12-13-14-15-16-17-18-19-20-21-22-23-24-25-26-27-28-29-30-31-32-33-34-35-36-37:39-40-41-42-43-44-45-47-48-49-50-51-53-55-56>	A3SS	E37,E39	E37,E38,E39	-0.46973	0.815353	1.28508	0.00329965	0.0238486	0.616044	0.270039	0.346004
uc008zff.2,uc008zfg.2:chr5:-:117541688:117566002:Suds3:<1-2-3-4-5-6-7-8-9-10-11-12:14>	IR	E12,E14	E12,E13,E14	-2.78389	-1.51911	1.26478	0.00334955	0.0241623	0.917918	0.760987	0.15693
uc008pjb.1,uc008pjc.1,uc008pjd.1,uc008pje.1,uc008pjf.1,uc008pjg.1,uc008pjh.1,uc012cqb.1:chr3:+:60277031:60433670:Mbnl1,mKIAA0428:<2:4-5-6	ES	E2,E4	E2,E3	-1.34779	-0.754086	0.593701	0.00336368	0.0242172	0.349059	0.224482	0.124577
uc008axn.1,uc008axo.1,uc008axp.1:chr17:+:24806696:24818961:Zfp598:<1-2-3-4-5-6:8-9-10.11.12-13-14-15>	A5SS	E6,E8	E6,E7,E8	0.181499	-0.887984	-1.06948	0.00341009	0.0245038	0.448661	0.701836	-0.253175
uc009jhn.1,uc009jho.1,uc009jhp.1,uc009jhq.1,uc009jhs.1:chr7:+:120657375:120713972:Far1:9-10-11:15-16-17>	ME	E11,E13,E15	E11,E14,E15	-0.25369	0.34171	0.5954	0.00345763	0.0247975	0.435916	0.576507	-0.140591
uc009nff.1,uc009nfg.1:chr8:-:108655082:108660874:Esrp2:<1-2-3-4-5-6:8-9-10-11-12-13-14-15-16>	A3SS	E6,E8	E6,E7,E8	-1.99592	-1.27686	0.71906	0.00351261	0.0251138	0.880669	0.762486	0.118183
uc009qwr.1,uc009qws.1:chr9:+:83818758:84017847:Bckdhb::3-4-5-6-7-8-9-10-11-12>	AFE	E1,E3	E2,E3	0.750306	-0.287682	-1.03799	0.00351526	0.0251138	0.390789	0.664136	-0.273347
uc009pzu.2,uc009pzv.1,uc009pzw.1,uc009pzx.2,uc009pzy.2:chr9:-:61765084:61794606:Kif23:<1-2-3-4-5-6-7:9-10-11-12-13-15-17-18-19-20	ES	E7,E9	E7,E8,E9	-0.125867	-1.0138	-0.88793	0.00355492	0.0253484	0.457181	0.700787	-0.243606
uc007pcb.2,uc007pcc.2,uc007pcd.2,uc007pce.2:chr12:-:112110819:112127355:Cinp:<1-2-3:	ALE	E3,E4,E5,E6	E3,E9,E10	-1.80794	-1.17714	0.6308	0.00358214	0.0254936	0.215097	0.340347	-0.125251
uc007bch.2,uc007bci.2,uc007bcj.2:chr1:-:58579649:58643177:Fam126b::14>	AFE	E13,E14	E1,E3,E4,E5,E6,E7,E8,E9,E10,E11,E12,E14	-2.38482	-1.46821	0.916612	0.00368656	0.0261814	0.605676	0.36846	0.237217
uc007fvy.1,uc007fvz.1:chr10:+:77068978:77081076:Sumo3::3-4-5>	AFE	E1,E3	E2,E3	3.44468	2.42037	-1.02431	0.00369994	0.0261814	0.0116644	0.031242	-0.0195776
uc008qgt.1,uc008qgu.1:chr3:-:94416680:94462728:Tuft1:<1:3-4-5-6-7-8-9-10-11-12-13>	ES	E1,E3	E1,E2,E3	-0.999543	-1.83821	-0.838667	0.00369778	0.0261814	0.652214	0.81583	-0.163616
uc008pxt.2,uc008pxu.2,uc008pxv.1,uc008pxw.1,uc008pxx.1,uc012cse.1,uc012csf.1,uc012csg.1,uc012csh.1:chr3:+:88968726:88986692:Clk2,Scamp3:6-7-8-10-11-12-13-14-15:	ALE	E15,E16	E15,E17	-1.54369	-0.232037	1.31165	0.00370828	0.0261906	0.368635	0.68572	-0.317085
uc008xlt.2,uc008xlu.2,uc008xlv.2:chr5:+:58109259:58523479:Pcdh7:<1:	ALE	E1,E2	E1,E3	1.57361	0.621118	-0.952489	0.0037373	0.0263455	0.443865	0.208591	0.235273
uc009lfk.2,uc009lfl.2:chr8:-:26060082:26127394:Adam9:<1-2-3-4-5-6-7-8-9-10-11-12-13-14-15-16-17-18-19-20:22-23-24>	IR	E20,E22	E20,E21,E22	-1.06697	0.156549	1.22352	0.00377679	0.026433	0.700147	0.430483	0.269664
uc007pfb.1,uc011yvg.1:chr12:+:113960384:113984802:AW555464:<1-2-3-4-5-6-7-8-9-10-11-12:14-15-16-17-18-19-20>	A3SS	E12,E14	E12,E13,E14	-2.5738	-1.60964	0.964158	0.00376697	0.026433	0.892158	0.745737	0.14642
uc009myi.2,uc009myj.2,uc012gir.1:chr8:-:97944149:97958769:Gtl3:6:	ALE	E6,E7	E6,E8	-1.86408	-2.87356	-1.00948	0.0037589	0.026433	0.125382	0.0497606	0.0756212
uc008gmj.2,uc008gmk.2,uc008gml.1:chr19:+:8797976:8800932:AK036616,Snhg1:13:15	IR	E13,E15	E13,E14,E15	0.688427	1.20523	0.516802	0.00377817	0.026433	0.164777	0.107629	0.0571478
uc008ntw.2,uc012ciy.1:chr2:-:164002060:164008478:Wfdc5:<1-2:4>	ES	E2,E4	E2,E3,E4	-1.75466	-2.87964	-1.12498	0.0038067	0.0265825	0.753038	0.904307	-0.151269
uc007uzq.1,uc007uzr.1,uc007uzs.1,uc007uzt.1,uc007uzu.1,uc007uzv.1,uc007uzw.1:chr14:+:120674890:120830920:Mbnl2::4-5-6-7	AFE	E1,E4	E3,E4	2.17833	3.53139	1.35306	0.00383059	0.0266512	0.229025	0.0737193	0.155306
uc009uuw.1,uc009uux.1,uc009uuy.1:chrX:+:160347091:160371291:Ap1s2:<1-2-3-4:	ALE	E4,E5	E4,E7	-0.845405	-1.69431	-0.848908	0.00383088	0.0266512	0.16651	0.0856602	0.0808496
uc008wty.1,uc008wtz.1:chr5:+:28643728:28745782:Rbm33:7:	ALE	E7,E8	E7,E9,E10,E11,E12,E13,E14,E15,E16,E17,E18,E19,E20	-1.35078	-2.53524	-1.18446	0.00385224	0.0267392	0.659158	0.369017	0.290141
uc008qhr.1,uc008qhs.1,uc008qht.1,uc008qhu.1,uc008qhv.1:chr3:-:94836626:94846467:Psmd4:<1-2-3-4-5-6-7:10-12-14.15>	A5SS	E7,E10	E7,E8,E10	0.211703	0.699417	0.487713	0.00385794	0.0267392	0.432231	0.310087	0.122143
uc007bcn.1,uc007bco.1,uc007bcp.1,uc007bcq.1,uc007bcr.1:chr1:+:58768351:58815726:Cflar::4-6	AFE	E1,E4	E3,E4	-0.769692	0.319427	1.08912	0.00388783	0.0268241	0.409552	0.171099	0.238453
uc008jar.1,uc008jas.1,uc008jat.1,uc012btk.1:chr2:+:29821079:29886970:Spna2:<1-2-3-4-5-6-7-8-9-10-11-12-13-14-15-16-17-18-19-20-21-22:24-25-26-27-28-29-30-31-32-33-34-35-36	ES	E22,E24	E22,E23,E24	-1.34087	-0.926105	0.414765	0.00389184	0.0268241	0.736272	0.652863	0.0834091
uc007det.1,uc007deu.1,uc007dev.1,uc007dew.1,uc007dex.1,uc011wun.1:chr1:+:162965296:162968668:Gas5:<1:3	IR	E1,E3	E1,E2,E3	0.277542	0.829387	0.551846	0.00388178	0.0268241	0.149207	0.0935349	0.0556724
uc008wib.1,uc008wic.1,uc008wid.1:chr5:+:3928053:4080204:Akap9:<2.3.4-5-6-8-10-11-12-13-14-15-16-17-18-19-20-21-22-23:25-26-27-28-29-30-31-32-33-34-35-36-37-38-39-40-41-42-43-44-45-46-47-48-49-50-51-52-53-54>	ES	E23,E25	E23,E24,E25	0.0269522	-0.756501	-0.783453	0.00390003	0.0268308	0.348378	0.547133	-0.198755
uc008gno.1,uc008gnp.1,uc008gnq.1:chr19:+:8945985:8950153:AK172428,Ubxn1:<1.2:5-7-8-10-11-13-15-17-19>	IR	E2,E5	E2,E3,E4,E5	-0.216223	0.476339	0.692563	0.00396747	0.0272443	0.452979	0.292118	0.160861
uc008tkq.1,uc008tkr.1,uc008tks.1:chr4:-:82866204:82970093:Ttc39b:<1-2-3-4-5-6:	ALE	E6,E7	E6,E8,E9,E10,E11,E12,E13,E14,E15,E16,E17	-2.29418	-3.33479	-1.04062	0.00397919	0.0272743	0.253274	0.100324	0.15295
uc007gtp.1,uc007gtq.1,uc007gtr.1,uc007gts.1,uc007gtt.1,uc007gtu.1,uc007gtv.1,uc007gtw.1,uc007gtx.1:chr10:-:90610315:90634327:Tmpo:<1-3-5:7>	IR	E5,E7	E5,E6,E7	0.333508	-0.273697	-0.607205	0.00398934	0.0272936	0.125577	0.206671	-0.0810932
uc009rwq.1,uc009rwr.2,uc009rws.1,uc009rwt.1,uc009rwu.1,uc009rwv.1,uc009rww.1,uc012hbx.1,uc012hby.1:chr9:+:113650590:113828815:Clasp2::10-12-14-16-17-18-19-20-21-22-23-27-30-31-33-35-36-37-38-39-40-41-42-43-44-45-46-47-48>	AFE	E1,E2,E3,E4,E5,E6,E7,E10	E8,E10	2.2819	1.51897	-0.762936	0.00399872	0.0273074	0.604057	0.420739	0.183318
uc009slt.1,uc009slu.1,uc009slv.1,uc009slw.1:chrX:+:7234542:7245312:Prickle3::7-8-9-10-11-12>	AFE	E1,E3,E4,E7	E6,E7	1.53473	0.663235	-0.871496	0.00403301	0.027491	0.901618	0.77926	0.122358
uc009fcp.1,uc009fcq.1,uc009fcr.1,uc009fcs.1:chr7:-:7235026:7252222:Clcn4-2:13:15-16-17-18>	IR	E13,E15	E13,E14,E15	0.888941	-0.127517	-1.01646	0.00407501	0.0277265	0.0660524	0.173213	-0.107161
uc007zoc.1,uc007zod.1:chr16:+:58728156:58734350:Cldnd1::3-4-5-6>	AFE	E1,E3	E2,E3	0.946596	1.99243	1.04583	0.00415781	0.0282382	0.252432	0.126662	0.12577
uc007lad.2,uc007lae.2,uc007laf.2:chr11:-:95133166:95171560:Myst2:7-8-9-10-11-12-13:15>	ES	E13,E15	E13,E14,E15	-1.50136	-2.17771	-0.676348	0.0042565	0.0288556	0.733008	0.842688	-0.109679
uc009njb.1,uc009njc.2,uc009njd.2,uc009nje.2,uc009njf.1,uc009njg.1,uc012gkk.1:chr8:+:112229448:112248832:Zfp821:<5-7-8:10-11-12-13>	A5SS	E8,E10	E8,E9,E10	-0.17185	-1.06962	-0.897775	0.00430061	0.0291016	0.505712	0.728116	-0.222405
uc007ckx.1,uc007cky.1,uc007ckz.1,uc007cla.1,uc007clb.1:chr1:+:129670740:129702509:Ccnt2:<1-2-3-5:7	IR	E5,E7	E5,E6,E7	0.621772	1.49056	0.868789	0.00432474	0.0292117	0.0443246	0.0193315	0.0249931
uc008vcm.2,uc008vco.2,uc012dmk.1:chr4:-:132809004:132819002:Sytl1,slp1:12:	ALE	E12,E13	E12,E14,E15,E16,E17,E18	-3.73584	-2.67989	1.05594	0.00440472	0.0296979	0.057099	0.166546	-0.109447
uc009dks.2,uc009dkt.2,uc009dku.2:chr6:+:117118552:117131386:Cxcl12:<1-2-3:	ALE	E3,E4	E3,E5,E6	2.35419	1.58015	-0.774045	0.00442243	0.0297268	0.975462	0.946276	0.0291862
uc009snd.1,uc012hem.1:chrX:-:7471648:7476354:Pqbp1::3-4-5-6-7-8>	AFE	E1,E3	E2,E3	0.360003	-0.34484	-0.704843	0.00442501	0.0297268	0.241104	0.389336	-0.148233
uc009lfs.1,uc009lft.1,uc009lfu.1,uc009lfv.1:chr8:-:26265023:26351373:Tacc1:<2:7-8-9-10-11-12-13-14-15-16>	ES	E2,E7	E2,E3,E4,E5,E7	-0.94405	-1.89932	-0.955269	0.00445917	0.0299022	0.24883	0.467371	-0.218541
uc007ibn.1,uc007ibo.1,uc007ibp.1:chr11:+:16652205:16813910:Egfr:<1-2-3-4-5-6-7-8-9-10-11-12-13-14-15-16:	ALE	E16,E17	E16,E18,E19,E20,E21,E22,E24,E25,E26,E27,E28,E29,E30	-2.17989	-1.63033	0.54956	0.00448322	0.0300093	0.478871	0.615052	-0.136181
uc009ltk.2,uc009ltl.2,uc009ltm.2,uc009ltn.2,uc009lto.2,uc009ltp.2,uc009ltq.2:chr8:-:63389185:63462108:CLCN3,Clcn3:<1:4-6.7-8	ES	E1,E4	E1,E2,E4	-0.566049	-1.54392	-0.977874	0.00454059	0.0303386	0.478142	0.704937	-0.226795
uc008jfn.1,uc008jfo.2,uc008jfp.2,uc008jfq.2:chr2:-:32270006:32306990:Slc25a25::4-5-7-8-9-10-11-12-13>	AFE	E1,E4	E3,E4	-0.547965	-1.46929	-0.921326	0.00455193	0.0303598	0.758954	0.89082	-0.131866
uc007tml.2,uc007tmm.2,uc007tmn.2,uc007tmo.2:chr14:+:51710751:51725826:Ang,Rnase4:<1:	ALE	E1,E3	E1,E4	-2.01906	-1.5734	0.445662	0.00460272	0.0306435	0.221157	0.31333	-0.0921732
uc009nzv.2,uc009nzw.2,uc009nzx.2:chr8:+:131209553:131257479:Itgb1:<1-2-3-4-5-6-7-8-9-10-11-12-13-14-15:17>	ES	E15,E17	E15,E16,E17	2.84981	2.26445	-0.585367	0.00463975	0.0308348	0.0370522	0.064788	-0.0277358
uc008yhh.1,uc008yhi.1,uc008yhk.2:chr5:-:100790667:100845253:Sec31a:22.23:26-27-28-29-30>	A5SS	E23,E26	E23,E24,E26	-0.942043	-0.0384663	0.903577	0.00468428	0.0310198	0.666283	0.461582	0.204701
uc009rqu.1,uc009rqv.1,uc009rqw.1,uc009rqx.1,uc009rqy.1:chr9:+:108686126:108708664:AK057615,Ip6k2::3	AFE	E1,E3	E2,E3	0.755668	-0.0885534	-0.844221	0.00468168	0.0310198	0.334564	0.509057	-0.174493
uc008zqa.1,uc008zqb.1:chr5:+:124990799:125000512:Tmed2:<1-2:4-5>	ES	E2,E4	E2,E3,E4	2.5424	1.99476	-0.547637	0.00469975	0.0310669	0.0597578	0.105113	-0.0453551
uc008vjh.1,uc008vji.1,uc008vjj.1,uc008vjk.1,uc008vjl.1,uc012dnk.1,uc012dnl.1:chr4:+:137149666:137214452:Usp48:17-18-19-20-21-22-23-24:26-27-28-29-30-31-32-33>	ES	E24,E26	E24,E25,E26	0.161879	1.15417	0.992295	0.0047476	0.0313274	0.376973	0.202617	0.174356
uc008jev.1,uc008jew.1,uc008jex.1,uc008jey.1,uc012btt.1:chr2:+:32143772:32163441:Golga2,mKIAA4150:<1-2:4	ES	E2,E4	E2,E3,E4	0.805869	0.112909	-0.69296	0.00484889	0.031939	0.226223	0.370142	-0.143919
uc008svy.2,uc008svz.2,uc008swa.2,uc008swb.2,uc012dec.1:chr4:+:49644931:49669758:Rnf20:<1:3-4-5-6-7	IR	E1,E3	E1,E2,E3	-1.35731	-0.628609	0.728698	0.00486974	0.0320196	0.66832	0.494165	0.174155
uc008jqq.1,uc008jqr.1,uc008jqs.1,uc008jqt.1,uc012bvj.1,uc012bvk.1:chr2:+:51928356:51977901:Rif1:35.36-37-38:	ALE	E38,E39	E38,E40	-1.50935	-2.63906	-1.1297	0.00495271	0.0323931	0.347333	0.143433	0.2039
uc007zdd.1,uc007zde.2,uc007zdh.2,uc012afj.1,uc012afk.1:chr16:+:36875287:36933171:Golgb1:5-6-7-8:11-12-13-14-15-16-17-18-19-20-21-22-23-24-25>	ES	E8,E11	E8,E9,E10,E11	-0.864997	-1.7346	-0.869604	0.00493971	0.0323931	0.626112	0.763257	-0.137146
uc007ajn.2,uc007ajo.2,uc007ajq.2,uc007ajr.2:chr1:-:16218890:16509383:Stau2:4-6-7-8-9-10-11-12-13:	ALE	E13,E14	E13,E15,E16	0.182322	-0.7233	-0.905622	0.00496326	0.0324051	0.457294	0.287336	0.169957
uc009cis.1,uc009cit.1:chr6:+:72494432:72512974:Capg::3-4-5-6-7-8-9-10-11>	AFE	E1,E3	E2,E3	-1.10423	-0.53347	0.570762	0.00499649	0.0325648	0.605481	0.467174	0.138308
uc007egq.1,uc007egr.1,uc007egs.1,uc007egt.1:chr10:+:5151833:5326342:Syne1:<1-2-3-4-5-6-7-8-9-10-11-12-13-14-15-16-17-18-19-20-21-22-23-24-25-26-27-28-29-30-31-32-33-34-35-36-37-38-39-41-42-43-44-45-46-47:49-50-51-52-53-54-55-56-57>	ES	E47,E49	E47,E48,E49	-2.32728	-0.992553	1.33472	0.00501196	0.0326017	0.900588	0.657884	0.242704
uc008juj.2,uc008jul.2,uc008jum.2,uc008jun.2,uc008juo.1:chr2:-:60436348:60560660:Itgb6:<5:	ALE	E5,E6	E5,E7,E8,E9,E10,E11,E12,E14,E15,E17,E18,E19,E20,E21,E22,E24	-1.75604	-0.526093	1.22995	0.00501969	0.0326017	0.852778	0.938409	-0.0856316
uc008uvt.1,uc008uvu.1:chr4:+:128670508:128688773:Ak2:<1-2-3-4-5-6:	ALE	E6,E7	E6,E8	-1.27159	-1.7734	-0.501809	0.00510172	0.0328473	0.613573	0.479576	0.133996
uc007dmy.2,uc007dmz.2,uc011wvw.1:chr1:-:172981299:172989534:Fcgr3:<1-2:5-6-7>	A3SS	E2,E5	E2,E4,E5	-1.6542	-2.35881	-0.704617	0.00507293	0.0328473	0.833534	0.913491	-0.0799577
uc007fxo.1,uc007fxp.1,uc007fxq.1,uc007fxr.1:chr10:-:77734307:77815187:Agpat3::3	AFE	E1,E3	E2,E3	0.27978	-0.917979	-1.19776	0.00508176	0.0328473	0.704247	0.889406	-0.185158
uc007vsc.2,uc007vsd.2,uc007vse.1:chr15:+:55139304:55352358:Col14a1:<1-2-3-4-5-6-7-8-9-10-11-12-13-14-15-16-17-18-19-21-22-23-24-25-26-27-28-29-30-31-32-33-34-35-36-37-38-39-40-41-42-43-44-45-46-47-48:	ALE	E48,E49	E48,E50	-0.906721	-0.0838815	0.82284	0.0051014	0.0328473	0.392996	0.593787	-0.200791
uc008yrm.1,uc008yrn.1,uc008yro.1,uc008yrp.1:chr5:-:111202685:111209634:Pus1::5-6-8-9-10>	AFE	E2,E5	E3,E5	0.0953102	-1.17866	-1.27397	0.00508892	0.0328473	0.0892079	0.499073	-0.409865
uc007avr.1,uc007avs.1,uc007avt.1,uc007avu.1,uc011wkb.1:chr1:+:43990851:44059816:Tpp2:<1-2-3-4-5-6-7-9-10-11-12-13-14-15.16-17-18-19-20-21-22-23-24-25:27-28-29-30-31-33>	ES	E25,E27	E25,E26,E27	0.441009	1.08229	0.641284	0.00517311	0.0332493	0.337441	0.207178	0.130264
uc008tjf.1,uc012dgh.1:chr4:-:73585274:73596750:2310002L09Rik:<1-2:	ALE	E2,E3	E2,E4	-0.985414	-2.1446	-1.15919	0.0052087	0.0334117	0.0826543	0.0240854	0.0585689
uc007lfr.2,uc007lfs.2,uc007lft.2,uc007lfu.2,uc007lfv.1,uc007lfw.1,uc007lfx.1:chr11:+:98064618:98139845:AK047916,AK141527,Cdk12:3-4-6-7-9:	ALE	E9,E10,E11	E9,E12,E13,E14,E15,E16,E17,E18	-1.86562	-1.00151	0.864116	0.00521636	0.0334117	0.174037	0.322132	-0.148095
uc009qnk.1,uc009qnl.1,uc009qnm.1,uc009qnn.1:chr9:+:69837307:69856124:Bnip2:<1-2-3-4-5-6-7-8-9:12>	ES	E9,E11,E12	E9,E12	-0.300141	0.319567	0.619709	0.0052436	0.0334807	0.375239	0.522168	-0.146929
uc008ewq.2,uc008ewv.2,uc012bcy.1:chr18:+:50139080:50252883:Tnfaip8::3.4.5>	AFE	E1,E3	E2,E3	-0.496437	-1.12847	-0.632028	0.00524515	0.0334807	0.486996	0.657874	-0.170878
uc009nfp.2,uc009nfq.2,uc009nfr.2,uc009nfs.2:chr8:-:108724337:108734833:Slc7a6os::6	AFE	E1,E2,E4,E6	E5,E6	3.05654	1.93001	-1.12653	0.00526879	0.0335739	0.98491	0.952462	0.0324478
uc008omp.1,uc008omq.1,uc008omr.1:chr2:+:181255209:181286954:Dnajc5:3-4-5:7>	ES	E5,E7	E5,E6,E7	0.263542	0.794342	0.5308	0.00533933	0.0339651	0.348742	0.23672	0.112023
uc007eol.2,uc007eom.1,uc007eon.1,uc007eoo.1,uc007eop.1:chr10:+:21015784:21088695:Hbs1l,mKIAA1038:<1-2-3-5:	ALE	E5,E6	E5,E8,E9,E11,E12,E13,E14,E15,E16,E17,E18,E19,E20,E21,E22,E23	-2.48259	-3.55126	-1.06867	0.00537416	0.0341282	0.458629	0.211252	0.247376
uc007ilp.2,uc007ilq.2,uc007ilr.2:chr11:-:40492815:40508705:MAT2B,Mat2b::3-5-6-7-8-9>	AFE	E1,E3	E2,E3	-1.2503	-0.467038	0.783264	0.00541944	0.0342985	0.869502	0.736649	0.132852
uc007lxd.2,uc007lxe.2,uc007lxf.2,uc007lxg.2,uc011yge.1:chr11:+:105042843:105145270:Tlk2:<1-2-3-4-5:7-8-9-10-11-12-13-14-15-16-17-18-19-20	ES	E5,E7	E5,E6,E7	-1.77628	-2.72384	-0.947565	0.00547198	0.0345134	0.79161	0.905023	-0.113414
uc009ade.2,uc009adg.2,uc012efb.1:chr5:+:138070350:138084130:Lrch4::19.20-21-22>	AFE	E1,E2,E3,E4,E5,E6,E7,E8,E9,E10,E11,E12,E13,E14,E15,E16,E17,E19	E18,E19	2.1178	1.09894	-1.01886	0.00549325	0.0345303	0.789625	0.572331	0.217294
uc007hiu.2,uc011xpo.1:chr10:+:126703317:126719015:Dctn2:<1-2:4-5-6-7-8-9-10-11-12-13-14-15>	ES	E2,E4	E2,E3,E4	1.73378	1.1197	-0.614079	0.00548795	0.0345303	0.143102	0.23508	-0.0919776
uc009olb.1,uc009olc.1,uc009old.1,uc009ole.1,uc009olf.1,uc009olg.1,uc009olh.1:chr9:+:21172446:21209805:AK185785,Ilf3:4-5-6-7-8-9-10-11-12-13-14-15-16-17-18:	ALE	E18,E19	E18,E20,E21,E22,E23,E24,E25	-1.27157	-2.0764	-0.804831	0.0055726	0.03497	0.197156	0.0975456	0.0996102
uc007afr.2,uc007afs.1,uc007aft.2,uc007afu.2,uc011whx.1:chr1:+:6204742:6266185:CC1,Rb1cc1::11-12-13-14-15-16-17-18-19-20-21-22-23-24-26.27-28-29>	AFE	E10,E11	E1,E2,E3,E4,E5,E6,E7,E8,E9,E11	-3.81407	-2.61541	1.19866	0.00564962	0.0352154	0.990102	0.965764	0.024338
uc009ami.2,uc009amj.1,uc012egu.1:chr5:+:145928092:145942909:Cpsf4:<1-2-3-4-5-6:8-9>	A3SS	E6,E8	E6,E7,E8	-0.0194623	-0.843143	-0.82368	0.00563241	0.0352154	0.524164	0.705355	-0.181191
uc008pzv.2,uc008pzw.2,uc008pzx.2,uc008pzy.2,uc008pzz.2:chr3:+:89518943:89557377:Adar:3-4-5-6-7-8:10-11-12-13-14-15-16-17>	A5SS	E8,E10	E8,E9,E10	0.179961	-0.593662	-0.773622	0.00564947	0.0352154	0.361715	0.549381	-0.187666
uc008egw.1,uc008egx.1,uc012baj.1:chr18:+:24762461:24797331:Elp2:10:	ALE	E10,E11	E10,E12,E13,E14,E15,E16,E17,E18,E19,E20,E21,E22,E23,E24	-3.3692	-2.27905	1.09015	0.00563637	0.0352154	0.177596	0.410504	-0.232908
uc007huq.1,uc011xqv.1:chr11:+:4086835:4115508:Tbc1d10a:<1-2-3-4:6-7-8-9-10>	IR	E4,E6	E4,E5,E6	1.37657	0.532314	-0.844259	0.00569912	0.0354644	0.0578656	0.11976	-0.0618943
uc007oao.2,uc007oap.2,uc007oaq.2:chr12:-:81268528:81361358:Actn1:<1-2-3-4-5-6-7-8-9-10-11-12-13-14-15-16-17-19:22-23>	ME	E19,E20,E22	E19,E21,E22	2.54771	1.8902	-0.657508	0.00573669	0.0356385	0.922699	0.860383	0.0623166
uc009icg.2,uc009ich.2,uc009ici.2,uc009icj.2,uc009ick.2,uc012foa.1:chr7:-:88745366:88852413:Homer2,vesl-2:<2-4-5-6:10-11-13-14-15>	A3SS	E6,E10	E6,E9,E10	-0.39438	0.203875	0.598256	0.0057809	0.0358532	0.552252	0.385601	0.166651
uc008vrm.2,uc008vrn.2,uc008vro.2,uc012dov.1:chr4:+:144482729:144517548:Dhrs3::6-7-8-9>	AFE	E2,E3,E4,E6	E5,E6	2.75684	3.82148	1.06464	0.00582017	0.0360366	0.776651	0.905214	-0.128563
uc008vvk.1,uc008vvl.1,uc008vvm.1,uc008vvn.2:chr4:+:148178500:148329001:Casz1:<1-2-3-5-6-7-8-9-10-11-12-14-15-16-17-18:	ALE	E18,E19	E18,E20,E21,E22,E23,E24	-1.88707	-2.75684	-0.869771	0.00585127	0.0361688	0.538012	0.250446	0.287567
uc009hiv.1,uc009hiw.1,uc009hix.1,uc009hiy.1:chr7:-:74875046:74904628:Synm::7.8.9>	AFE	E1,E2,E3,E4,E5,E7	E6,E7	2.34129	3.38726	1.04597	0.00586493	0.0361931	0.729214	0.888326	-0.159112
uc009ncm.2,uc009ncn.2,uc009nco.2,uc012gjh.1:chr8:+:107829500:107834523:Elmo3:7:	ALE	E7,E10,E11,E12,E13,E14,E15,E16,E17,E18,E19,E20,E21,E22,E23,E24	E7,E8	2.99573	1.85958	-1.13615	0.00593063	0.0365378	0.365867	0.17702	0.188847
uc009ftx.2,uc009fty.2,uc009ftz.2,uc012ffy.1,uc012ffz.1:chr7:-:26541518:26573752:Axl:8-9:11-12-13-14-15-17-19-20-21-22>	ES	E9,E10	E9,E11	1.84216	1.20823	-0.63393	0.00600494	0.0369343	0.845444	0.754696	0.0907488
uc009hyu.2,uc009hyv.2,uc009hyw.1,uc009hyx.2,uc012fnk.1:chr7:-:86866049:86877662:Plin,Plin1:<1:4-5-7-8-9-11-12-13>	A5SS	E1,E4	E1,E2,E4	0.203599	0.993252	0.789653	0.00602897	0.0370208	0.380861	0.228996	0.151865
uc007qbn.2,uc007qbo.2,uc007qbp.2,uc007qbq.1:chr13:+:34967362:34997933:Prpf4b:<1-2-4-5-6-7-8-9-10-11-12-13-15-16-17:19	IR	E17,E19	E17,E18,E19	-2.49684	-1.63664	0.860193	0.00604852	0.0370217	0.753653	0.562819	0.190834
uc008pfh.2,uc008pfi.2,uc008pfj.2:chr3:+:54165028:54194963:Postn:18-19-20:22-23>	ES	E20,E22	E20,E21,E22	2.16142	1.53034	-0.631076	0.00604903	0.0370217	0.0600086	0.108128	-0.0481196
uc008xea.1,uc008xeb.1:chr5:-:35994681:36022431:Htra3:<1-2-3-4-5-6:	ALE	E6,E7	E6,E8,E9,E10	-0.809371	-0.267	0.542371	0.00606351	0.0370492	0.450744	0.571287	-0.120543
uc007qix.1,uc007qiy.1:chr13:-:49298319:49311395:1110007C09Rik:4-5:7-8>	ES	E5,E7	E5,E6,E7	-2.3024	-1.32679	0.975611	0.00609504	0.0371737	0.891475	0.736824	0.154651
uc007mfk.1,uc007mfl.1:chr11:+:114529856:114533645:Rpl38::3-4-5-6>	AFE	E1,E3	E2,E3	1.89568	2.67252	0.776837	0.00610389	0.0371737	0.379399	0.225528	0.15387
uc007zld.1,uc007zle.1,uc007zlf.1,uc007zlg.1,uc007zlh.1:chr16:+:52031661:52208159:Cblb:5-6:	ALE	E6,E7	E6,E8,E9,E10,E11,E12,E13,E14,E15,E16,E17,E18,E19,E21,E22,E23	-1.51565	-2.57278	-1.05713	0.00611582	0.0371854	0.26082	0.118311	0.142509
uc008mdb.1,uc008mdc.1,uc008mdd.1,uc012cdd.1:chr2:-:125656039:125684754:Cops2:<1-2-3.4-5:8-9-10-11-12-13-14-15-16>	A3SS	E5,E8	E5,E7,E8	0.418716	-0.0167989	-0.435515	0.0061415	0.0372805	0.369578	0.472973	-0.103395
uc008ygk.1,uc008ygl.1,uc008ygm.1:chr5:-:99646438:99681946:Rasgef1b:<1-2-3-4:6-7-8-9-10-11-12-14-15-16>	A3SS	E4,E6	E4,E5,E6	-0.728891	0.134716	0.863607	0.00616394	0.0373557	0.667974	0.463023	0.204951
uc008dnz.2,uc008doa.2:chr17:+:74738326:74790453:Spast:3-4:6-7-8-9-10-11-12-13-14-15-16-17-18>	ES	E4,E6	E4,E5,E6	-3.10551	-2.11802	0.987488	0.00618643	0.0374309	0.934949	0.845935	0.0890146
uc008pdo.1,uc008pdp.1,uc008pdq.1,uc008pdr.1,uc008pds.1,uc008pdt.1,uc012cpi.1:chr3:-:51059586:51144562:ELF2,Elf2::8	AFE	E1,E2,E3,E4,E8	E7,E8	2.07892	3.03162	0.9527	0.00622295	0.0375906	0.694554	0.864417	-0.169863
uc009myy.1,uc009myz.2,uc009mza.2,uc009mzb.2,uc009mzd.2,uc009mze.2,uc012gis.1:chr8:-:98243350:98331366:Cnot1:24-25-26-27-28-29-30-31-32-33-34-35-36-37-38-39.40-41-42-43-44:47-48-49-50-51-52-53-54-56-58>	A5SS	E44,E47	E44,E45,E47	0.310021	-0.288856	-0.598877	0.00629026	0.0379356	0.401452	0.543638	-0.142186
uc008bve.1,uc008bvf.1:chr17:+:31657059:31668270:Ndufv3:<1-2:4>	ES	E2,E4	E2,E3,E4	1.84999	1.39292	-0.457071	0.00633762	0.0381592	0.0204892	0.0319608	-0.0114716
uc009qeo.1,uc009qeq.2,uc009qer.2,uc009qes.2,uc009qeu.1,uc009qev.2,uc009qew.1:chr9:+:66198256:66356582:Herc1::64-66-68-69-70-71-72-73-74-75-76-77-78-79-80-81-82-83-84-86-87-88-90>	AFE	E58,E59,E60,E61,E62,E64	E63,E64	3.68495	2.51068	-1.17426	0.00636399	0.038256	0.981921	0.943191	0.0387301
uc007sxm.1,uc007sxn.1:chr14:+:32149909:32185169:Capn7:<1-2-3.4-5-6-7-8-9-10-11-12-13:15-16-17-18-19-20-21-22-23>	A5SS	E13,E15	E13,E14,E15	1.62804	0.967004	-0.661033	0.0064287	0.0385203	0.0273221	0.0515395	-0.0242174
uc007ghj.2,uc007ghk.2,uc007ghl.2,uc007ghm.2,uc007ghn.2:chr10:-:80808790:80813202:Hmg20b:7-10:	ALE	E10,E11	E10,E12,E13,E14,E15,E16,E17,E18	-3.50603	-2.50451	1.00152	0.00642173	0.0385203	0.104647	0.249018	-0.14437
uc009rba.2,uc009rbb.2,uc009rbc.1,uc009rbd.1,uc009rbe.1:chr9:-:95357312:95412415:2610101N10Rik:4-5-6-7-8-9:11-12-13-14-15-16-17-18-19-20-21-23-24-25-26-27-28-29-30>	A5SS	E9,E10,E11	E9,E11	-0.395437	-0.983028	-0.587591	0.00646567	0.0386795	0.398311	0.271165	0.127147
uc007jjk.1,uc007jjl.1:chr11:+:62416378:62418308:2410006H16Rik:5:7>	IR	E5,E7	E5,E6,E7	0.923312	1.63651	0.713201	0.00649852	0.0388135	0.150393	0.0809554	0.0694376
uc007fam.1,uc007fan.1,uc007fao.1,uc007fap.1,uc007faq.1:chr10:+:51200478:51206025:Gp49a,Lilrb4:4:7-8-10	A3SS	E4,E7	E4,E5,E6,E7	-2.38263	-1.69735	0.685278	0.00659584	0.0393315	0.769188	0.615367	0.153821
uc008oze.1,uc012cou.1:chr3:+:35964921:35991779:Acad9:<1-2-3-4:6-7-8-9-10-11-12-13-14-15-16-17-18-19>	IR	E4,E6	E4,E5,E6	2.45427	1.73472	-0.719557	0.00662431	0.039438	0.0147579	0.031699	-0.0169411
uc009ufq.2,uc009ufr.2,uc009ufs.2:chrX:-:130757493:130811523:Trmt2b:<1-3-4-5-6:	ALE	E6,E7	E6,E8,E9,E10,E11,E12,E13,E14,E15	-2.28564	-1.33364	0.951993	0.00673693	0.0399803	0.44991	0.673342	-0.223432
uc008nyk.1,uc008nyl.1:chr2:-:165898588:165981156:Sulf2::3-4-5-6-7-8-9-10-11-12-13-14-15-16-17-18-19-20-21-22>	AFE	E1,E3	E2,E3	0.117783	1.20103	1.08324	0.00677899	0.0401277	0.32219	0.114122	0.208068
uc007ofu.2,uc007ofv.1:chr12:+:86114219:86116039:Isca2::5	AFE	E1,E2,E3,E5	E4,E5	2.62634	1.35021	-1.27613	0.0067914	0.0401277	0.889864	0.691184	0.19868
uc008hry.1,uc008hrz.1,uc008hsa.1,uc012bmr.1:chr19:-:46107090:46119701:Ldb1:12:	ALE	E12,E13	E12,E14	-0.397302	-1.1314	-0.7341	0.00680497	0.0401277	0.873824	0.769024	0.104799
uc008wse.1,uc012dte.1,uc012dtf.1:chr5:+:24092567:24101685:2010209O12Rik,Chpf2:<1-2:4-5.6>	IR	E2,E4	E2,E3,E4	-0.182322	-0.916291	-0.733969	0.00679724	0.0401277	0.206953	0.345914	-0.138961
uc008uxt.1,uc008uxu.1,uc008uxv.1,uc008uxw.1:chr4:-:129296517:129301152:AK031278,Ccdc28b:<1-2-4-6:8.9	IR	E6,E8	E6,E7,E8	0.698687	-0.151362	-0.85005	0.00682182	0.0401633	0.191472	0.346283	-0.154811
uc007cak.1,uc007cal.1,uc007cam.1,uc011wpg.1:chr1:-:93270437:93295360:Ilkap:<1-2-3:5	A3SS	E3,E5	E3,E4,E5	-1.40726	-2.38275	-0.975484	0.00684894	0.0402592	0.790099	0.897741	-0.107641
uc009him.2,uc009hin.2,uc009hio.2,uc009hip.1,uc009hiq.2:chr7:-:74658295:74790122:Lrrc28:<1-2-3-4-5:8	A3SS	E5,E8	E5,E7,E8	-1.35948	-0.641281	0.718195	0.00688675	0.0403538	0.715333	0.540349	0.174984
uc008pjb.1,uc008pjc.1,uc008pjd.1,uc008pje.1,uc008pjf.1,uc008pjg.1,uc008pjh.1,uc012cqb.1:chr3:+:60277031:60433670:Mbnl1,mKIAA0428:9:13-14>	ES	E9,E12	E9,E13	-0.167054	0.268512	0.435566	0.00687613	0.0403538	0.350284	0.453397	-0.103113
uc008bpv.1,uc008bpw.1,uc008bpx.1,uc008bpy.1,uc008bpz.1:chr17:+:28046284:28199581:Anks1:13-14-15-16-17-18-19-20-21-22-23-24-26:	ALE	E26,E27	E26,E28	-2.12026	-1.04982	1.07044	0.0069251	0.0405146	0.139984	0.383241	-0.243257
uc008ycw.1,uc008ycx.1,uc008ycy.2,uc008ydc.1,uc008ydd.2,uc008yde.1,uc008ydg.2,uc008ydh.2,uc008ydi.2,uc008ydj.2,uc012dyq.1:chr5:+:92760866:92843653:Art3,art3::6-7-8-9-11-13-14	AFE	E2,E3,E6	E4,E6	-2.22462	-1.27461	0.95001	0.00700294	0.0409056	0.0548567	0.145487	-0.0906298
uc009qfo.1,uc009qfp.1,uc009qfq.2,uc009qfr.2,uc009qfs.1,uc012gvr.1,uc012gvs.1,uc012gvt.1,uc012gvu.1,uc012gvv.1,uc012gvw.1,uc012gvx.1:chr9:-:66870399:66897020:Tpm1:<1:5-6-7	ME	E1,E2,E5	E1,E3,E5	-2.38293	-3.06379	-0.680862	0.00706726	0.0411518	0.076549	0.0389021	0.037647
uc009blq.1,uc009blr.1,uc009bls.1,uc009blt.1,uc009blu.1:chr6:-:39347819:39370368:Mkrn1:7-8:	ALE	E8,E10,E11,E12	E8,E9	1.83052	2.35222	0.521701	0.00705928	0.0411518	0.598192	0.716293	-0.118102
uc007nnv.1,uc007nnw.1,uc011yly.1:chr12:-:55847343:55896649:Snx6:<1-2-3-4-5-6-7-8-9-10:	ALE	E10,E11	E10,E12,E13,E14,E15	-3.11697	-4.0566	-0.939623	0.0071631	0.0415795	0.196617	0.0856429	0.110974
uc008hbt.2,uc008hbu.2:chr19:+:27291509:27328721:Vldlr:<1-2-3-4-5-6-7-8-9-10-11-12-13-14-15:17-18-19>	ES	E15,E17	E15,E16,E17	-0.704199	-1.46655	-0.762355	0.00715376	0.0415795	0.561642	0.736824	-0.175182
uc008moq.2,uc008mor.2,uc008mos.2,uc008mot.2,uc012cew.1:chr2:-:136699516:136717142:Mkks::4-5.6.7-8-9-10>	AFE	E1,E4	E2,E4	-1.06471	-0.322773	0.741937	0.00720791	0.0417744	0.596765	0.428298	0.168467
uc007rrf.2,uc007rrg.2,uc007rrh.1,uc007rri.1:chr13:+:101421297:101436368:Taf9:<1-3:	ALE	E3,E5	E3,E6,E7,E8	0.334776	0.572425	0.237649	0.00725343	0.0419728	0.517735	0.577381	-0.0596466
uc007gvt.2,uc007gvu.2,uc011xma.1:chr10:+:93977601:94053699:Tmcc3::4-5-6>	AFE	E1,E4	E3,E4	1.60944	0.716678	-0.89276	0.00726976	0.0420018	0.194783	0.387435	-0.192652
uc008zrg.1,uc008zrh.1,uc008zri.1,uc008zrj.1,uc008zrk.1,uc008zrl.1,uc008zrm.1,uc008zro.2,uc012edr.1:chr5:-:125866334:125870387:Uba52,Ubb,Ubc::17>	AFE	E16,E17	E6,E17	-0.553385	-1.5294	-0.97601	0.00730471	0.0421382	0.630217	0.81393	-0.183712
uc007rhh.1,uc007rhi.1,uc007rhj.1:chr13:+:81022682:81035303:Arrdc3,mKIAA1376:<1-2:4	IR	E2,E4	E2,E3,E4	1.84162	1.33187	-0.509754	0.00734322	0.0422868	0.0175388	0.0245841	-0.00704524
uc007uvl.1,uc007uvn.2,uc007uvo.2,uc007uvp.2,uc007uvq.2,uc007uvr.2,uc011zph.1:chr14:-:101841576:102008408:Tbc1d4:<1-2-3-4-5-6-7.8-9-10-11:14-16-18-19-20-21-22-23-24>	ES	E11,E14	E11,E12,E14	0.48208	-0.432821	-0.9149	0.00735324	0.0422868	0.239563	0.438816	-0.199253
uc008hyu.1,uc008hyv.1,uc012bnq.1,uc012bnr.1,uc012bns.1:chr19:-:56394531:56464525:Nrap:7-8-9-10-11-12:14-15-16-17-18-19-20-21-22-23-24-25-26-27-28-29-30-31-32-33-34-35-36-37-38-39-40-41-42-43>	ES	E12,E14	E12,E13,E14	-0.649286	-1.16491	-0.515627	0.00739783	0.0424775	0.542658	0.665863	-0.123206
uc007hhz.2,uc007hia.2:chr10:-:126531314:126558216:Os9:<1-2-3-4-5-6-7-8-9-10-11-12:14-15>	ES	E12,E14	E12,E13,E14	0.138538	-0.332873	-0.471412	0.0074543	0.0427357	0.310772	0.416744	-0.105972
uc008jgn.2,uc008jgo.2:chr2:-:32561301:32568304:Cdk9:<1-2:4-5-6-7-8>	A3SS	E2,E4	E2,E3,E4	1.43513	0.582303	-0.852826	0.00747848	0.0428083	0.0730824	0.151657	-0.0785747
uc007mmh.1,uc007mmi.1,uc007mmj.1,uc011yid.1,uc011yie.1,uc011yif.1:chr11:-:116698745:116704763:Jmjd6,mKIAA0585:5.6:	ALE	E6,E11,E12	E6,E7,E8,E9	1.67521	0.952534	-0.722678	0.00753185	0.0430474	0.12824	0.239428	-0.111188
uc008gfv.2,uc008gfw.2,uc008gfx.1,uc008gfy.2,uc012bhg.1,uc012bhh.1:chr19:-:5897134:5912866:Dpf2::10-11.12-13-14-16>	AFE	E1,E3,E4,E5,E6,E7,E8,E10	E9,E10	2.22958	1.30846	-0.921122	0.00764718	0.0435725	0.879994	0.74372	0.136274
uc009gwt.2,uc009gwu.2,uc009gwv.2:chr7:-:52964832:52973372:Sphk2::4-5-6-7-8>	AFE	E1,E2,E4	E3,E4	0.0333364	-0.550399	-0.583736	0.00764107	0.0435725	0.622428	0.487836	0.134591
uc007uxh.1,uc007uxi.1,uc007uxj.1,uc007uxk.1,uc007uxl.1,uc007uxm.1,uc007uxn.1:chr14:-:105505975:105576544:Rbm26:<1-2-3-4-5-6-7-8-10-11-12-13-14:16-17-18-19-20-21-22	ES	E14,E16	E14,E15,E16	-0.764099	-1.52886	-0.764759	0.00768837	0.0437401	0.594802	0.763555	-0.168753
uc007drv.1,uc007drw.1,uc007drx.1,uc007dsa.1,uc007dsb.2:chr1:-:175677424:175844310:Ifi204,Mnda:<2-3:5	A3SS	E3,E5	E3,E4,E5	-1.18051	-0.408753	0.771761	0.00785264	0.0446064	0.764012	0.594825	0.169187
uc007gdf.2,uc007gdg.2,uc007gdh.2,uc007gdi.2,uc007gdj.2,uc007gdk.2,uc007gdl.2,uc007gdm.2:chr10:-:79871909:79896398:Tcf3:17-18-19:23>	ME	E19,E20,E23	E19,E21,E22,E23	-0.812494	-0.231802	0.580692	0.00795913	0.0451422	0.697062	0.573331	0.123731
uc008idp.1,uc008idq.1,uc008idr.1,uc012boq.1:chr2:+:3201559:3243641:Nmt2:<1-2-4:9-10-11-12-13-14-15-16-17-18>	ES	E4,E9	E4,E6,E7,E9	-0.438255	0.182322	0.620576	0.00799503	0.0452768	0.54506	0.401182	0.143878
uc007brx.1,uc007bry.1,uc007brz.1,uc007bsa.1,uc007bsb.1,uc007bsc.1,uc011woa.1:chr1:+:82721492:82748964:Mff:<1-2-3-4:6	A3SS	E4,E6	E4,E5,E6	0.116724	0.471384	0.35466	0.00803919	0.0454575	0.462575	0.373946	0.0886299
uc008los.2,uc008lot.2,uc008lou.2,uc008lov.2,uc008low.2,uc008lox.2,uc008loz.1,uc008lpa.1:chr2:+:112106470:112254394:2410042D21Rik,Slc12a6:<34-35-36-37:	ALE	E37,E38	E37,E39,E40,E41,E42,E43,E44	-3.24197	-2.09209	1.14987	0.00822154	0.0464179	0.067839	0.189748	-0.121908
uc008sho.1,uc008shp.1,uc008shq.1,uc008shr.1:chr4:-:40629110:40650220:Aptx:<1-3:5-6-7-8-9-10>	A3SS	E3,E5	E3,E4,E5	-2.00672	-1.15158	0.855141	0.00824758	0.0464943	0.883185	0.744069	0.139116
uc007ane.1,uc007anf.1,uc007ang.1:chr1:-:30859186:30930717:Phf3:<1-2:4-5-6-7-8-9-11-13-14-15-16-17-18>	ES	E2,E4	E2,E3,E4	-2.1223	-2.99219	-0.869889	0.00827504	0.0465784	0.809047	0.908286	-0.0992391
uc009jro.2,uc009jrp.2,uc009jrq.2:chr7:+:133630868:133634245:Tufm:<1-2-3-4-5-6-7-8-10-11:13>	IR	E11,E13	E11,E12,E13	-1.7182	-2.64696	-0.928766	0.00831882	0.0467232	0.821612	0.926802	-0.105191
uc008vzx.2,uc008vzy.2,uc008vzz.2,uc008waa.2:chr4:+:151552208:151645964:Acot7::4-5-7-8-9-10-11-12>	AFE	E1,E4	E2,E4	1.03413	-0.487657	-1.52178	0.00832591	0.0467232	0.262637	0.627394	-0.364757
uc007drv.1,uc007drw.1,uc007drx.1,uc007dsa.1,uc007dsb.2:chr1:-:175677424:175844310:Ifi204,Mnda:5:	ALE	E5,E15,E16,E17,E18,E19,E20,E21	E5,E6,E7,E8,E9,E10	-0.062505	-0.531205	-0.4687	0.00838526	0.0469145	0.652269	0.74024	-0.0879717
uc009gsf.1,uc009gsg.1,uc009gsh.1,uc009gsi.1,uc012fjy.1:chr7:-:52232127:52241702:Mrmt1,Prmt1:<1:6-7-8-9-10-11-12.13-14-15>	ES	E1,E6	E1,E2,E6	1.32595	0.285087	-1.04086	0.0083802	0.0469145	0.172388	0.341329	-0.168941
uc008tkq.1,uc008tkr.1,uc008tks.1:chr4:-:82866204:82970093:Ttc39b:8-9-10-11-12-13-14-15-16-17:	ALE	E17,E18	E17,E19,E20,E21,E22	-2.53383	-3.53265	-0.998822	0.00851196	0.0475517	0.687238	0.439413	0.247825
uc009ijj.2,uc009ijk.2,uc009ijl.2,uc012fpj.1,uc012fpk.1:chr7:-:104698840:104728007:1810020D17Rik:<1:3	ES	E1,E3	E1,E2,E3	-1.07536	-1.84583	-0.770471	0.0085516	0.0477015	0.640996	0.795686	-0.15469
uc009ber.1,uc009bes.1,uc009bet.1,uc009beu.1,uc009bev.1,uc009bew.1,uc009bex.1:chr6:+:29997987:30103458:Nrf1:5-7-9-11-12-13-14-15-16:	ALE	E16,E18	E16,E19	-1.33923	-0.220204	1.11902	0.00856658	0.0477134	0.466718	0.715677	-0.24896
uc009kjh.2,uc009kji.2,uc009kjj.2:chr7:+:148264127:148276409:Pkp3::3-4-5-6-7-8-10-11-12-13-14-15-16>	AFE	E1,E3	E2,E3	-0.669558	-1.16908	-0.499518	0.00859241	0.0477856	0.746395	0.84499	-0.0985948
uc007dsc.1,uc007dsd.1,uc007dse.1,uc007dsf.1,uc007dsg.1,uc007dsh.1,uc007dsi.2,uc007dsj.1:chr1:-:175850533:175872623:Ifi203::14-16-17>	AFE	E13,E14	E7,E8,E14	-2.03303	-3.23197	-1.19894	0.00864367	0.0479989	0.930694	0.979954	-0.0492598
uc009pic.2,uc009pid.2,uc009pie.2,uc009pif.2,uc009pig.2,uc009pih.2:chr9:-:48296801:48303435:Rbm7:<1:3-4-5	ES	E1,E3	E1,E2,E3	1.39223	0.932094	-0.460135	0.00868666	0.0481656	0.134172	0.192134	-0.0579628
uc009bdg.1,uc009bdh.1:chr6:+:29298118:29326675:Calu:<1-2:5-6-7-8>	ME	E2,E3,E5	E2,E4,E5	-0.104773	0.115612	0.220385	0.00885337	0.0489439	0.474836	0.528489	-0.0536536
uc008juw.2,uc008jux.2,uc008juy.2,uc008juz.2,uc008jva.2,uc008jvb.2:chr2:+:61416642:61492226:Tank:6-7-9:	ALE	E9,E10	E9,E11,E13	-4.07073	-2.90188	1.16886	0.00884663	0.0489439	0.10679	0.26067	-0.15388
uc008rat.2,uc008rau.1:chr3:-:110049027:110053916:Prmt6:<1:	ALE	E1,E2	E1,E3	0.750306	-0.498991	-1.2493	0.00891671	0.0491477	0.759387	0.465513	0.293874
uc007jem.2,uc007jen.2,uc007jeo.2,uc007jep.2,uc007jer.2,uc007jes.2,uc007jet.2,uc011xvo.1:chr11:+:59475996:59594362:Mprip:10-11-12-14.15-16-17-18-19:21-22-23-24-25-26-27	ES	E19,E21	E19,E20,E21	1.59231	2.06643	0.47412	0.00891157	0.0491477	0.0082608	0.00524705	0.00301375
uc008ypr.2,uc012eay.1:chr5:-:110532995:110537216:Gtpbp6::4	AFE	E1,E2,E4	E3,E4	1.42712	0.536305	-0.890812	0.00894943	0.049255	0.488582	0.285761	0.202821
uc007xlr.2,uc007xls.2,uc007xlt.2,uc007xlu.2:chr15:-:97871659:97923836:Senp1::3-4-5-7-8-9-10-11	AFE	E1,E3	E2,E3	0.33889	-1.1702	-1.50909	0.00900946	0.049512	0.199602	0.525461	-0.325859
uc008pxt.2,uc008pxu.2,uc008pxv.1,uc008pxw.1,uc008pxx.1,uc012cse.1,uc012csf.1,uc012csg.1,uc012csh.1:chr3:+:88968726:88986692:Clk2,Scamp3:<1-2-3.4:6-7-8-10-11-12-13-14-15	A3SS	E4,E6	E4,E5,E6	-1.27629	-0.264693	1.0116	0.00906538	0.0497458	0.783071	0.569979	0.213093
uc008kfm.1,uc008kfn.1,uc008kfo.1,uc008kfp.1,uc008kfq.1,uc008kfr.1,uc008kfs.1,uc008kft.1:chr2:-:76542040:76820604:Ttn:<323-324-325-326:328>	ES	E326,E328	E326,E327,E328	-2.10383	-1.54301	0.560817	0.00909283	0.0498228	0.743848	0.630164	0.113684
uc009pil.1,uc009pim.1,uc009pin.1:chr9:-:48462401:48644327:Zbtb16::3-4-5-6-7-9>	AFE	E1,E3	E2,E3	0.27972	1.23049	0.950773	0.00915815	0.0501068	0.442976	0.233405	0.209571
uc009lnq.2,uc009lnr.2,uc009lns.1,uc009lnt.1,uc009lnu.1:chr8:+:42325112:42419441:Pcm1,pcm-1:40-41:43.44>	IR	E41,E43	E41,E42,E43	0.442132	1.26672	0.824585	0.00919638	0.050242	0.0816608	0.0387082	0.0429527
uc007zxy.1,uc007zxz.1,uc007zya.1,uc007zyb.2,uc012aii.1:chr16:+:91648068:91679437:Son,mKIAA1019:6-7:	ALE	E7,E8	E7,E9,E10	-1.88784	-2.66262	-0.774776	0.00921763	0.0502841	0.0431346	0.0192389	0.0238957
uc007jie.2,uc007jif.2,uc007jig.2,uc011xvw.1,uc011xvx.1:chr11:-:61543151:61575590:Prpsap2:3:6-7-8-9-10-11-12-13>	ES	E3,E6	E3,E4,E6	-1.36868	-0.699607	0.669072	0.00927853	0.0504681	0.75114	0.60147	0.14967
uc007wxh.2,uc007wxi.2,uc007wxj.2,uc007wxk.2,uc007wxl.1:chr15:+:81633102:81657293:Tef::4	AFE	E1,E4	E3,E4	-1.93968	-1.30147	0.638208	0.00927753	0.0504681	0.827881	0.716174	0.111708
uc007det.1,uc007deu.1,uc007dev.1,uc007dew.1,uc007dex.1,uc011wun.1:chr1:+:162965296:162968668:Gas5:5:7	IR	E5,E7	E5,E6,E7	0.0414419	0.254196	0.212754	0.00932034	0.050607	0.307754	0.263523	0.0442311
uc008kcg.1,uc008kch.1,uc008kci.1:chr2:-:72930857:73052504:Ola1:<1-2-3-4-6-7-8:	ALE	E8,E10,E11,E12,E13	E8,E9	2.62837	3.42046	0.792092	0.00933131	0.050607	0.590283	0.777693	-0.18741
uc008rol.2,uc008ron.2,uc008roo.2,uc012cyp.1,uc012cyq.1,uc012cyr.1,uc012cys.1,uc012cyt.1,uc012cyu.1:chr3:-:141902548:142058660:Pdlim5:<1-2-3-4:6	A3SS	E4,E6	E4,E5,E6	-2.44405	-1.96417	0.479884	0.00940328	0.0508568	0.800032	0.710592	0.0894398
uc007ydy.2,uc007ydz.2,uc007yea.2,uc007yeb.2,uc007yec.2:chr16:+:10545431:10744971:Clec16a,mKIAA0350:<1-2-3-4-5-6-7-8-9-10:13-14-15-16-17>	A5SS	E10,E13	E10,E11,E13	0.256476	-0.425963	-0.682439	0.00940474	0.0508568	0.389294	0.546095	-0.156801
uc007mxv.2,uc007mxw.2,uc007mxx.1,uc007mxy.1,uc007mya.1:chr12:+:4599813:4720758:Itsn2:<1-2-3-4-5-6-7-8-9-10-11-12-13-14-15-16-19-20-21-22-23-24-25-26-27-28-29-30:	ALE	E30,E31	E30,E32,E33,E34,E35,E36,E37,E38,E39,E41,E42,E43	0.286826	0.686447	0.399621	0.00948795	0.0512321	0.49549	0.59306	-0.0975693
uc009knj.2,uc009knk.2,uc009knl.2,uc009knm.2,uc009knn.2,uc009kno.2,uc009knp.2,uc009knq.2,uc009knr.2,uc009kns.2,uc009knt.2,uc009knu.2,uc009knv.2,uc009knw.2,uc009knx.2,uc012fxm.1:chr7:+:149684740:149701914:Tnnt3:<1-2-3:5	ES	E3,E5	E3,E4,E5	-0.691491	-0.292869	0.398622	0.00951566	0.0513072	0.649149	0.554487	0.0946624
uc007jit.1,uc007jiu.1,uc007jiv.1,uc007jiw.1,uc007jix.1,uc007jiy.1,uc007jiz.1,uc007jja.1,uc007jjb.1,uc007jjc.1,uc007jjd.1:chr11:-:62130191:62271308:Ncor1:12-13-14-15-16-17:19.20-21-22-23	A3SS	E17,E19	E17,E18,E19	0.223144	0.759756	0.536613	0.00955408	0.0514397	0.450405	0.310737	0.139668
uc008rlz.2,uc008rma.2,uc008rmb.2,uc008rmc.1,uc012cyh.1,uc012cyi.1:chr3:+:135488454:135551536:AK030918,Slc39a8:<2.3:	ALE	E3,E4	E3,E6,E7,E8,E9,E10,E13,E14,E16	-1.70147	-2.65906	-0.957594	0.00965156	0.0518894	0.671924	0.426364	0.24556
uc008rvm.1,uc008rvn.1,uc008rvo.1,uc008rvp.2,uc008rvq.1,uc008rvr.1,uc008rvs.1,uc008rvt.1,uc012daa.1:chr3:-:157673456:157699603:Sfrs11,Srsf11::12-13-14-15-16-17-18	AFE	E1,E3,E4,E12	E8,E9,E10,E11,E12	1.24769	0.627688	-0.620005	0.00978463	0.0524529	0.0925537	0.163849	-0.0712957
uc009olj.1,uc009olk.1,uc009oll.1,uc009olm.1,uc009oln.1:chr9:+:21229388:21312198:Dnm2:13-14-15:17-18-19-20-21-22	ES	E15,E17	E15,E16,E17	-1.92985	-1.39539	0.534461	0.00984612	0.052669	0.865269	0.788606	0.0766631
uc007gbm.1,uc007gbn.1,uc007gbo.1,uc007gbp.1,uc007gbq.1,uc007gbr.1,uc007gbs.1:chr10:-:79519758:79565447:Sbno2,Sno::8-9-10	AFE	E1,E3,E4,E5,E8	E7,E8	1.36274	2.06292	0.700182	0.00985328	0.052669	0.667876	0.791589	-0.123713
uc008jdw.2,uc008jdx.2:chr2:+:31428244:31473040:Fubp3:<1-2-3-4-5-6-7-8-9-10-11-12-13-14-15-16:18	ES	E16,E18	E16,E17,E18	-2.19238	-3.12457	-0.932183	0.00987732	0.0527216	0.861648	0.937585	-0.0759373
uc007juj.1,uc007juk.1,uc007jul.1:chr11:-:70054956:70068843:Alox12:<1-3-4-5-6-7-8-9:	ALE	E9,E10	E9,E11	1.17007	0.065958	-1.10411	0.00994561	0.052934	0.463217	0.0950455	0.368171
uc007lad.2,uc007lae.2,uc007laf.2:chr11:-:95133166:95171560:Myst2:<1-2-3-4-5:7-8-9-10-11-12-13	ES	E5,E7	E5,E6,E7	-1.31215	-1.97275	-0.660606	0.00997348	0.0530064	0.708029	0.825814	-0.117785
uc008dfu.1,uc008dfv.1,uc008dfw.1:chr17:-:64630354:64681223:Pja2:5:	ALE	E5,E6	E5,E7,E8,E9,E10,E11	-3.76722	-2.71555	1.05168	0.010025	0.0532043	0.0369551	0.0961499	-0.0591948
uc009sny.2,uc009snz.2,uc009soa.2,uc009sob.2,uc009soc.2,uc009sod.2:chrX:-:7716100:7722928:Rbm3:<1-2-3-4-5:7	A3SS	E5,E7	E5,E6,E7	0.120096	-0.36941	-0.489507	0.010172	0.0539074	0.462373	0.592898	-0.130525
uc008tjw.2,uc008tjx.1,uc008tjy.1,uc012dgl.1:chr4:-:80924403:81088709:Mpdz:20-21-22-23:	ALE	E23,E24	E23,E25,E26,E27	-4.55105	-2.58087	1.97018	0.0103132	0.0545778	0.0978857	0.401277	-0.303391
uc007lah.1,uc007lai.1:chr11:+:95246235:95252966:Slc35b1:<1-2:4-5-6-7-8-9-10>	A3SS	E2,E4	E2,E3,E4	-1.78835	-1.07466	0.713692	0.0103718	0.0548099	0.841661	0.723183	0.118477
uc007kqa.2,uc007kqb.1,uc011ybj.1:chr11:+:83777929:83855581:Synrg:<8-9-10-11-12-13-14-15-18-19-20-21-22-23:25>	ES	E23,E25	E23,E24,E25	0.345118	-0.656759	-1.00188	0.0104085	0.0549257	0.383049	0.605615	-0.222566
uc009bjz.2,uc009bka.1,uc012eka.1:chr6:-:38260496:38304603:Zc3hav1:<1-2-3-4.5-6-7-8-9-10:	ALE	E10,E11	E10,E12,E13,E14	-1.88687	-2.95578	-1.06891	0.0104721	0.0551829	0.175161	0.0603228	0.114838
uc008kgc.2,uc008kgd.2,uc008kge.2,uc008kgf.1,uc008kgg.1,uc008kgh.1,uc008kgi.2,uc008kgj.2,uc012bxw.1:chr2:-:77733709:77784410:AK039942,Cwc22::3	AFE	E1,E3	E2,E3	1.38629	0.37949	-1.0068	0.0106799	0.056198	0.450808	0.672638	-0.22183
uc008ycl.1,uc008ycm.1,uc008ycn.1,uc012dyl.1,uc012dym.1:chr5:+:92566963:92631821:Uso1:<1-2.3-4-5-6-7-8-9-10-11-12-13-14:16-17.18-19-20-21-22-23-24-25-26-27>	A5SS	E14,E16	E14,E15,E16	-1.20984	-0.551497	0.658341	0.0107491	0.056482	0.238012	0.126906	0.111106
uc008rww.1,uc008rwx.1:chr4:-:3923088:3946810:Sdr16c5::3-4-5-6-7-8>	AFE	E1,E3	E2,E3	1.20271	0.77983	-0.422876	0.010835	0.0568532	0.256495	0.357668	-0.101174
uc007lmo.1,uc007lmp.1,uc007lmq.1:chr11:-:100748123:100800825:Stat3:23:25-26>	A3SS	E23,E25	E23,E24,E25	-1.94621	-2.90562	-0.959407	0.0109123	0.0571778	0.87357	0.956856	-0.0832855
uc008aot.2,uc008aou.2,uc008aov.1,uc012akw.1,uc012akx.1:chr17:+:15841930:15909576:Chd1:<1-2-3-4-5-7-8-10-11-12-13-14-15-16-17-18-19-20-21-22-23-24-25-27:	ALE	E27,E28	E27,E29,E30,E31,E32,E33,E34,E35,E36,E37,E38,E39,E40	-2.10487	-1.35924	0.74563	0.0109341	0.0572116	0.643882	0.787587	-0.143704
uc008tmn.1,uc008tmo.1,uc008tmp.1,uc008tmq.2,uc008tmr.1,uc008tms.1,uc012dgt.1,uc012dgu.1:chr4:-:87415828:87679311:Mllt3::16-17-19-20-21-22>	AFE	E10,E11,E12,E16	E15,E16	0.719171	-0.160692	-0.879863	0.0109846	0.0573949	0.295153	0.160405	0.134748
uc007nvt.2,uc007nvu.2,uc011yno.1:chr12:+:73862197:73895927:Ppm1a:<1-2-3:	ALE	E3,E4	E3,E5,E6,E7	-2.88558	-3.61768	-0.7321	0.0110486	0.0576484	0.112825	0.056459	0.0563655
uc009hwf.1,uc009hwg.1,uc009hwh.1,uc012fmz.1:chr7:-:81420303:81699666:Slco3a1:<1-2-3-4-5-6-7-8-9-11:	ALE	E11,E12	E11,E13	0.91277	0.329738	-0.583032	0.0110772	0.0577166	0.420072	0.275246	0.144826
uc009toq.1,uc009tor.1:chrX:-:71596614:71598957:Lage3::4>	AFE	E1,E2,E4	E3,E4	4.00685	2.77503	-1.23182	0.0112384	0.0584742	0.980994	0.930284	0.05071
uc008pjb.1,uc008pjc.1,uc008pjd.1,uc008pje.1,uc008pjf.1,uc008pjg.1,uc008pjh.1,uc012cqb.1:chr3:+:60277031:60433670:Mbnl1,mKIAA0428:4-5-6:8	ES	E6,E8	E6,E7,E8	0.847206	1.20524	0.358035	0.0112993	0.0587091	0.243398	0.185146	0.0582511
uc008hxe.2,uc008hxf.2:chr19:-:54004148:54019117:Bbip1::3-4-5>	AFE	E1,E3	E2,E3	0.429158	-0.869541	-1.2987	0.0113761	0.0590255	0.359167	0.655225	-0.296058
uc007gfx.2,uc007gfy.2,uc011xjb.1:chr10:+:80568691:80587442:Map2k2:<1-2-3-4-6-7-8:10-11-12-13>	A3SS	E8,E10	E8,E9,E10	0.25391	0.75652	0.50261	0.0113978	0.0590474	0.425854	0.311438	0.114416
uc009coh.2,uc009coi.2,uc012eob.1:chr6:+:83745021:83752550:AK084646,Nagk:<3:6-7-8-9-10-11-12-13-14>	A5SS	E3,E6	E3,E4,E6	0.845861	1.73524	0.889383	0.0114121	0.0590474	0.203103	0.108982	0.0941214
uc007boh.2,uc007boi.2,uc007boj.1:chr1:+:75207403:75212181:Stk16,edpk:<1.2:4-5-6-7-9-10-11>	A5SS	E2,E4	E2,E3,E4	-1.03704	-1.67729	-0.640256	0.011529	0.0595691	0.704672	0.818463	-0.113791
uc012doh.1,uc012doi.1,uc012doj.1,uc012dok.1:chr4:-:142697293:142802612:Prdm2:<3-4.5-6-7-8-9:	ALE	E9,E10	E9,E11,E12	-0.430783	-1.28913	-0.858348	0.0115689	0.0596922	0.837796	0.670295	0.167501
uc008xhu.2,uc008xhv.2,uc008xhw.2,uc008xhx.2,uc008xhy.2,uc008xhz.2:chr5:-:44135856:44173388:Fbxl5:<1-2.3-4-5-6:8	IR	E6,E8	E6,E7,E8	0.544517	-0.0224077	-0.566925	0.0116115	0.0598289	0.0379014	0.0611309	-0.0232295
uc009sda.1,uc009sdb.1,uc009sdc.1,uc009sdd.1,uc009sde.1,uc009sdf.1:chr9:+:121206651:121384036:Trak1:4-5-6-7-8-10-11-12-13-14:	ALE	E14,E15	E14,E16,E17	-2.54503	-3.4145	-0.869471	0.0117367	0.0603902	0.0940427	0.0397503	0.0542923
uc007pdv.1,uc007pdw.1,uc007pdx.1:chr12:+:112997059:113044986:Klc1:15:18-19>	ES	E15,E18	E15,E17	-0.581242	-1.38208	-0.800833	0.0117843	0.0605513	0.500024	0.696145	-0.196121
uc009nww.1,uc009nwx.1:chr8:-:126520215:126545209:Taf5l::3-4-5-6>	AFE	E1,E3	E2,E3	0.0870114	1.07264	0.985625	0.0118293	0.0606988	0.425698	0.206444	0.219254
uc008aci.2,uc008ack.2,uc008acm.1,uc008acn.2:chr16:-:96213698:96304035:Brwd1,Wdr9:<1-2-3-4-5:	ALE	E5,E6	E5,E7,E8,E9,E10,E11,E12,E13,E14,E15,E16,E17,E18,E19,E20,E21,E22,E23,E24,E25,E26,E27,E28,E29,E30,E31,E32,E33,E34,E35,E36,E37,E38,E39	-1.45352	-2.50193	-1.0484	0.0118695	0.060821	0.345002	0.119494	0.225508
uc008hyu.1,uc008hyv.1,uc012bnq.1,uc012bnr.1,uc012bns.1:chr19:-:56394531:56464525:Nrap:<1-2-3-4-5:7-8-9-10-11-12	A3SS	E5,E7	E5,E6,E7	0.365743	-0.120214	-0.485957	0.0119659	0.0612303	0.402819	0.528408	-0.125589
uc007hgm.1,uc007hgn.1,uc007hgo.1,uc007hgp.1,uc007hgq.1,uc007hgr.1,uc007hgs.1,uc007hgt.1,uc011xpf.1:chr10:-:122550299:122633979:Usp15:<1-2-3-4-5-6:11-12-13-14	ES	E6,E11	E6,E8,E11	-0.136582	-0.588228	-0.451647	0.0119847	0.0612423	0.431385	0.543185	-0.1118
uc007qrm.1,uc007qrn.1:chr13:-:55624595:55629917:Dok3:<2:	ALE	E2,E3	E2,E4,E5,E6,E7	-1.73727	-0.916291	0.820981	0.0120164	0.0613198	0.235326	0.411954	-0.176628
uc009cbq.2,uc009cbr.2:chr6:-:56832394:56873926:Nt5c3::4-5-6-7-8-9-10-11>	AFE	E1,E4	E2,E3,E4	-2.52307	-1.79763	0.725436	0.0120728	0.0615231	0.967273	0.938481	0.0287924
uc008aak.2,uc008aal.2,uc008aam.2,uc008aan.2,uc008aao.2,uc012ait.1:chr16:-:94580369:94592622:Pigp::6-7-8-9>	AFE	E3,E6	E4,E6	0.435987	-0.357025	-0.793012	0.0121007	0.0615646	0.258256	0.45083	-0.192574
uc007fmt.1,uc007fmu.1,uc007fmv.1,uc007fmw.1,uc007fmx.1,uc007fmy.1,uc007fmz.1,uc007fna.1,uc007fnb.1,uc007fnc.1,uc007fnd.1,uc007fne.1,uc007fnf.1,uc007fng.1,uc007fnh.1,uc007fni.1,uc007fnj.1,uc007fnk.1,uc007fnl.1,uc007fnm.1,uc007fnn.1:chr10:+:68996455:69490184:Ank3:<34-35-36-37-39-40-41-42-43-44-45-46-47-52-54-55:57-58-59.60-62>	A3SS	E55,E57	E55,E56,E57	-0.811916	-1.69408	-0.882166	0.012114	0.0615646	0.341484	0.561906	-0.220423
uc007qts.2,uc007qtt.1,uc007qtu.1,uc007qtv.1,uc007qtw.1,uc007qtx.1,uc007qty.1,uc007qtz.1:chr13:-:58492599:58504704:Hnrnpk,Hnrpk:5-6-7-9-11:13-14-15-16-17-18-19-20	ES	E11,E13	E11,E12,E13	-3.54326	-2.9616	0.581654	0.0122367	0.0621029	0.962825	0.932399	0.0304256
uc009txz.1,uc009tya.1,uc009tyb.1,uc009tyc.2,uc009tyd.2:chrX:+:98835400:98879690:Ogt:6-7-8:	ALE	E8,E11,E12,E13,E14,E15,E16,E17,E18,E19,E20,E21,E22,E23,E24,E25,E26,E27,E28	E8,E9	1.6091	2.15265	0.543542	0.0123003	0.0622904	0.428133	0.575542	-0.14741
uc007ytd.2,uc007yte.2,uc007ytf.2,uc007ytg.2:chr16:+:23107551:23114205:Eif4a2:11:13>	IR	E11,E13	E11,E12,E13	-1.32966	-1.70933	-0.379666	0.0123469	0.0624065	0.416423	0.511507	-0.0950838
uc008rzk.2,uc008rzl.2,uc008rzm.2,uc008rzn.1,uc012dao.1:chr4:-:11259184:11313930:Esrp1:17:19	ES	E17,E19	E18,E19	-1.36737	-2.04521	-0.677842	0.0123728	0.0624069	0.702682	0.81751	-0.114828
uc007qpv.1,uc007qpw.1,uc007qpx.1,uc011yzp.1:chr13:-:55129240:55201656:Uimc1:<1-2-3-4:	ALE	E4,E5	E4,E6	-0.575364	0.189242	0.764606	0.0125235	0.0629563	0.056217	0.11423	-0.0580127
uc008rfm.1,uc008rfn.1,uc012cxc.1:chr3:-:123210469:123211254:BC025067,BC096391,Snora24:<2:4	IR	E2,E4	E2,E3,E4	0.650668	1.53528	0.884613	0.0125613	0.0630609	0.15469	0.0652298	0.0894602
uc009frt.1,uc009fru.1,uc009frv.1:chr7:-:25987858:26004878:Dedd2,Flame-3::8>	AFE	E1,E3,E4,E5,E6,E8	E7,E8	2.69296	4.23785	1.54489	0.0126402	0.0633717	0.632731	0.875131	-0.242399
uc007khg.1,uc007khh.1,uc007khi.1,uc007khj.1,uc007khk.1,uc007khl.1,uc011xzx.1,uc011xzy.1:chr11:+:77590766:77679482:Myo18a:16-17-18-19-20-21-22-23-24-25-26-27-28-29-30-31-32-33-34-35-36-37-38-39-40-41-42-43:45-46>	ES	E43,E45	E43,E44,E45	0.126814	-0.338118	-0.464932	0.012692	0.0634578	0.411079	0.539912	-0.128833
uc008oux.1,uc008ouy.1,uc008ouz.1,uc008ova.1:chr3:+:30501008:30517416:Mynn:<1-2:4-5-6	A5SS	E2,E4	E2,E3,E4	-1.43922	-2.21759	-0.778375	0.0126873	0.0634578	0.702548	0.840252	-0.137704
uc007evx.2,uc007evy.2,uc011xcv.1:chr10:+:39089604:39285180:Fyn:<1-2-3-4-5-6-7-8:11-12-13-14-15>	ME	E8,E10,E11	E8,E9,E11	-0.444897	0.123514	0.56841	0.0127086	0.0634578	0.389519	0.539204	-0.149685
uc009ewb.2,uc009ewc.2,uc009ewd.2,uc009ewe.2,uc009ewf.2,uc009ewg.1,uc009ewh.1,uc009ewi.1,uc009ewj.1,uc009ewk.2,uc009ewl.2,uc009ewm.2,uc009ewn.2,uc009ewp.2,uc009ewq.2,uc012ewg.1,uc012ewh.1,uc012ewi.1,uc012ewj.1:chr7:-:3664106:3867103:Gm14548,Lilra6,Lilrb3,Pira1,Pira11,Pira2,Pira4,Pira7,Pirb:<22-23-24:	ALE	E24,E25	E24,E53,E54,E55,E56,E57,E58,E59,E61,E62,E63,E64,E65	-1.76085	-3.35106	-1.59021	0.0128854	0.0641828	0.523182	0.194228	0.328955
uc007til.1,uc007tim.1,uc007tin.1,uc007tio.1,uc007tip.1,uc007tiq.1,uc007tir.1,uc007tis.1,uc007tit.1,uc007tiu.1,uc007tiv.1,uc007tiw.1,uc007tix.1,uc007tiy.1,uc007tiz.1,uc007tja.1,uc007tjb.1,uc007tjc.1,uc007tjd.1,uc007tje.1,uc007tjf.1,uc011zjp.1:chr14:+:48268985:48356239:KNT,Ktn1:36.37-38-39-40:42	ES	E40,E42	E40,E41,E42	-0.208793	-0.568035	-0.359243	0.0128884	0.0641828	0.458346	0.548166	-0.0898198
uc007lre.1,uc007lrf.1,uc007lrg.1,uc007lrh.1:chr11:-:102150613:102157943:Atxn7l3:10:	ALE	E10,E11	E10,E12,E13,E14,E15,E16,E17	-3.89322	-2.51753	1.37569	0.0129092	0.0642004	0.466248	0.802565	-0.336316
uc008crn.2,uc008cro.2,uc008crp.2,uc008crq.1,uc008crr.2,uc012aui.1,uc012auj.1,uc012auk.1:chr17:-:46153942:46169326:Vegfa:6-7:10	ES	E7,E10	E7,E8,E10	1.50767	0.710804	-0.796871	0.0129431	0.064283	0.149792	0.247016	-0.0972243
uc007gbm.1,uc007gbn.1,uc007gbo.1,uc007gbp.1,uc007gbq.1,uc007gbr.1,uc007gbs.1:chr10:-:79519758:79565447:Sbno2,Sno:24-26-27-28-29-30-31-33.34-35:37-38-39-40-41>	A3SS	E35,E37	E35,E36,E37	1.60517	2.56495	0.959776	0.0129922	0.0644404	0.17404	0.037051	0.136989
uc009chp.1,uc009chq.1,uc009chr.1,uc009chs.1:chr6:-:71830631:71858756:Ptcd3:<1-2-3-4-5-6-7-8-9-10-12-13-14:16-17-18-20-21-22-24-26-27-28>	ES	E14,E16	E14,E15,E16	-2.63993	-3.55884	-0.918911	0.0130475	0.0646285	0.917343	0.965023	-0.0476792
uc009dsw.1,uc009dsx.1,uc009dsy.1,uc009dsz.1,uc009dtb.1,uc009dtc.1:chr6:+:124959255:124987887:Zfp384:13:20-21-22>	ES	E13,E20	E13,E17	1.10793	0.0249488	-1.08298	0.0130791	0.064699	0.129455	0.325602	-0.196147
uc008wdt.2,uc008wdu.2,uc008wdv.2:chr4:+:154936500:154965110:Nadk::3-4-6-7-8-9-10-11-12-13-14>	AFE	E1,E3	E2,E3	-0.573929	-1.00418	-0.430254	0.0131349	0.0648884	0.404364	0.510067	-0.105704
uc008mpg.2,uc008mph.2,uc008mpi.2,uc008mpj.2,uc008mpk.2,uc008mpl.2,uc008mpm.1:chr2:-:139659215:139892521:Tasp1:<4-5-7-8-9-10-11:	ALE	E11,E12	E11,E13	0.404948	-0.604151	-1.0091	0.0131626	0.064939	0.168298	0.0575091	0.110788
uc008fzt.1,uc008fzu.1,uc008fzv.1:chr19:-:4286000:4305955:Adrbk1::20-22-23-24>	AFE	E1,E3,E4,E5,E6,E7,E8,E9,E10,E11,E12,E13,E14,E15,E16,E17,E18,E20	E19,E20	3.37747	2.62989	-0.747589	0.0131885	0.0649806	0.832822	0.710101	0.122722
uc009rsy.2,uc009rsz.2,uc009rta.2,uc009rtb.2,uc009rtc.1,uc009rtd.1,uc009rte.1,uc009rtf.1:chr9:+:109834277:109986451:Map4,Mtap4:19-20-22:24>	A3SS	E22,E24	E22,E23,E24	-0.971351	-0.50119	0.47016	0.0132075	0.0649877	0.631954	0.507102	0.124852
uc009evh.1,uc009evi.2,uc012ewf.1:chr7:+:3581586:3594086:Prpf31:<1-2-3:	ALE	E3,E4	E3,E5,E6,E7,E8,E9,E10,E11,E12,E13,E14,E15,E16	-2.15406	-1.55577	0.598286	0.0133832	0.0657653	0.385565	0.526303	-0.140738
uc008pjb.1,uc008pjc.1,uc008pjd.1,uc008pje.1,uc008pjf.1,uc008pjg.1,uc008pjh.1,uc012cqb.1:chr3:+:60277031:60433670:Mbnl1,mKIAA0428:9:12	ES	E9,E11,E12	E9,E12	0.825415	0.480034	-0.345381	0.0134407	0.0659607	0.657656	0.571875	0.0857808
uc008sic.1,uc008sid.1,uc008sie.1:chr4:+:40917975:40973025:Nfx1::17.18>	AFE	E1,E2,E3,E4,E5,E6,E7,E8,E9,E10,E11,E12,E13,E14,E15,E17	E16,E17	2.66748	2.03142	-0.636061	0.0136678	0.0665957	0.754796	0.618257	0.136539
uc007vep.1,uc007veq.1,uc007ver.1,uc007ves.1,uc007vet.1,uc007veu.1,uc007vev.1:chr15:-:8241224:8415285:Nipbl:<3-4-5-6-7-8-9-11-12:	ALE	E12,E13	E12,E14,E15,E16,E17,E18,E19,E20,E21,E22,E23,E24,E25,E26,E27,E28,E29,E30,E31,E32,E33,E34,E35,E36,E37,E38,E39,E40,E41,E42,E43,E45,E46,E47,E49,E50,E51,E52	-2.822	-3.76083	-0.938834	0.0136541	0.0665957	0.124154	0.0508959	0.0732576
uc007vtx.2,uc007vty.2,uc007vtz.2,uc007vua.2:chr15:-:58772788:58913581:Mtss1,mKIAA0429:<1-2-3:	ALE	E3,E4	E3,E6,E7,E8,E10,E11,E12,E13	-2.28932	-3.2926	-1.00327	0.0136956	0.0665957	0.0352053	0.0129875	0.0222178
uc009qda.1,uc009qdb.1,uc009qdc.1:chr9:+:65142101:65178465:Clpx:<1-2-3-4-6:8-9-10-11-12-13-14-15>	ES	E6,E8	E6,E7,E8	-1.66347	-2.75058	-1.08711	0.0136929	0.0665957	0.841763	0.943959	-0.102196
uc008xtm.2,uc008xtn.2,uc008xto.2,uc008xtp.2:chr5:+:74931506:74993149:Fip1l1:12-13:15-16-17-19-20>	ES	E13,E15	E13,E14,E15	-0.493382	-1.14344	-0.650059	0.0136787	0.0665957	0.585676	0.731412	-0.145736
uc007gfz.1,uc007gga.2,uc007ggb.1:chr10:+:80599015:80614402:Zbtb7a:<2:5-6>	A5SS	E2,E5	E2,E3,E5	0.169076	-0.802346	-0.971423	0.0136236	0.0665957	0.403514	0.610368	-0.206854
uc008udq.1,uc009vcw.1,uc012dip.1:chr4:+:111678873:111702143:Skint1:<1-2-3:	ALE	E3,E4	E3,E5,E6,E8,E9,E10	-1.81949	-2.58408	-0.764583	0.0137641	0.0668412	0.544121	0.335927	0.208194
uc008jaj.2,uc008jak.2,uc008jal.2,uc008jam.2,uc008jan.2,uc008jao.1:chr2:+:29745239:29787266:Odf2:9-10-11-12-13-14-15-16-17-19-21-22-23:	ALE	E23,E24	E23,E25,E26,E27,E28	-1.73398	-2.61819	-0.884208	0.0138408	0.067126	0.62496	0.391942	0.233018
uc007ent.1,uc007enu.1,uc007env.1,uc007enw.1,uc007enx.1:chr10:+:20032274:20064419:Bclaf1,mKIAA0164:12:14-15.16>	ES	E12,E14	E12,E13,E14	-0.898091	-1.33086	-0.432764	0.0139328	0.0674844	0.57177	0.669931	-0.0981612
uc007wgk.1,uc007wgl.1,uc007wgm.1:chr15:-:74825306:74828331:Ly6a:<1.2:5-6-7>	A3SS	E2,E5	E2,E4,E5	1.02997	0.715537	-0.31443	0.014015	0.0677058	0.24265	0.306206	-0.0635567
uc009cly.1,uc009clz.1,uc009cma.1:chr6:+:83004646:83007676:Aup1::12-13>	AFE	E11,E12	E2,E3,E4,E5,E6,E7,E8,E9,E10,E12	-3.46979	-4.72844	-1.25865	0.0140147	0.0677058	0.68495	0.912285	-0.227335
uc008pwh.2,uc008pwi.2,uc008pwj.2,uc012csa.1,uc012csb.1:chr3:+:88520775:88534970:Rit1:<1-2:4-5-8-9>	A3SS	E2,E4	E2,E3,E4	1.27457	2.1248	0.850238	0.01422	0.0686071	0.157771	0.0670675	0.090703
uc009lmk.1,uc012gcm.1:chr8:-:40667053:40728032:Msr1:<1-2-3-4-5-6-7-8:	ALE	E8,E10,E11	E8,E9	-1.2077	-0.632202	0.575497	0.0143021	0.0689136	0.661825	0.787848	-0.126023
uc007igz.2,uc007iha.2:chr11:-:29411756:29415033:Prorsd1:<1:3>	ES	E1,E3	E1,E2,E3	0.615761	1.25684	0.641076	0.0143904	0.0692492	0.258222	0.161281	0.0969405
uc007rrl.2,uc007rrm.2:chr13:-:101505894:101514614:Mrps36:<1-2:4-5>	A3SS	E2,E4	E2,E3,E4	-2.00132	-2.67908	-0.677755	0.0144532	0.069444	0.881249	0.932021	-0.0507718
uc008akb.2,uc008akc.2,uc008ake.2,uc012ajv.1:chr17:-:10399335:10512226:Qk:<1-2-3-4-5-6:8	A3SS	E6,E8	E6,E7,E8	0.286619	-0.352853	-0.639472	0.0144683	0.069444	0.0803951	0.144949	-0.0645535
uc009anu.1,uc009anv.1:chr5:+:147889116:147922935:Polr1d:<1:	ALE	E1,E2	E1,E3,E4	0.34151	-0.0569112	-0.398421	0.0145626	0.0698067	0.669819	0.572686	0.0971324
uc008zvt.1,uc008zvu.1,uc008zvv.1,uc008zvw.1,uc008zvx.1,uc008zvy.1,uc008zvz.1,uc008zwa.1,uc008zwb.1,uc008zwc.1,uc008zwd.1,uc008zwe.1,uc008zwf.1,uc008zwg.1,uc008zwh.1,uc012eee.1:chr5:-:134833530:134932581:Gtf2ird1:<34-35:	ALE	E35,E36	E35,E37	-0.209721	-0.99683	-0.787109	0.0147047	0.0703969	0.3343	0.180076	0.154224
uc007whj.1,uc007whk.1,uc007whl.1,uc007whm.1,uc007whn.1,uc007who.1:chr15:-:75725229:75739770:Eef1d:7:10-11-12-13-14>	ES	E7,E10	E7,E9,E10	2.22392	1.31073	-0.913194	0.0147476	0.0705114	0.0395441	0.122684	-0.0831397
uc007vdn.2,uc007vdo.2,uc007vdp.2,uc007vdq.2,uc007vdr.2,uc007vds.1,uc011zrb.1:chr15:+:6658380:6750400:Rictor:<1-2-3-4-5-6-7-9:	ALE	E9,E10	E9,E11,E12,E13,E15,E16,E17,E18,E19,E20,E21,E22,E23,E24,E25,E26,E27,E28,E29,E31,E32,E33,E35,E36,E37,E38,E39,E40,E41,E42,E43,E44	-1.59939	-2.46916	-0.869771	0.0147679	0.0705177	0.312611	0.15036	0.162251
uc009nro.1,uc009nrp.2:chr8:-:123621456:123632279:Mthfsd::11>	AFE	E10,E11	E5,E6,E7,E8,E9,E11	-2.72141	-1.83373	0.887687	0.0148543	0.0705901	0.931955	0.842783	0.0891721
uc009dix.1,uc009diy.1,uc009diz.1:chr6:-:115568590:115626653:Raf1:<1-3-4-5-6-7-8:	ALE	E8,E10,E11,E12,E13,E14,E15,E16,E17,E18,E19	E8,E9	2.5594	3.40231	0.842911	0.0148337	0.0705901	0.883159	0.950629	-0.0674701
uc009qrq.1,uc009qrr.1,uc009qrs.1:chr9:+:74919012:75071494:Myo5a,Myo5b:<1-2-3-4-5-7-8-9-10-11-12-13-14-15-16-17-18-19-20-21-22-23-24-25-26-28-29-30-31-32:34-35-36-37-38-39-40-41-42>	ES	E32,E34	E32,E33,E34	1.00247	0.41058	-0.591888	0.0148272	0.0705901	0.202595	0.313469	-0.110874
uc009com.2,uc009con.2,uc009coo.2,uc009cop.2,uc009coq.2:chr6:+:83864346:83936865:Zfml:16-17-18-19-20-21-22-23-24.25-26-27.28:30-31-32>	ES	E28,E30	E28,E29,E30	0.486894	-0.0744775	-0.561372	0.0148591	0.0705901	0.279089	0.397622	-0.118533
uc007ntv.1,uc007ntw.1,uc007ntx.1:chr12:+:71926500:72003221:Frmd6:<1-3-5-6:8-9-10-11-12-13-14-15-17-18>	A5SS	E6,E8	E6,E7,E8	-0.0423897	0.544601	0.586991	0.0149385	0.070877	0.47262	0.333587	0.139033
uc008rid.1,uc008rie.1,uc008rif.1:chr3:+:129235303:129341411:Elovl6,FAE::3-4-5-6>	AFE	E1,E3	E2,E3	2.1772	1.43969	-0.737506	0.0149674	0.0709233	0.0813949	0.160212	-0.0788175
uc007kod.2,uc011yba.1:chr11:-:82815659:82834312:Slfn8:<1:3-4-5-6>	ES	E1,E3	E1,E2,E3	-1.02794	-0.191034	0.836903	0.0151102	0.071509	0.595312	0.425078	0.170233
uc008xss.2,uc008xst.2,uc008xsu.2,uc008xsv.2,uc012dxb.1:chr5:+:73684032:73705316:Ociad1:<1:3-4-5-6-7-8-11-12>	ES	E1,E3	E1,E2,E3	1.49635	2.11269	0.616341	0.0152267	0.0719012	0.148008	0.0912307	0.0567771
uc007dvx.2,uc007dvy.2,uc007dvz.2,uc011wxo.1:chr1:-:182095368:182126151:Adck3,Cabc1::4-5-6-7-8-9-10-11-12-13-14-15-16-17>	AFE	E1,E4	E2,E4	1.91926	0.537564	-1.3817	0.0152318	0.0719012	0.276494	0.605569	-0.329075
uc009cmo.1,uc009cmp.1,uc009cmq.1:chr6:-:83069037:83071455:Wbp1:<1:4-5-6>	ES	E1,E4	E1,E2,E3,E4	-1.06506	-2.03595	-0.970899	0.0152707	0.0719931	0.63827	0.831282	-0.193012
uc009bmh.1,uc009bmi.1:chr6:-:39751806:39760935:Mrps33:<1-2:4>	A5SS	E2,E4	E2,E3,E4	-2.91198	-2.19315	0.718825	0.0153135	0.0720282	0.916755	0.842201	0.0745542
uc007fuu.2,uc007fuv.2,uc007fuw.2:chr10:-:76058500:76086149:Col6a2:<1-2-3-4-5-6-7-8-9-10-11-12-13-14-15-16-17-18-19-20-21-22-23-24-25-26-27:	ALE	E27,E29	E27,E30	-3.13549	-2.37822	0.757272	0.0153169	0.0720282	0.0244689	0.0538039	-0.0293349
uc007tvt.1,uc007tvu.1:chr14:+:54980524:54989353:Oxa1l:<1-2-3:	ALE	E3,E4	E3,E5,E6,E7,E8,E9,E10,E11	-3.56965	-2.5632	1.00645	0.0156034	0.073283	0.0496656	0.137421	-0.0877551
uc007xhr.2,uc007xhs.2,uc007xht.2,uc007xhu.2,uc007xhv.2:chr15:-:90763706:90880379:Kif21a:<1-2-3-4-5-6-7-8-9-10-11-13-14-15-16-17-18-19-20-21-22-23-25-26-27-28:32-33-34-35-36-37-38>	ES	E28,E32	E28,E29,E32	-1.00806	-1.93787	-0.929813	0.0157175	0.0737254	0.637994	0.818616	-0.180622
uc007wkm.1,uc007wkn.1:chr15:-:76332444:76342248:Dgat,Dgat1:<1-2-3-4-5-6-7-8-9-10-11-12.13:15	IR	E13,E15	E13,E14,E15	1.96895	2.66381	0.694859	0.0157763	0.0738647	0.0852779	0.0465876	0.0386903
uc007oti.2,uc007otj.2,uc007otk.2:chr12:-:102277618:102321912:Smek1:<1-2-3-4-6-7-8:10-11-12-13-14-15-16-17>	A5SS	E8,E10	E8,E9,E10	0.377552	-0.0824881	-0.46004	0.015787	0.0738647	0.35403	0.467519	-0.113488
uc008jtx.1,uc008jty.1,uc008jtz.1,uc008jua.1:chr2:+:60047992:60086442:March7:3-4-5-6.7-8-9:	ALE	E9,E10,E11	E9,E12	-1.7804	-2.36592	-0.585525	0.0158104	0.0738812	0.00913872	0.00511336	0.00402535
uc007jit.1,uc007jiu.1,uc007jiv.1,uc007jiw.1,uc007jix.1,uc007jiy.1,uc007jiz.1,uc007jja.1,uc007jjb.1,uc007jjc.1,uc007jjd.1:chr11:-:62130191:62271308:Ncor1:10:	ALE	E10,E11	E10,E12,E13,E14,E15,E16,E17	-2.34074	-1.80388	0.536861	0.0158398	0.0739256	0.0310008	0.0515302	-0.0205294
uc009fzt.2,uc009fzu.2,uc012fgx.1:chr7:+:29551770:29573684:Sirt2:<1:3-4-5-6-7-8-9-10-11-12-13-14-15-16>	ES	E1,E3	E1,E2,E3	-0.157708	0.412946	0.570654	0.0159356	0.0741862	0.483472	0.338011	0.145461
uc009btb.2,uc009btc.2,uc009btd.1:chr6:-:47480272:47545337:Ezh2:<3-4:6-7-8-9-10-12-13-14-15-16-17-18-19-20-21-22-23>	A5SS	E4,E6	E4,E5,E6	-0.838371	-1.77522	-0.936845	0.0159302	0.0741862	0.673586	0.844791	-0.171205
uc008egw.1,uc008egx.1,uc012baj.1:chr18:+:24762461:24797331:Elp2::10	AFE	E1,E2,E3,E4,E5,E6,E7,E8,E10	E9,E10	2.98505	1.96579	-1.01927	0.0159984	0.0743856	0.976218	0.919096	0.0571222
uc009dgb.1,uc009dgc.1:chr6:-:113374629:113385754:Cidec:<2:4-5-6-7-8>	A5SS	E2,E4	E2,E3,E4	-1.17608	-0.569573	0.60651	0.0160522	0.0745426	0.530044	0.624761	-0.0947173
uc009oez.1,uc009ofa.1,uc009ofb.1:chr9:-:14584639:14589005:Ankrd49:<1-2:4>	IR	E2,E4	E2,E3,E4	1.23296	1.82161	0.588652	0.0161327	0.0748226	0.039667	0.0229788	0.0166882
uc009pxo.1,uc009pxp.1,uc009pxq.1:chr9:+:59139378:59164007:Adpgk:<1-2-4-5-6-7:9>	A3SS	E7,E9	E7,E8,E9	0.112478	0.998529	0.886051	0.0161926	0.0750067	0.469462	0.245578	0.223884
uc008jtn.1,uc008jto.2,uc008jtp.1,uc008jtq.1,uc012bvs.1:chr2:-:59690421:59720663:Wdsub1:<3-4-5-6-7-8-9-10:12-14-16>	A3SS	E10,E12	E10,E11,E12	-1.44692	-0.619039	0.82788	0.0164901	0.0762897	0.804829	0.648016	0.156813
uc007ofd.1,uc007ofe.1,uc007off.1,uc007ofg.1,uc007ofh.1:chr12:-:85714806:85749979:Entpd5:<1-2:6-7-8-9-10-11-12-13-14-15-16-17-18>	ES	E2,E6	E2,E4,E6	-1.89067	-1.07545	0.815224	0.0165194	0.0763303	0.824047	0.678913	0.145134
uc009dcd.2,uc009dce.1,uc009dcf.1,uc012eps.1:chr6:-:101099600:101327891:AK164098,Pdzrn3,Semcap3::6-8-9-10-11-12-13>	AFE	E1,E2,E3,E6	E4,E6	3.05089	1.6376	-1.41328	0.0167468	0.077285	0.905785	0.696508	0.209276
uc007noh.1,uc007noi.1,uc007nok.1,uc007nol.1:chr12:+:56256090:56380316:Srp54a,Srp54b,Srp54c:<26-27-28-29-30-31:	ALE	E31,E32	E31,E33	0.679962	-0.580794	-1.26076	0.0168067	0.0773689	0.405611	0.166059	0.239553
uc007klo.2,uc007klp.2,uc007klq.2,uc007kls.1:chr11:+:80022556:80081409:Rhot1:<1-2-3-4-5-6-7-8-9-10-11-12-13-14-16-17-18-19:22>	ES	E19,E22	E19,E20,E22	0.847548	0.22615	-0.621398	0.0168014	0.0773689	0.213165	0.338404	-0.125239
uc008ojq.1,uc008ojr.1,uc008ojs.1,uc008ojt.1,uc008oju.1,uc008ojv.1,uc008ojw.1,uc008ojx.1:chr2:-:180392668:180444704:Dido1:14-15-16-17-18-19-20-21-22:	ALE	E22,E23	E22,E24	-1.62471	-0.793231	0.831475	0.0170157	0.0782343	0.429447	0.651892	-0.222445
uc008lwg.1,uc008lwh.1,uc008lwi.2:chr2:+:120393406:120426458:Snap23:<1.2-3-4-5-6:8-9-10>	ES	E6,E8	E6,E7,E8	3.08103	2.02466	-1.05637	0.0171501	0.0787002	0.0332334	0.102103	-0.0688693
uc009tog.2,uc009toh.2,uc009toi.2,uc009toj.2,uc012hks.1:chrX:+:71528035:71535490:Taz:<1-2-3-4-5.6-7-9:11-12>	ES	E9,E10,E11	E9,E11	0.847298	1.62113	0.773836	0.0171594	0.0787002	0.639187	0.77692	-0.137733
uc009upj.1,uc009upk.1,uc009upl.1,uc009upm.1,uc009upn.1,uc009upo.1,uc009upp.1,uc009upq.1,uc009upr.1,uc009ups.1,uc009upt.1:chrX:+:148237824:148369961:Huwe1,KIAA312,mKIAA0312:24-26-27-28-29-30-31-32:	ALE	E32,E33	E32,E34,E35,E36,E37,E38,E39,E40,E41,E42,E43,E44,E45,E46,E47,E48,E49,E50,E51,E52,E53,E54,E55,E56,E57,E58,E59,E60,E61,E62,E63,E64,E65,E66,E67,E68,E69,E70,E71,E72,E73,E74,E75,E76,E78,E79,E80,E81,E82,E83	-2.98583	-2.42929	0.556547	0.0172709	0.0790687	0.243525	0.355075	-0.11155
uc008gkq.1,uc008gkr.1,uc008gks.1,uc008gkt.1:chr19:-:7349885:7416334:Mark2:17:19-20>	ES	E17,E19	E17,E18,E19	0.869038	-2.73335e-09	-0.869038	0.0172823	0.0790687	0.271782	0.476221	-0.204439
uc007jtw.1,uc007jtx.1,uc007jty.1:chr11:+:69980156:69984336:Clec10a:<1.2:4	IR	E2,E4	E2,E3,E4	1.83372	1.28375	-0.549969	0.0173237	0.0791606	0.0217983	0.0381315	-0.0163332
uc007nqa.1,uc007nqb.1:chr12:+:60167905:60175004:Pnn::8-10-12.13>	AFE	E1,E2,E3,E4,E5,E6,E8	E7,E8	3.40264	2.44084	-0.961803	0.0174211	0.0794101	0.980029	0.950018	0.0300104
uc008hom.1,uc008hon.1,uc008hoo.1,uc008hop.1:chr19:-:43738291:43749371:Slc25a28::7>	AFE	E5,E7	E6,E7	0.318454	1.08846	0.770006	0.0174186	0.0794101	0.0343954	0.0162281	0.0181674
uc008wej.2,uc008wek.2,uc008wel.2:chr4:+:155078923:155107982:Ssu72:<1-2:	ALE	E2,E3	E2,E4,E5,E7	-2.66698	-3.60121	-0.934226	0.0176107	0.0800781	0.0377536	0.0116388	0.0261148
uc007uex.1,uc007uey.1,uc007uez.1,uc011zmy.1:chr14:-:60824120:60870215:Nupl1,mKIAA0410:<1-2-3-4-5-6-7-8-9-10-11-12-13.14-15:17.18>	IR	E15,E17	E15,E16,E17	1.15851	0.658056	-0.500455	0.0176101	0.0800781	0.0316868	0.0517813	-0.0200945
uc008all.1,uc008alm.1,uc008aln.1:chr17:+:13109330:13117933:Tcp1::7-8-9-10-11-12-13-14>	AFE	E1,E2,E3,E5,E7	E6,E7	3.92503	3.16795	-0.757074	0.0176573	0.0801863	0.977716	0.948651	0.0290651
uc008doe.1,uc008dof.1,uc008dog.1,uc008doh.1,uc008doi.1,uc008doj.1,uc012axh.1:chr17:+:74927634:75103113:AK165120,Birc6:31-32-33:35-37.38.39-40-41-42-43-44-45-46-47-48-49-50-51-53-54-55-56-57-58-59-60-61-62-63-64-65-66-67-68-69-70-72-73-75-76-77-78-79-80-82-83>	A5SS	E33,E35	E33,E34,E35	-0.165033	-0.768786	-0.603753	0.0176777	0.0801863	0.507401	0.6546	-0.147199
uc008als.2,uc008alt.2,uc008alu.2:chr17:-:13159664:13185405:Wtap:3-4-5-6-7:	ALE	E7,E8	E7,E9,E10	-1.04167	-1.65282	-0.611144	0.017744	0.0803888	0.104553	0.0775234	0.0270295
uc007rqt.1,uc007rqu.2,uc007rqv.2,uc007rqw.1,uc007rqx.2:chr13:-:101230184:101262564:Gtf2h2:3-4-5-6-8-10-11-12-13-14-15-16-17-18-19:	ALE	E19,E20	E19,E22	1.16575	0.382992	-0.782759	0.0179536	0.0809772	0.644019	0.450552	0.193466
uc008ypu.2,uc008ypv.2,uc008ypw.2,uc008ypx.2,uc008ypy.2,uc008ypz.2,uc012eaz.1:chr5:+:110564858:110600991:Chfr:<1-2:5-6-7-8-9-10-11-12-13	ES	E2,E5	E2,E4,E5	0.151231	0.916291	0.76506	0.0179215	0.0809772	0.377991	0.196183	0.181808
uc009com.2,uc009con.2,uc009coo.2,uc009cop.2,uc009coq.2:chr6:+:83864346:83936865:Zfml:<1-3:	ALE	E3,E4	E3,E5,E6,E7,E8,E9,E10,E11,E12,E13	-2.16308	-3.22199	-1.05891	0.0179756	0.0809772	0.0687068	0.0239432	0.0447636
uc007ztj.1,uc007ztk.1,uc007ztl.1,uc012ahm.1:chr16:+:84835169:84864023:Gabpa::13>	AFE	E12,E13	E3,E4,E5,E6,E7,E8,E9,E10,E11,E13	-3.07304	-4.35619	-1.28315	0.0179002	0.0809772	0.237131	0.590497	-0.353366
uc008syh.1,uc008syi.1,uc008syj.2,uc008syk.2,uc008syl.2,uc008sym.2,uc008syn.2,uc012dep.1:chr4:+:57722683:57909856:Akap2,Palm2:<4-6:9>	ES	E6,E9	E6,E7,E9	-0.28406	0.363695	0.647755	0.0180226	0.0810582	0.358756	0.25583	0.102926
uc007wae.1,uc007waf.1,uc007wag.1,uc007wah.1,uc007wai.1,uc007waj.1,uc007wak.1,uc007wal.1,uc007wam.1,uc007wan.1,uc007wao.1:chr15:+:66409133:66476817:Phf20l1::17-18-20	AFE	E15,E17	E16,E17	1.25717	1.87143	0.61426	0.0181908	0.0816792	0.0583135	0.0325788	0.0257347
uc009hgo.2,uc009hgp.2,uc012fmq.1:chr7:-:72441050:72516130:Tjp1:30:32>	A5SS	E30,E32	E30,E31,E32	-0.0579873	-0.722135	-0.664147	0.0182047	0.0816792	0.463461	0.622795	-0.159335
uc009mwg.1,uc009mwh.1:chr8:+:96910399:96919258:Herpud1:<1-2:4-5-6-7-8-9>	A3SS	E2,E4	E2,E3,E4	-2.90358	-2.2657	0.637878	0.0182713	0.0817807	0.950988	0.910819	0.0401696
uc008nmo.1,uc008nmp.1,uc008nmq.1,uc008nmr.1,uc008nms.1,uc008nmt.1,uc008nmu.1,uc008nmv.1,uc008nmw.1,uc012chr.1:chr2:-:155972974:156005976:Caper,Rbm39:12-13-14-16-17-18-19-20:22-23-24-25-26>	A3SS	E20,E22	E20,E21,E22	0.122003	-0.495936	-0.617938	0.0182497	0.0817807	0.43331	0.585446	-0.152136
uc009olb.1,uc009olc.1,uc009old.1,uc009ole.1,uc009olf.1,uc009olg.1,uc009olh.1:chr9:+:21172446:21209805:AK185785,Ilf3:<1-2:4-5-6-7-8-9-10-11-12-13-14-15-16-17-18	ES	E2,E4	E2,E3,E4	-1.05451	-0.419674	0.63484	0.0184048	0.0821801	0.699458	0.54977	0.149688
uc008raf.1,uc008rag.1,uc008rah.1:chr3:+:109143600:109488612:Vav3::20-21-22-23-24-25-26-27-28-29>	AFE	E1,E2,E3,E4,E5,E6,E7,E8,E9,E10,E11,E12,E13,E14,E15,E16,E17,E20	E19,E20	-0.592889	-0.185535	0.407354	0.0183837	0.0821801	0.026251	0.0385981	-0.0123471
uc008glk.1,uc008gll.1,uc012bhx.1:chr19:-:7671150:7681671:Lgals12::4-5-6-7-8-9-10-11-12>	AFE	E2,E4	E3,E4	-1.09861	0.0993725	1.19798	0.0187548	0.0833339	0.355228	0.127552	0.227675
uc007vah.2,uc007vai.1,uc007vaj.1,uc007vak.1,uc007val.1,uc011zqg.1,uc011zqh.1,uc011zqi.1:chr14:-:121941260:122196956:Dock9:38-39-40:44	A3SS	E40,E44	E40,E43,E44	-0.852212	-0.141651	0.710561	0.0187754	0.0833339	0.609653	0.440834	0.16882
uc008rst.1,uc008rsu.1,uc008rsv.1,uc008rsw.1,uc008rsx.1,uc008rsy.1,uc008rsz.1,uc008rta.1:chr3:+:151873421:151899794:Fubp1:22-23:25.26.27.28.29.30>	A3SS	E23,E25	E23,E24,E25	0.800097	0.269997	-0.5301	0.018732	0.0833339	0.202299	0.295428	-0.0931282
uc008sqh.2,uc008sqi.2:chr4:-:43579799:43591736:Gba2,mKIAA1605:8-9:	ALE	E9,E10	E9,E11,E12,E13,E14,E15,E16,E17,E18,E19	-3.00781	-2.21128	0.79653	0.0187098	0.0833339	0.309668	0.498898	-0.18923
uc008ojq.1,uc008ojr.1,uc008ojs.1,uc008ojt.1,uc008oju.1,uc008ojv.1,uc008ojw.1,uc008ojx.1:chr2:-:180392668:180444704:Dido1:9-10-11:	ALE	E11,E12	E11,E14,E15,E16,E17,E18,E19,E20,E21,E22	-1.42519	-1.99513	-0.569937	0.018807	0.0833747	0.144502	0.0901402	0.0543617
uc009kkg.1,uc009kkh.1,uc009kki.1,uc012fwt.1,uc012fwu.1:chr7:-:148449087:148452300:Irf7:<1-2-3-4-5:8	A3SS	E5,E8	E5,E7	-0.401415	-0.0187078	0.382707	0.0188842	0.0834689	0.499385	0.390973	0.108412
uc009oef.1,uc009oeg.1,uc009oeh.1:chr9:+:13632170:13650966:Fam76b:10-11:	ALE	E11,E12	E11,E13	-1.01263	-0.340747	0.671883	0.0188957	0.0834689	0.731359	0.848727	-0.117369
uc009dbg.2,uc009dbi.2,uc009dbj.2,uc009dbk.2,uc009dbl.2,uc009dbm.2,uc009dbn.1,uc009dbo.1,uc009dbp.2,uc012epq.1:chr6:-:98875335:99470987:Foxp1::11-12.13-14.15-18-19-20-21-23	AFE	E10,E11	E8,E11	0.693147	-0.278713	-0.971861	0.0188686	0.0834689	0.398578	0.650227	-0.251649
uc009jqq.1,uc009jqr.1,uc009jqs.1,uc009jqt.1,uc009jqu.1:chr7:-:133245232:133343922:Xpo6,mKIAA0370:<1-2-3-4-5-6-7.8:	ALE	E8,E11,E12,E13,E14,E15,E16,E17,E18,E20,E21,E22,E23,E24,E25,E26,E27,E28,E29,E30,E31	E8,E9	2.20684	1.54814	-0.658703	0.0189729	0.0835121	0.828374	0.731248	0.0971256
uc007rhh.1,uc007rhi.1,uc007rhj.1:chr13:+:81022682:81035303:Arrdc3,mKIAA1376:4:	ALE	E4,E5	E4,E6,E7,E8	-3.1265	-3.65897	-0.53247	0.0189549	0.0835121	0.0562967	0.0323498	0.0239468
uc007uwh.1,uc007uwi.1,uc007uwj.1:chr14:-:103479455:103498726:Fbxl3::3	AFE	E1,E3	E2,E3	0.7457	0.14179	-0.603909	0.018961	0.0835121	0.410062	0.575048	-0.164986
uc007xgs.2,uc007xgt.2,uc007xgu.2,uc007xgv.2:chr15:-:89256779:89260358:Chkb::8-9-10-11-12-13-14-15>	AFE	E2,E4,E5,E8	E7,E8	2.81655	1.68461	-1.13195	0.0190285	0.0835125	0.448726	0.20311	0.245615
uc009mgw.1,uc009mgx.1,uc009mgy.1,uc009mgz.1:chr8:+:77517601:77555871:Hmgxb4:<2-3-4:6-9-10-11-12-13-14>	ES	E4,E6	E4,E5,E6	-0.83651	-0.151808	0.684702	0.0190302	0.0835125	0.584756	0.411076	0.17368
uc007dxp.1,uc007dxq.1,uc007dxr.1,uc007dxs.1,uc007dxt.1:chr1:-:183834575:183950111:Enah::10-11-12-13-14-15-16-17-18>	AFE	E1,E2,E3,E7,E8,E10	E9,E10	2.55912	3.55332	0.994205	0.0190404	0.0835125	0.892697	0.957756	-0.0650589
uc007bxi.1,uc007bxj.1,uc007bxk.1,uc007bxl.1,uc007bxm.1,uc007bxn.1,uc007bxo.1:chr1:+:89652645:89688997:APG16L,Atg16l1:20:	ALE	E20,E21	E20,E22,E23,E24,E25	-2.44235	-1.75052	0.691831	0.0190743	0.0835627	0.0627322	0.105964	-0.0432318
uc008ucm.1,uc008ucn.1:chr4:-:109125461:109149588:Rnf11::3-4-5>	AFE	E1,E3	E2,E3	-2.44235	-3.16324	-0.720892	0.0191008	0.0835799	0.834871	0.913457	-0.0785866
uc009nhb.1,uc009nhc.1,uc009nhd.1,uc009nhe.1,uc009nhf.1:chr8:-:109593301:109620445:Terf2,mTRF2:11.12:	ALE	E12,E13	E12,E15,E16,E17	-1.07311	-1.98491	-0.911801	0.0193095	0.0842168	0.28553	0.140722	0.144808
uc007lpg.1,uc007lph.1,uc007lpi.1,uc007lpj.1,uc007lpk.1:chr11:+:101413468:101443259:Nbr1:<2-3-4-5-6-7-8-9-10-11-12-13-14-15-16-17:19-20-21	ES	E17,E19	E17,E18,E19	-0.906208	-1.30707	-0.40086	0.019337	0.0842168	0.598177	0.687796	-0.0896182
uc007umi.2,uc007umj.1,uc007umk.2:chr14:+:69955207:69984799:Entpd4:<1-3-4-5-6-7-8-9:11-12-13-14-15>	A5SS	E9,E10,E11	E9,E11	0.492429	1.27302	0.780589	0.0193214	0.0842168	0.606053	0.756979	-0.150926
uc008ypr.2,uc012eay.1:chr5:-:110532995:110537216:Gtpbp6:4:6-7-8-9>	IR	E4,E6	E4,E5,E6	-0.743578	-1.54881	-0.805235	0.0193131	0.0842168	0.590913	0.742009	-0.151096
uc008wzs.1,uc008wzt.1,uc008wzu.1:chr5:+:32913592:32989430:Yes1::4-5-6-7-8-9-10-11-12-13-14.15.16>	AFE	E2,E4	E3,E4	0.200671	0.929536	0.728865	0.019531	0.0848148	0.208087	0.107924	0.100163
uc008jis.2,uc008jit.2:chr2:+:34627609:34632049:Hspa5:<1:3-4-5-6-7-8-9-10>	IR	E1,E3	E1,E2,E3	0.890621	1.24172	0.351103	0.0195379	0.0848148	0.212594	0.158711	0.0538826
uc007hrs.1,uc007hrt.1,uc007hru.1,uc007hrv.1,uc007hrw.1,uc007hrx.1,uc007hsa.1,uc007hsb.1:chr11:-:3031852:3093466:BC049259,Sfi1:34:38-39	IR	E34,E38	E34,E35,E37,E38	-1.01395	-1.80938	-0.795426	0.0195428	0.0848148	0.279412	0.464637	-0.185225
uc008adu.1,uc008adv.1,uc008adw.1,uc008adx.1:chr16:-:98168598:98183786:Zfp295:3.4:	ALE	E4,E5	E4,E6	0.325422	1.17865	0.853233	0.0196264	0.08496	0.885249	0.947795	-0.0625454
uc009max.2,uc009may.1:chr8:-:73121388:73132771:Ssbp4:<2-3-4-5-6:8-9-10-11-12-13-14-15-16-17	ES	E6,E8	E6,E7,E8	-1.65404	-2.6306	-0.976552	0.0196054	0.08496	0.79997	0.878666	-0.0786967
uc007chc.2,uc007chd.2,uc007che.2:chr1:+:108831025:108853657:Serpinb12::3-4-5	AFE	E1,E3	E2,E3	-0.960741	-2.3797	-1.41896	0.0196906	0.08496	0.88178	0.976498	-0.0947186
uc007nwo.2,uc007nwp.2,uc007nwq.2,uc007nwr.2:chr12:+:75002361:75048517:Hif1a::3	AFE	E1,E3	E2,E3	-1.12557	-2.04307	-0.917506	0.0196855	0.08496	0.455152	0.737153	-0.282001
uc007sra.1,uc007srb.1,uc007src.1,uc007srd.1,uc007sre.1:chr14:+:25309902:25315368:Rps24:9:	ALE	E9,E10	E9,E11,E13	-2.12798	-3.33625	-1.20827	0.0197497	0.0851164	0.0970664	0.034132	0.0629344
uc007okx.1,uc007oky.1,uc007okz.1,uc007ola.1,uc007olb.1:chr12:-:93044482:93087597:Sel1l:<1-2-3-5:8-9-10-11-12-13-14-15-17-18-19-20-21-22-23-24-25>	A5SS	E5,E8	E5,E6,E8	-2.51943	-1.71983	0.799602	0.0198093	0.0851546	0.876932	0.760551	0.11638
uc007atr.1,uc007ats.1,uc011wjv.1,uc011wjw.1,uc011wjx.1:chr1:+:39957757:40083155:Map4k4:16:19-20-21	ES	E16,E19	E16,E18,E19	-0.0323539	0.430326	0.46268	0.0198201	0.0851546	0.297519	0.212172	0.0853472
uc008bsr.1,uc008bss.1,uc008bst.1,uc008bsu.1,uc008bsv.1,uc008bsw.1:chr17:-:29469020:29484849:AK189633,AK189748,AK198904,Mtch1:<1-2-3-4-5-6-7-8:11-12-13-14.15.16.17.18.19>	A5SS	E8,E11	E8,E9,E11	0.384354	0.0151225	-0.369232	0.0198274	0.0851546	0.345971	0.437776	-0.0918052
uc008ptd.1,uc008pte.1,uc008ptf.1,uc008ptg.1:chr3:+:87723427:87727355:Mrpl24:4:7-8-9-10-11>	A5SS	E4,E7	E4,E5,E7	-0.979171	-1.47675	-0.497583	0.0199339	0.0854633	0.61557	0.715375	-0.0998047
uc007koj.1,uc011ybc.1,uc011ybd.1:chr11:+:82988687:83003718:Slfn4:<1-2:4	ES	E2,E4	E3,E4	0.432481	-0.56228	-0.994762	0.0199453	0.0854633	0.313553	0.605996	-0.292443
uc008inp.1,uc008inq.1:chr2:+:22751041:22795779:Pdss1:<1-2-3-4-5-6-7:	ALE	E7,E8	E7,E9	-0.616186	0.274437	0.890623	0.0201489	0.0862362	0.0618523	0.137475	-0.0756227
uc007gwu.1,uc007gwv.1,uc011xmf.1,uc011xmg.1:chr10:+:95403296:95508152:Eea1:<1-2:4-5-6-8-9-10-11-12-13-14-15-16-17-18-19-20-21-22-23-24-25-26-27-28-29-30-31>	ES	E2,E4	E2,E3,E4	-0.708246	-0.153647	0.554599	0.0202336	0.0863998	0.543368	0.402619	0.140749
uc008jtr.1,uc008jts.1,uc008jtt.1,uc008jtu.1,uc008jtv.1,uc012bvt.1:chr2:-:59737419:59963867:Baz2b:15-16-17-18-19-20-21-22:24-25-26-27-28-29-30-31-32-33-34-35-36	ES	E22,E24	E22,E23,E24	0.0672102	-0.828848	-0.896058	0.020211	0.0863998	0.481658	0.642021	-0.160363
uc007muo.2,uc007mup.2,uc007muq.1:chr11:+:120645585:120650416:Gps1:3-4-5-6-7-8-9-10-11-12-13-14:16>	IR	E14,E16	E14,E15,E16	1.24671	1.97161	0.724902	0.0202883	0.0865339	0.157832	0.0756786	0.082153
uc008xxw.1,uc008xxx.1,uc008xxy.1,uc008xxz.1:chr5:+:87233514:87265682:Ythdc1:13-14:17-18-19-20>	A3SS	E14,E17	E14,E16,E17	0.54915	1.26914	0.719993	0.0205088	0.0873742	0.349744	0.196174	0.153571
uc009pgt.1,uc009pgu.1,uc009pgv.1,uc009pgw.1,uc012gsk.1:chr9:-:45745957:45763332:Sidt2:<1-2-3-4-6-7-8-9-10-11:13-14	ES	E11,E13	E11,E12,E13	0.505955	1.06454	0.558582	0.0206161	0.08753	0.297509	0.191798	0.105711
uc009lhz.2,uc009lia.2,uc012gbs.1:chr8:-:28249244:28285118:Rab11fip1,mFLJ00294:<1-2-3:5-7>	ES	E3,E5	E3,E4,E5	-0.468589	-0.999472	-0.530884	0.0206109	0.08753	0.137927	0.211866	-0.073939
uc009dnd.2,uc009dne.2,uc009dnf.2,uc009dng.2,uc009dnh.1:chr6:+:120314116:120394592:Jarid1a,Kdm5a:<1-2-3-5:7-8-9-10-11-12-13-14-16-17-19-21-22-23-25-26-27-28-29-30-31-32-33>	ES	E5,E7	E5,E6,E7	-2.26072	-3.06046	-0.79974	0.0205786	0.08753	0.843143	0.928051	-0.0849085
uc009qri.1,uc009qrj.2,uc009qrk.2,uc009qrl.2,uc009qrm.2,uc012gww.1:chr9:+:74800690:74880275:BC031353:<5-6:	ALE	E6,E7	E6,E9,E10,E11,E12,E13,E14,E15,E16,E17,E20,E21	-3.14394	-2.32216	0.821778	0.0206426	0.0875425	0.0837303	0.180615	-0.0968843
uc007sjb.1,uc007sjc.1,uc007sjd.1,uc007sje.1,uc007sjf.1,uc011zgm.1,uc011zgn.1:chr14:+:21113911:21136797:Nudt13:<1:	ALE	E1,E3	E1,E6,E7,E8	-1.05235	-0.217679	0.834675	0.0208143	0.0881699	0.429699	0.612645	-0.182946
uc007hvw.1,uc007hvx.1,uc007hvy.1,uc007hvz.1,uc007hwa.1:chr11:-:4969690:4999080:Ewsr1:<1-2-3-4-6-7-8-9.10:13-14-15.16-17-18-19-20-21-22>	A3SS	E10,E13	E10,E12,E13	0.571257	0.0989399	-0.472317	0.0208834	0.088362	0.363006	0.465773	-0.102768
uc009krw.2,uc009krx.2,uc012fym.1,uc012fyn.1:chr8:+:3587449:3609075:2310057J16Rik:<1-2-3-4-5-6-7:9-11-12-13-14-15-16-17-18-19>	A3SS	E7,E9	E7,E8,E9	-0.430783	0.505549	0.936331	0.0210353	0.0889035	0.636537	0.346448	0.290089
uc009dtk.1,uc009dtl.1,uc009dtm.1:chr6:+:125046180:125080519:Chd4,mKIAA4075:<1-2-3:5-6-7-8-9	A3SS	E3,E5	E3,E4,E5	0.723919	1.08048	0.356566	0.0210868	0.08902	0.306293	0.230444	0.0758491
uc007bim.2,uc007bin.2,uc007bio.2,uc007bip.1,uc007biq.2,uc011wml.1:chr1:-:66765816:66864169:1110028C15Rik:8:11-12-13-14-15	A3SS	E8,E10,E11	E8,E11	0.311569	0.928119	0.616549	0.0211732	0.0892833	0.456958	0.603769	-0.146812
uc007rzf.2,uc007rzg.2,uc007rzh.2,uc007rzi.2,uc007rzj.2,uc011zex.1:chr13:+:120251565:120274924:4833420G17Rik:4.5-6-7-8-9:	ALE	E9,E10	E9,E11,E12,E13,E14,E15,E16,E17	-2.24581	-1.46997	0.775836	0.0212969	0.0897029	0.287747	0.477936	-0.190189
uc009pba.1,uc009pbb.1,uc009pbc.1:chr9:-:42771924:42913801:Arhgef12:5-6-8-9-10-11-12-13:15-16-17-18-19-20-21-22-23-24-25-26-27-28-29-30-31-32-33-34-35-36-37-38-39-40-41-42-43>	A3SS	E13,E15	E13,E14,E15	-0.443761	-0.0668942	0.376867	0.0213413	0.0897883	0.604459	0.509066	0.0953928
uc009stf.2,uc009stg.2,uc009sth.2,uc009sti.2,uc009stk.1,uc012hff.1:chrX:+:20194628:20228031:Rbm10:<2-4-5:7-8-9-11-12-13	ES	E5,E7	E5,E6,E7	0.724896	0.0571584	-0.667737	0.021623	0.0907835	0.168492	0.281001	-0.11251
uc008svy.2,uc008svz.2,uc008swa.2,uc008swb.2,uc012dec.1:chr4:+:49644931:49669758:Rnf20:9:	ALE	E9,E10	E9,E11,E12,E13,E14,E15,E16,E17,E18,E19,E20,E21,E22,E23,E24	-3.60478	-2.53861	1.06616	0.0216268	0.0907835	0.0838879	0.223697	-0.139809
uc009nty.1,uc009ntz.2,uc009nua.1,uc009nub.2,uc012gml.1:chr8:-:125407721:125566184:Ankrd11:<1-2-4-5:9-10.11-12-13-14-15-16-17-18>	ES	E5,E9	E5,E8,E9	1.2778	0.660697	-0.617105	0.0216724	0.0908723	0.150647	0.24907	-0.0984236
uc007ssq.1,uc007ssr.1,uc007sss.1,uc007sst.1,uc007ssu.1:chr14:-:27232660:27354417:Slmap,mKIAA1601:17-18-19:22-23-24-25-26	ES	E19,E22	E19,E21,E22	-2.99826	-2.08358	0.914677	0.0219456	0.0919142	0.93711	0.835459	0.101651
uc007lxd.2,uc007lxe.2,uc007lxf.2,uc007lxg.2,uc011yge.1:chr11:+:105042843:105145270:Tlk2:7-8-9-10-11-12-13-14-15-16-17-18-19-20:	ALE	E20,E21	E20,E22,E23	-2.28319	-3.47982	-1.19663	0.0220055	0.0920614	0.23064	0.0978648	0.132775
uc009rzi.1,uc009rzj.1,uc009rzk.1:chr9:+:117949616:117978912:AZ2,Azi2:<1-2-3:5-6-7	ES	E3,E5	E3,E4,E5	-3.03744	-3.72759	-0.690151	0.0220686	0.0921179	0.931344	0.961132	-0.0297876
uc008job.1,uc008joc.1,uc008jod.1,uc008joe.1,uc012bux.1:chr2:-:38872022:38921005:Golga1:10:13-14-15-16-17-18-19-20-21-22-23-24-25-26.27.28.29>	IR	E10,E13	E10,E11,E12,E13	1.09788	0.489682	-0.608198	0.0221313	0.0922758	0.0806935	0.136228	-0.055535
uc009jew.1,uc009jex.1,uc012fse.1:chr7:+:117205215:117238906:Zfp143:<1-2-3-4:6-7-8-9-10-11-12-13-14-15-16-17>	A3SS	E4,E6	E4,E5,E6	-1.08836	-0.383152	0.705207	0.0222305	0.0925854	0.752251	0.59505	0.157202
uc007wtp.1,uc007wtq.1,uc007wtr.1,uc007wts.1,uc007wtt.1:chr15:-:79358125:79377171:Ddx17:16:	ALE	E16,E17	E16,E18	-1.29106	-2.08132	-0.790267	0.0223232	0.0927641	0.804757	0.614479	0.190278
uc008cgz.2,uc008cha.2,uc008chb.2,uc008chc.2,uc008chd.2,uc008che.1,uc008chp.1,uc008chq.1,uc008chr.1,uc008chs.2,uc012arh.1,uc012ari.1:chr17:+:35378690:35580718:Bat1a,H2-Q6,H2-Q7,H2-Q9:<25-26-27:30-31>	ES	E27,E30	E27,E28,E29,E30	-0.850082	-0.315964	0.534118	0.0223233	0.0927641	0.407053	0.300625	0.106429
uc007xir.2,uc007xis.2,uc007xit.2:chr15:-:93114263:93167366:YAF2,Yaf2:<1-3:5-6>	ES	E3,E5	E3,E4,E5	0.706219	0.122602	-0.583617	0.0225914	0.0937733	0.257345	0.383448	-0.126102
uc008ojj.2,uc008ojk.2:chr2:+:180324111:180330542:Ogfr:<1-2-3-4-5-6-7:9.10.11>	IR	E7,E9	E7,E8,E9	-2.08901	-1.35991	0.729103	0.0228598	0.0946743	0.874738	0.773739	0.100999
uc009nbp.2,uc009nbq.2,uc009nbr.2,uc012gjd.1:chr8:+:107694573:107741888:Cbfb:<1-2-3-4-5:7>	A5SS	E5,E7	E5,E6,E7	-0.676367	-0.315211	0.361156	0.0228849	0.0946743	0.619635	0.542539	0.0770964
uc008qsg.2,uc008qsh.2,uc008qsi.2,uc008qsj.2,uc008qsk.1,uc008qsl.2:chr3:+:102824468:102862112:Csde1,mKIAA0885::7	AFE	E1,E2,E4,E5,E7	E6,E7	4.0315	3.54266	-0.488841	0.0228447	0.0946743	0.98793	0.980143	0.00778683
uc007slb.1,uc007slc.1,uc007sld.1,uc007sle.1:chr14:+:21871854:22267768:Adk:<1:	ALE	E1,E2	E1,E4,E5,E6,E7,E8,E9,E11,E12,E13,E14	-2.09597	-2.96944	-0.873473	0.0229974	0.0950338	0.471198	0.245303	0.225895
uc009kvk.1,uc009kvl.1,uc009kvm.1,uc009kvn.1:chr8:+:11555854:11563250:Ing1::6>	AFE	E4,E6	E5,E6	0.0521858	0.649662	0.597476	0.023052	0.095048	0.863168	0.7761	0.0870684
uc007csy.2,uc011wsi.1:chr1:-:137159275:137180661:Rnpep:<1-2-3:5-6-7-8-9-10-11>	ES	E3,E5	E3,E4,E5	-1.84902	-2.47282	-0.623802	0.0230496	0.095048	0.789039	0.88003	-0.0909911
uc008uca.2,uc008ucb.2,uc008ucc.2:chr4:-:108733749:108874877:Osbpl9:6-7-8-9:11-12-13-14-15-16-17-18-19-20-21-22-23-24-25>	ES	E9,E10,E11	E9,E11	0.501312	0.197596	-0.303716	0.0231664	0.0954137	0.56908	0.498775	0.0703051
uc007ygl.1,uc007ygm.1,uc007ygn.1:chr16:-:13834022:13903228:Pdxdc1:23:	ALE	E23,E24	E23,E25	-1.17988	-0.722135	0.457741	0.0232653	0.095715	0.289778	0.394412	-0.104634
uc008vie.1,uc008vif.1,uc012dnh.1:chr4:+:136025675:136105233:Luzp1:<1-2:4-5.6.7.8>	ES	E2,E4	E2,E3,E4	-0.347216	-1.18982	-0.842608	0.0233809	0.0960842	0.483366	0.691394	-0.208027
uc008ory.1,uc008orz.1,uc008osa.1,uc008osb.1,uc008osc.1,uc008osd.1,uc012cnu.1:chr3:+:19857053:19908792:Cp:24:	ALE	E24,E25	E24,E26	-1.26113	-0.529822	0.731309	0.0234235	0.0961529	0.0677939	0.116927	-0.0491331
uc007kuj.1,uc007kuk.1,uc011ybz.1:chr11:+:87551066:87557119:Supt4h1:<1-2:	ALE	E2,E3	E2,E5,E6,E7	-3.63481	-2.86491	0.769903	0.023475	0.0962578	0.0791785	0.156985	-0.0778068
uc007hte.2,uc007htf.2,uc007htg.2,uc007hth.2,uc007hti.2,uc011xqq.1:chr11:-:3417524:3439295:Smtn:<1-4-5-6-7-8-10-11-12-13-14-16-17:20-21-22-23-24-25>	ES	E17,E20	E17,E18,E19,E20	-2.66549	-1.8223	0.843194	0.0235804	0.096477	0.850915	0.726396	0.124519
uc008wgx.1,uc008wgy.1,uc012dro.1:chr5:+:3543832:3570546:Fam133b:<1-2-3-4-5:	ALE	E5,E6	E5,E7,E8,E10,E12,E13,E14,E15,E16	-2.02604	-0.928476	1.09756	0.0235754	0.096477	0.358379	0.629713	-0.271334
uc007jwq.2,uc007jwr.2,uc007jws.2,uc007jwt.2,uc007jwu.1,uc011xyb.1:chr11:+:70658264:70756607:Rabep1::21.22>	AFE	E20,E21	E8,E9,E10,E11,E12,E13,E14,E15,E16,E17,E18,E19,E21	-3.33577	-2.5337	0.802073	0.0236722	0.0967463	0.855581	0.723804	0.131777
uc008emn.1,uc008emo.2,uc008emp.2:chr18:-:35816342:35821840:Spata24:<3-4-5:	ALE	E5,E6	E5,E7	0.546544	-0.530628	-1.07717	0.0238707	0.0974503	0.444966	0.196594	0.248372
uc008lxu.1,uc008lxv.1,uc008lxw.1,uc008lxx.1,uc008lxy.1,uc008lxz.1,uc008lya.1,uc008lyb.1:chr2:+:120996941:121024505:Tubgcp4::13-14-15	AFE	E12,E13	E1,E3,E4,E5,E6,E7,E8,E9,E10,E13	-2.40722	-1.627	0.78022	0.024056	0.098099	0.87667	0.765038	0.111633
uc009mci.1,uc009mcj.2,uc009mck.1,uc009mcl.2,uc009mcm.1,uc009mcn.1,uc012gfp.1,uc012gfq.1:chr8:+:73796612:73884611:Myo9b:17-18-19-20-21-22-23-24:26-27-29-30-31-32-33	IR	E24,E26	E24,E25,E26	-2.41206	-0.381783	2.03027	0.0241534	0.0983881	0.827275	0.45722	0.370055
uc009tjt.1,uc009tju.1,uc009tjv.1,uc009tjw.1,uc009tjx.1,uc009tjy.1,uc012hjr.1:chrX:+:68617934:68672371:Mtmr1:3:	ALE	E3,E4	E3,E6,E7,E8,E9,E10	-5.89138	-3.94862	1.94277	0.0243217	0.0989652	0.0358689	0.24239	-0.206521
uc007hrs.1,uc007hrt.1,uc007hru.1,uc007hrv.1,uc007hrw.1,uc007hrx.1,uc007hsa.1,uc007hsb.1:chr11:-:3031852:3093466:BC049259,Sfi1:<25-26-27-28.29-30:32	IR	E30,E32	E30,E31,E32	-0.675755	-0.0800427	0.595713	0.0244679	0.099451	0.332104	0.20914	0.122965
uc009sqc.1,uc009sqd.1,uc009sqe.2,uc009sqf.2,uc009sqg.2,uc009sqh.2,uc009sqi.2,uc009sqj.2,uc012het.1,uc012heu.1:chrX:-:9615102:9793921:Rpgr,Srpx:<23:26-27-28-29-30-31-32-33>	ES	E23,E26	E23,E24,E26	-1.91482	-1.19971	0.715111	0.0245734	0.0995834	0.836413	0.710427	0.125986
uc007bsk.2,uc007bsl.2,uc007bsm.2:chr1:+:83113340:83115742:Ccl20:<1:3-4-6>	A3SS	E1,E3	E1,E2,E3	-0.677794	-0.14232	0.535473	0.0245809	0.0995834	0.63859	0.567283	0.0713073
uc008huy.2,uc008huz.2,uc008hva.2:chr19:-:47334663:47538901:Sh3pxd2a::9-10-11-12-13-14-15-16>	AFE	E2,E3,E4,E5,E6,E9	E8,E9	0.576857	1.17943	0.602574	0.0245511	0.0995834	0.736789	0.843751	-0.106962
uc008zoa.1,uc008zob.1,uc008zoc.1,uc008zod.1,uc008zoe.1:chr5:-:124029078:124134300:Clip1:<1-3-4.5-6-7-8-9-10:13	ES	E10,E13	E10,E11,E13	1.93596	1.45544	-0.480515	0.0246577	0.0996774	0.0993271	0.167338	-0.0680111
uc009ulx.2,uc009uly.2,uc009ulz.2,uc009uma.2:chrX:+:139115942:139278037:Tmem164:<1:4-5-6-7-8.9>	ES	E1,E4	E1,E3	0.85745	-0.074108	-0.931558	0.0246334	0.0996774	0.0785291	0.186455	-0.107926
uc008znx.1,uc008zny.1,uc012edg.1:chr5:-:123959774:123974173:Diablo:<1-2-3-4:6	IR	E4,E6	E4,E5,E6	1.64551	0.996312	-0.649199	0.0246951	0.0997199	0.100781	0.177218	-0.0764371
uc009gjc.1,uc009gjd.1,uc009gje.1:chr7:-:35129738:35174559:Lsm14a:6-7-8-9:11>	ES	E9,E10,E11	E9,E11	1.20254	1.96944	0.766897	0.0249351	0.10058	0.724932	0.820027	-0.095095
uc008wwk.1,uc012dug.1:chr5:-:31208890:31210161:Ost4:<1.2:4-5>	IR	E2,E4	E2,E3,E4	0.487714	0.971003	0.483289	0.0251208	0.100824	0.233261	0.168126	0.0651352
uc007ouq.1,uc007our.1,uc007ous.1,uc007out.1,uc007ouu.1:chr12:-:104022857:104116616:Btbd7:<1-3-4:	ALE	E4,E5	E4,E6,E8,E9,E11,E12,E13,E14,E15	-2.59588	-3.56897	-0.973089	0.0250562	0.100824	0.0908098	0.0361893	0.0546205
uc007rej.1,uc007rek.1,uc007rel.1,uc007rem.1:chr13:+:74075285:74098343:Brd9:<1-2-3:5	IR	E3,E5	E3,E4,E5	0.756751	0.170383	-0.586368	0.0251142	0.100824	0.0547128	0.0925905	-0.0378777
uc007rxn.1,uc007rxo.1,uc007rxp.1:chr13:-:115242469:115248938:Fst:<1-2-3-4-5.6:8>	A3SS	E6,E8	E6,E7,E8	0.752999	0.242528	-0.510471	0.0251312	0.100824	0.137303	0.217093	-0.0797898
uc007ncw.1,uc007ncx.1,uc007ncy.1:chr12:+:17697619:17798732:Hpcal1:<1:3-5-6>	ES	E1,E3	E1,E2,E3	-0.139762	-0.784581	-0.644819	0.0250895	0.100824	0.417858	0.601617	-0.183758
uc008aoj.2,uc008aok.2:chr17:+:15533165:15570545:Fam120b:<1-2:	ALE	E2,E3	E2,E4,E5,E6,E7,E8,E9,E10,E11,E12	-1.08122	-0.670505	0.410716	0.025365	0.101652	0.426409	0.529429	-0.10302
uc009iyq.2,uc009iyr.2,uc012frp.1:chr7:-:112782714:112788930:Arfip2::9-10-11>	AFE	E1,E2,E3,E5,E6,E7,E9	E8,E9	2.91732	2.1165	-0.800816	0.025452	0.10189	0.824108	0.669349	0.154759
uc007jhd.2,uc007jhe.2:chr11:+:61022243:61031918:Aldh3a1::3-4-5-6-7-8-9-10-11-12>	AFE	E1,E3	E2,E3	1.40478	0.544858	-0.859923	0.0255045	0.101991	0.0706171	0.152852	-0.0822346
uc009txv.2,uc009txw.1,uc009txx.1,uc009txy.1:chrX:+:98728073:98797128:Taf1:<1-2-3-4:6-7-8-9-13.14-15-16-17-18-19-20-21-22-23-25-26-27-28-30-31-32-33-34-35-36-37-38-39-40-41-42-43-44-45>	A3SS	E4,E6	E4,E5,E6	-1.28666	-0.655876	0.630789	0.0256193	0.102339	0.735793	0.542946	0.192847
uc008nzv.1,uc008nzw.1,uc008nzx.1:chr2:+:167318144:167341666:Rnf114:<4:6-7-8-9>	ES	E4,E6	E4,E5,E6	-3.27289	-2.13072	1.14217	0.0259614	0.103595	0.939169	0.832845	0.106324
uc007zsd.1,uc007zse.1,uc007zsf.2,uc007zsg.2,uc007zsh.2,uc007zsi.2,uc007zsj.2,uc007zsk.1:chr16:+:77236561:77691644:2810055G20Rik,AK051166::14.15>	AFE	E10,E11,E14	E13,E14	0.146603	0.925479	0.778876	0.0259947	0.103616	0.830382	0.910322	-0.07994
uc007cvf.2,uc007cvg.2,uc007cvh.2,uc007cvi.2,uc007cvj.2,uc007cvk.2:chr1:-:139959437:140071882:Ptprc:<1-2-3:10-11-12-13-14-15-16-17-18-19-20-21-22-23-24-25-26-27-28-29-30-31-32-33-34-35>	ES	E3,E10	E3,E8	-1.44147	-2.09152	-0.650046	0.0260944	0.103902	0.758411	0.857532	-0.0991206
uc008wip.2,uc008wiq.2,uc008wir.2,uc012dru.1:chr5:-:5505014:5514976:Cldn12::5.6-7-8>	AFE	E2,E5	E3,E5	0.0833816	1.00552	0.92214	0.026158	0.104044	0.375997	0.142762	0.233236
uc007fck.2,uc007fcl.1:chr10:+:57206190:57232949:Hsf2:<1-2-3-4-5-6-7-8-9-10:12-13>	ES	E10,E12	E10,E11,E12	-0.987828	-0.245865	0.741964	0.0263272	0.104382	0.664029	0.503579	0.160449
uc007cvf.2,uc007cvg.2,uc007cvh.2,uc007cvi.2,uc007cvj.2,uc007cvk.2:chr1:-:139959437:140071882:Ptprc:<1-2-3:8	ES	E3,E8	E3,E5,E8	1.44459	0.923581	-0.521006	0.0262772	0.104382	0.110117	0.169795	-0.0596781
uc007hrs.1,uc007hrt.1,uc007hru.1,uc007hrv.1,uc007hrw.1,uc007hrx.1,uc007hsa.1,uc007hsb.1:chr11:-:3031852:3093466:BC049259,Sfi1::41.42.43.44.45>	AFE	E38,E39,E41	E40,E41	-1.00624	-0.479573	0.526666	0.0263147	0.104382	0.49208	0.619134	-0.127054
uc009eup.1,uc009euq.1,uc009eur.1,uc009eus.1:chr7:+:3289038:3299350:Myadm:<3:6-7>	A5SS	E3,E6	E3,E4,E6	-0.627283	-0.098632	0.528651	0.0265068	0.104956	0.478894	0.362869	0.116025
uc008xqa.1,uc008xqb.1,uc008xqc.1,uc008xqd.1,uc008xqe.1:chr5:-:68009379:68238670:Atp8a1:<1-2-3-4-5-6-7:	ALE	E7,E11,E12,E13,E14,E15,E16,E17,E19,E20,E21,E22,E23,E24,E25,E26,E27,E28,E30,E31,E32,E33,E34,E35,E36,E37,E38,E39,E40,E41	E7,E8	1.62983	2.4396	0.809776	0.0265287	0.104956	0.0675987	0.168989	-0.101391
uc008teh.2,uc008tei.1,uc008tej.2,uc008tel.2,uc008tem.2,uc012dfp.1,uc012dfq.1:chr4:-:61961375:62021582:Fkbp15:<1-2-3-4:	ALE	E4,E5	E4,E6,E7,E8,E9,E10,E11,E12,E13,E14,E15,E17,E18,E19,E20,E21,E22,E24,E25,E27,E28,E29,E30,E31,E32,E34	-2.58255	-1.83524	0.747301	0.026639	0.105281	0.143927	0.25775	-0.113823
uc008pyu.1,uc008pyv.1,uc008pyw.1,uc008pyx.1:chr3:-:89142933:89153932:Adam15:<8-9-10-11-12-13-14-15-16-17-18-19-20:23-24>	ES	E20,E23	E20,E22	0.793547	1.57594	0.782393	0.0267523	0.105525	0.230898	0.120407	0.110491
uc008wch.1:chr4:-:154270538:154273152:2810405K02Rik:<1-2-3-4:6-7>	ES	E4,E6	E4,E5,E6	-2.89014	-2.16693	0.723209	0.0267577	0.105525	0.923289	0.859436	0.0638526
uc009jow.2,uc009joy.2,uc009joz.1:chr7:+:130114077:130146086:Rbbp6::18-19>	AFE	E17,E18	E5,E6,E7,E8,E9,E10,E11,E12,E13,E14,E15,E16,E18	-1.67538	-0.905263	0.770118	0.0270003	0.106369	0.279961	0.14137	0.138591
uc009rga.1,uc009rgb.1,uc012gzi.1:chr9:+:102737249:102810637:Ryk:<1-2-3-4-5-6-7:9-10-11-12-13-14-15-16>	A3SS	E7,E9	E7,E8,E9	-0.713751	-0.174976	0.538776	0.0271282	0.10676	0.645996	0.527964	0.118032
uc009npd.1,uc009npe.1:chr8:-:120185298:120197536:Sdr42e1::3-4>	AFE	E1,E3	E2,E3	-2.25632	-1.03349	1.22282	0.0271604	0.106774	0.624524	0.264889	0.359635
uc007dpd.2,uc007dpe.2,uc007dpf.2:chr1:+:173769827:173820849:Cd84:<1-2-3-5-6:8-9-10-11>	A3SS	E6,E8	E6,E7,E8	-1.7346	-1.05711	0.677488	0.0272447	0.106879	0.852545	0.758745	0.0937998
uc007yun.2,uc007yuo.2,uc007yup.2,uc007yuq.2,uc007yur.2,uc007yus.2,uc007yut.2,uc007yuu.2,uc007yuv.2,uc007yuw.2,uc007yux.1:chr16:+:25683850:25892174:Trp63:<4-5:	ALE	E5,E6	E5,E7,E8,E9,E11	-2.74802	-3.72562	-0.9776	0.0272401	0.106879	0.0421829	0.0161016	0.0260813
uc009gao.1,uc009gap.1,uc009gar.1:chr7:-:29788358:29910170:Ryr1:<1-2-3-4-5-7-9-11-12-13-14-15-16-17-18-19-20-21-22-23-24-25-26-27-28-29-30-31-32-33-34-35-36-37-38-39-40-41-42-43-44-45-46-47-48-49-50-51-52-53-54-55-56-57-58-59-60-61-62-63-64-65-66-67-68-69-70-71-72:74-75-76-77-78-79-80-81-82-83-84-86	ES	E72,E74	E72,E73,E74	-0.725885	-1.3533	-0.627415	0.0275073	0.107795	0.672245	0.781504	-0.109259
uc009mao.2,uc009map.2,uc009maq.2,uc009mar.2,uc009mas.2:chr8:+:73051641:73059227:Fkbp8::3-5-6	AFE	E1,E3	E2,E3	1.63071	1.20413	-0.426582	0.0275803	0.107967	0.0879085	0.12796	-0.0400515
uc007gzc.1,uc007gzd.1,uc007gze.1:chr10:+:107599455:107714631:Ppp1r12a:15-16-17-18-19-20-21-22-23:25-26>	ES	E23,E25	E23,E24,E25	3.00513	2.0757	-0.929429	0.0276272	0.108009	0.0360513	0.0796276	-0.0435762
uc007qbx.2,uc007qby.2,uc007qbz.2:chr13:-:35069616:35086013:Peci:3:5-6-7-8-9-10-11-12-13>	A3SS	E3,E5	E3,E4	-0.790786	-1.35314	-0.562356	0.0276783	0.108009	0.672934	0.786319	-0.113385
uc009tjt.1,uc009tju.1,uc009tjv.1,uc009tjw.1,uc009tjx.1,uc009tjy.1,uc012hjr.1:chrX:+:68617934:68672371:Mtmr1:<1-2:6-7-8-9-10	ES	E2,E6	E3,E6	1.44626	0.732013	-0.714244	0.0276537	0.108009	0.181023	0.295988	-0.114964
uc008upi.2,uc008upj.2,uc008upk.2,uc008upl.2,uc008upm.1,uc008upn.1,uc008upq.1,uc008upr.2,uc008upt.1:chr4:-:123026875:123361603:Macf1:56-57-58-59-60-61-62-63-64-65-66-67-68-69-70-71-72-73-74-75-76-77-78-79-80-81-82-83-84-85-86-87-88-89-90-91-92-93-96-97-98:100-101	ES	E98,E100	E98,E99,E100	-0.620441	-0.159116	0.461325	0.0278045	0.108388	0.626679	0.511787	0.114892
uc009dam.2,uc009dan.2,uc009dao.2,uc009dap.2,uc009daq.2:chr6:-:97133809:97155636:Uba3:<1:4-5-6-7-8-9-10-11-12-13-14-15-16-18-19-20>	ES	E1,E4	E1,E2,E4	-1.85937	-1.17638	0.682989	0.0278568	0.108478	0.838523	0.690724	0.147799
uc008eug.2,uc008euh.2,uc008eui.2:chr18:-:43483880:43597891:Dpysl3::4-5-6-7-8-9-10-11-12-13-14-15-16>	AFE	E1,E4	E2,E4	0.868485	-0.195929	-1.06441	0.0279893	0.10888	0.3443	0.571444	-0.227144
uc007vta.1,uc007vtc.1,uc007vtd.1,uc007vte.1:chr15:-:57853813:57908044:9130401M01Rik,Zhx1:<1-2:4-5>	ES	E2,E4	E2,E3,E4	0.456758	0.980829	0.524071	0.028083	0.108902	0.270557	0.176362	0.0941946
uc009uhk.1,uc009uhl.2,uc009uhm.1,uc009uhn.1,uc009uho.1,uc009uhp.1,uc009uhq.1:chrX:+:132277230:132338007:Armcx5,Gprasp1:4:	ALE	E4,E5,E6,E7	E4,E9,E10,E11	-0.111226	-0.572783	-0.461558	0.0280667	0.108902	0.159606	0.0968157	0.0627907
uc009twv.2,uc009tww.2,uc012hmw.1:chrX:-:98293124:98417902:Snx12:<1-2-3-4:6>	IR	E4,E6	E4,E5,E6	-1.65927	-2.34523	-0.685954	0.0280816	0.108902	0.35773	0.540362	-0.182631
uc008avw.1,uc008avx.1:chr17:-:24577712:24580046:Dnase1l2:<1.2:4-5-6-7-8-9-10>	IR	E2,E4	E2,E3,E4	1.54504	1.12895	-0.416088	0.0282033	0.109255	0.0857958	0.135554	-0.0497583
uc007ndw.1,uc007ndx.1,uc007ndy.1:chr12:-:21396189:21423442:Ywhaq::3-4-5-6-8>	AFE	E1,E3	E2,E3	2.60983	2.03947	-0.570362	0.0282959	0.109385	0.0185877	0.0308536	-0.0122659
uc007vdb.1,uc007vdc.1,uc007vdd.1,uc007vde.1,uc007vdf.1,uc007vdg.1:chr15:+:6249788:6390709:Dab2:<5-6-7-8-9-10-11-12-13:16-17-18-19-20>	ES	E13,E16	E13,E15,E16	-0.702557	-1.3893	-0.686739	0.0282769	0.109385	0.313692	0.478292	-0.1646
uc007nmy.1,uc007nmz.2:chr12:-:52844708:52930523:Hectd1:33:35-36-37-38-39-40-41-42-43-44-45>	ES	E33,E35	E33,E34,E35	-3.66896	-3.02942	0.639544	0.0283973	0.109663	0.951924	0.901061	0.0508628
uc009qyo.1,uc009qyp.1,uc009qyq.1,uc009qyr.1:chr9:-:88344575:88377235:Syncrip:<1-2-3-4-5-6-7-8-9-10-11:14.15>	A3SS	E11,E14	E11,E13,E14	-1.29021	-1.78383	-0.493619	0.0284641	0.109764	0.782966	0.854931	-0.0719649
uc008ryf.2,uc008ryg.2,uc008ryh.1,uc008ryi.2,uc008ryj.2,uc008ryk.2,uc008ryl.2,uc008rym.1,uc008ryn.2,uc008ryo.2,uc008ryp.1,uc012dak.1:chr4:-:9376231:9596491:Asph::5	AFE	E3,E5	E4,E5	0.304498	-0.249985	-0.554483	0.0284826	0.109764	0.601506	0.715392	-0.113886
uc007axm.1,uc007axn.1,uc007axo.1,uc007axp.1:chr1:-:51522850:51535263:Nabp1,Obfc2a:<2.3:6-7-8-9-10	IR	E3,E6	E3,E4,E5,E6	0.15362	0.496608	0.342988	0.0286582	0.110327	0.27721	0.212572	0.0646379
uc009ngi.1,uc009ngj.1:chr8:+:109127267:109194146:AK041755,Cdh1:<1-2:	ALE	E2,E3	E2,E4,E5,E6,E7,E8,E9,E10,E11,E12,E13,E14,E15,E16,E17	-3.69544	-4.29389	-0.598451	0.0287748	0.110661	0.16091	0.0969378	0.0639719
uc008awq.2,uc008awr.2,uc008aws.2,uc012aml.1:chr17:-:24645794:24664883:Traf7:6:9-10-11-12	ES	E6,E9	E6,E8,E9	-1.33327	-2.16861	-0.835337	0.0288391	0.110793	0.719172	0.880029	-0.160857
uc009pzo.1,uc009pzp.1,uc009pzq.1,uc009pzr.1,uc009pzs.1:chr9:+:61220172:61266304:Tle3::3-4-5-6-7	AFE	E1,E3	E2,E3	0.485548	1.68477	1.19922	0.0289621	0.110924	0.617129	0.321212	0.295917
uc009bin.2,uc009bio.2:chr6:+:35202698:35212059:1810058I24Rik:<1.2:4-5>	A5SS	E2,E4	E2,E3,E4	0.166082	0.55444	0.388357	0.0289706	0.110924	0.24762	0.182213	0.0654074
uc008pqe.1,uc008pqf.1,uc008pqg.2,uc008pqx.2,uc012cra.1:chr3:-:84299985:85691440:Arfip1,Glt28d2:<1:	ALE	E1,E2	E1,E4,E6	-0.969356	-1.72418	-0.754823	0.0289926	0.110924	0.0367774	0.0168306	0.0199469
uc009rmv.2,uc009rmw.2,uc009rmx.2,uc009rmy.2,uc009rmz.2,uc009rna.2,uc012hak.1:chr9:-:107642825:107673333:Rbm5:7:9	IR	E7,E9	E7,E8,E9	-0.613383	-1.15697	-0.543587	0.0289191	0.110924	0.329903	0.463384	-0.133481
uc009pdo.1,uc009pdp.1,uc009pdq.1,uc012grv.1:chr9:-:44218246:44226090:Ccdc84:<1-2-3-4-5:	ALE	E5,E6	E5,E8	0.405465	-2.07944	-2.48491	0.0291393	0.111257	0.438356	0.134595	0.303761
uc008vvx.1,uc008vvy.1,uc008vvz.1,uc008vwa.1,uc008vwb.1,uc012dpq.1:chr4:-:148550429:148681807:KIF1B,Kif1b:18-19-20-21-22-23-24-25:	ALE	E25,E26	E25,E27,E28,E29,E30,E32,E33,E34,E35,E36,E37,E38,E39,E40,E41,E42,E44,E45,E46,E47,E48,E50,E51,E52,E53,E54,E55	-0.260727	-0.650558	-0.389831	0.029138	0.111257	0.549544	0.453545	0.0959989
uc007hju.1,uc007hjv.1:chr10:-:126954194:126959491:Shmt2:<1:3-4-5-6-7-8-9-10-11-12-13>	A3SS	E1,E3	E1,E2,E3	-1.8563	-2.59254	-0.736239	0.029257	0.111591	0.859991	0.93382	-0.0738295
uc007zma.1,uc007zmb.1,uc007zmc.1,uc012agp.1:chr16:-:56015620:56029830:Pcnp:<1:4-5-6-8>	A3SS	E1,E4	E1,E3	-0.928006	-0.32683	0.601177	0.0294119	0.112067	0.660354	0.511986	0.148369
uc007jcy.1,uc007jcz.1,uc007jda.1,uc011xvj.1:chr11:+:58791617:58804960:Trim11:<1-2-3-5-7:9>	IR	E7,E9	E7,E8,E9	-1.31148	-0.495897	0.815585	0.0297336	0.112945	0.314616	0.161783	0.152834
uc007fgs.1,uc007fgt.1:chr10:-:61570403:61573761:2010107G23Rik:<1:3-4>	ES	E1,E3	E1,E2,E3	-1.8506	-1.09134	0.75926	0.0296785	0.112945	0.810802	0.672009	0.138794
uc009twi.2,uc009twj.2,uc009twk.2:chrX:+:97925185:97934238:Gdpd2::4-5-6-7-8-9-10-11-12-13.14	AFE	E1,E2,E4	E3,E4	-0.904456	-0.190354	0.714103	0.0297285	0.112945	0.180937	0.303834	-0.122896
uc008pwe.2,uc008pwf.2,uc008pwg.2:chr3:+:88489715:88516855:2810403A07Rik,Kiaa0907:<1-2-4-5-6-7-8-9-10-11:	ALE	E11,E12	E11,E13,E14,E15,E16	-2.68885	-3.81855	-1.12969	0.0298138	0.113134	0.0886831	0.0307368	0.0579463
uc008aja.2,uc008ajb.2,uc008ajc.2:chr17:+:8358382:8389335:Fgfr1op:<1-2-3-4-5-6:	ALE	E6,E7	E6,E9,E10,E11,E12,E13,E14	-2.98568	-2.14007	0.845616	0.029881	0.113273	0.636417	0.828888	-0.192471
uc008rlw.1,uc008rlx.1,uc008rly.1,uc012cye.1,uc012cyf.1,uc012cyg.1:chr3:-:135247618:135354511:Nfkb1:<1-2-3-4-5-6-8-9-10-11-12-13:	ALE	E13,E14	E13,E16,E17,E18,E19,E20,E21,E22,E23,E24,E25,E26	-3.33492	-2.77523	0.559683	0.0300766	0.113893	0.120845	0.200049	-0.0792038
uc009and.1,uc009ane.1,uc012egz.1:chr5:+:147042825:147114450:Cdk8:<2-3-4-5-6-7:11-12-13-14-15-16>	ES	E7,E11	E7,E8,E9,E11	-2.05445	-2.8532	-0.798749	0.0301058	0.113893	0.804344	0.90294	-0.0985959
uc008dom.1,uc008don.1,uc008doo.1:chr17:+:75404868:75791109:Ltbp1:6-7-8-9-10-11-12-13-14-15-16-17-18-19-20-21-22-23-24-25:28-29-30-31-32-33-34-35-36>	ES	E25,E28	E25,E26,E28	-2.25968	-1.54949	0.710194	0.0302898	0.114302	0.84375	0.732412	0.111338
uc007crx.1,uc007cry.1:chr1:+:136312043:136328918:Adipor1::3-4-5-6-7-8-9>	AFE	E1,E3	E2,E3	0.0893492	0.428959	0.33961	0.0303368	0.114302	0.321264	0.258471	0.0627931
uc008bpp.1,uc008bpq.1,uc008bpr.1:chr17:-:27888179:27957487:D17Wsu92e:4:7>	A5SS	E4,E7	E4,E5,E7	-2.07752	-2.45026	-0.372747	0.030331	0.114302	0.770205	0.832779	-0.0625739
uc007mrg.1,uc007mrh.1,uc007mri.1,uc007mrj.2:chr11:+:119804405:119868096:Baiap2:10-11-12-13-14:18>	ES	E14,E18	E14,E17	-1.0543	-1.77255	-0.718254	0.0302716	0.114302	0.435478	0.619103	-0.183625
uc008kca.1,uc008kcb.1,uc008kcc.1:chr2:-:72774489:72818503:Sp3::4-5-6-7-8>	AFE	E1,E2,E4	E3,E4	1.27619	2.02052	0.744337	0.0306071	0.115203	0.73366	0.835327	-0.101667
uc008jqu.1,uc008jqv.1,uc008jqw.1:chr2:-:51992166:52194318:Neb:<87-88-89-90-91-92-93-94-95-96-97-98-99-100-101-102-103-104-105-106-107-108-109-110-111-112-113-114-115-116-117-118-119-120-121-122-123-124-125-126-127-128-129-130-131-132-133-134-135-136-137-138:140	ES	E138,E140	E138,E139,E140	-1.86975	-1.40941	0.460338	0.0306531	0.115259	0.806077	0.718727	0.0873503
uc008avy.1,uc008avz.1,uc008awa.1,uc008awb.1,uc012ami.1,uc012amj.1:chr17:-:24580723:24592256:E4f1::19>	AFE	E1,E2,E3,E4,E5,E7,E8,E9,E10,E11,E12,E13,E14,E15,E16,E17,E19	E18,E19	1.96436	3.22669	1.26233	0.0307354	0.115452	0.219916	0.592452	-0.372536
uc008hbf.1,uc008hbg.1,uc008hbh.1:chr19:+:25311691:25508986:Kank1::6-7-8	AFE	E1,E2,E3,E4,E6	E5,E6	1.65238	2.53991	0.887524	0.0309165	0.116015	0.348492	0.538598	-0.190106
uc007axy.1,uc007axz.1,uc007aya.1,uc007ayb.1,uc007ayc.1,uc007ayd.1:chr1:+:52176281:52218707:Stat1:<2:6	A5SS	E2,E6	E2,E3,E6	-1.34433	-1.96379	-0.619459	0.0310079	0.116241	0.788135	0.880342	-0.0922066
uc008zpu.1,uc008zpv.1,uc008zpw.1:chr5:+:124889938:124912316:Setd8::4-5-6-7-8-9>	AFE	E2,E4	E3,E4	0.53226	-0.121089	-0.653349	0.031052	0.116288	0.539398	0.692032	-0.152634
uc009lmq.1,uc009lmr.1,uc009lms.1,uc009lmt.1,uc009lmu.1:chr8:-:41578389:41601201:Cnot7:4-5:	ALE	E5,E6	E5,E7,E8,E9,E10	-2.17313	-2.9325	-0.759374	0.0310855	0.116297	0.528522	0.340679	0.187843
uc008eab.2,uc008eac.2,uc008ead.2,uc008eae.2,uc008eaf.1:chr18:+:7868855:7929025:Wac::4-5-6-7-8	AFE	E1,E4	E2,E4	-1.5515	-2.49605	-0.944555	0.0312135	0.116658	0.738373	0.876502	-0.13813
uc007nax.1,uc007nay.1,uc007naz.1:chr12:+:11272691:11326591:Smc6:5-6-7-8-9-10:	ALE	E10,E11	E10,E12,E13,E14,E15,E16,E17,E18,E19,E20,E21,E22,E23,E24,E25,E26,E27,E28	-2.51031	-3.1898	-0.679495	0.0314228	0.117262	0.12908	0.0688349	0.0602455
uc008jjr.2,uc008jjs.2,uc008jjt.1,uc008jjv.1,uc008jjw.1,uc008jjx.1,uc008jjy.1,uc012buj.1,uc012buk.1:chr2:+:34965011:35034342:Cep110,mFLJ00150::15-16-17-18-19-20-21-22.23-25-26-27-28-29.30-31-32-33-34-35-37-38-39-40-42-43-44-45-46-47-48-49-50-51-52>	AFE	E1,E2,E3,E4,E5,E6,E7,E8,E9,E10,E12,E15	E14,E15	1.38564	1.94949	0.563854	0.0314381	0.117262	0.284104	0.402409	-0.118304
uc008crv.2,uc008crw.2,uc012aul.1:chr17:+:46297980:46306319:Gtpbp2:<1.2:	ALE	E2,E3	E2,E4,E5,E6,E7,E8,E9,E10,E11,E12,E13,E14	-2.65325	-1.94187	0.711382	0.0315317	0.117493	0.291911	0.480753	-0.188841
uc009qeo.1,uc009qeq.2,uc009qer.2,uc009qes.2,uc009qeu.1,uc009qev.2,uc009qew.1:chr9:+:66198256:66356582:Herc1:41.42-44-45-46-47-48-49:51-52-53-54-55-56	A5SS	E49,E51	E49,E50,E51	0.262364	0.825319	0.562955	0.0316868	0.117834	0.403614	0.277352	0.126262
uc007lne.2,uc007lnf.2,uc007lng.2:chr11:+:100948603:100953521:Mlx::3	AFE	E1,E3	E2,E3	0.613727	0.0752839	-0.538443	0.0316594	0.117834	0.209656	0.319383	-0.109727
uc009pba.1,uc009pbb.1,uc009pbc.1:chr9:-:42771924:42913801:Arhgef12:<1-2-3:5-6-8-9-10-11-12-13	ES	E3,E5	E3,E4,E5	-1.35049	-0.824533	0.525956	0.0317562	0.117856	0.741096	0.6346	0.106496
uc009olx.1,uc009oly.1,uc009olz.1,uc009oma.1:chr9:-:21393125:21397258:Yipf2:<5.6-7-8-9-10-11-12-13:15>	IR	E13,E15	E13,E14,E15	-0.293761	-0.905117	-0.611356	0.0317386	0.117856	0.493208	0.610634	-0.117426
uc008lsf.2,uc008lsg.2:chr2:+:118489312:118523756:Pak6::4-5-6-7-8-9-10-11-12>	AFE	E1,E2,E4	E3,E4	1.14513	0.342945	-0.802188	0.0319491	0.118429	0.26723	0.13261	0.13462
uc007xvv.2,uc007xvx.2,uc007xvy.2,uc007xvz.2,uc007xwb.3,uc009vat.1,uc012aac.1:chr15:+:102301062:102330490:Pcbp2:3-4-5-6:	ALE	E6,E7	E6,E8,E9	-3.26539	-2.59457	0.670817	0.0319742	0.118429	0.121779	0.214159	-0.0923796
uc007oiu.1,uc007oiv.1,uc007oiw.1:chr12:-:88648838:88729180:Sptlc2::8-9-10-12-13-14>	AFE	E1,E2,E3,E4,E5,E6,E8	E7,E8	3.81511	3.09453	-0.720584	0.0320244	0.118497	0.983111	0.965519	0.0175924
uc007nax.1,uc007nay.1,uc007naz.1:chr12:+:11272691:11326591:Smc6:<1-2-3:5-6-7-8-9-10	ES	E3,E5	E3,E4,E5	-2.8575	-2.20618	0.651324	0.0321515	0.118849	0.915703	0.846229	0.0694737
uc007grp.2,uc007grq.2,uc007grr.2,uc007grs.2,uc011xlh.1:chr10:-:87935557:87966715:Chpt1:8-9-10:13>	A5SS	E10,E13	E11,E13	0.372143	1.17807	0.805925	0.0322378	0.119049	0.289007	0.158974	0.130033
uc008upi.2,uc008upj.2,uc008upk.2,uc008upl.2,uc008upm.1,uc008upn.1,uc008upq.1,uc008upr.2,uc008upt.1:chr4:-:123026875:123361603:Macf1:4-5-6-8-9-10-11-12-13-14-15-16-17-18-19-20-21-22-23-24-25-26-27-28-29-30-31-32-33-34-35-36-37-38:44-45-46-47-48-49-50-51-52-53-54	ES	E38,E44	E38,E39,E40,E41,E42,E43,E44	-0.366202	-0.617445	-0.251244	0.0323502	0.119346	0.0370494	0.0482856	-0.0112362
uc007nmt.2,uc007nmu.2,uc011ylt.1:chr12:-:52709527:52792901:Strn3:<1-2-3-4-5-6-7:	ALE	E7,E10,E11,E12,E13,E14,E15,E16,E17,E18	E7,E8	3.0687	2.42199	-0.646711	0.0324837	0.119719	0.498456	0.339024	0.159432
uc008ulw.2,uc008ulx.2,uc008uly.2,uc008ulz.2:chr4:-:118972614:118993128:Ppih:<1-2-3-4-5-6-7-8-10:13>	A3SS	E10,E13	E10,E12,E13	1.67056	1.0337	-0.636856	0.0325996	0.120027	0.142041	0.242041	-0.0999997
uc008apd.2,uc008ape.2,uc008apf.1:chr17:+:17511295:17531863:Riok2::5-6-7-8-9-11-12>	AFE	E1,E2,E3,E5	E4,E5	3.16107	2.35444	-0.806625	0.0326329	0.120031	0.979363	0.955263	0.0241002
uc009dda.1,uc009ddb.1,uc009ddc.1:chr6:-:106728238:106750068:Crbn:3-4-5-6:	ALE	E6,E7	E6,E8,E9,E10,E11,E12,E13	-2.44403	-1.74497	0.699061	0.0327384	0.1203	0.118756	0.218663	-0.0999071
uc007cfg.2,uc007cfh.2,uc011wpw.1:chr1:-:99540478:99558595:D1Ertd622e::3-4>	AFE	E1,E3	E2,E3	3.2756e-09	0.93827	0.93827	0.0329103	0.120693	0.175985	0.0815675	0.094418
uc007kii.1,uc007kij.1,uc007kik.1:chr11:+:77990212:77994274:Tlcd1:<3:5-6-7.8.9.10>	A5SS	E3,E5	E3,E4,E5	0.43653	-0.25543	-0.69196	0.0330453	0.120949	0.25498	0.418502	-0.163522
uc009rif.2,uc009rig.2,uc009rih.1,uc009rii.2,uc009rij.1,uc009rik.1,uc009ril.1:chr9:-:105313691:105429649:AK032255,Atp2c1:6-8-9-10-11-12-13-15-16-17-18-19-20-21-22-23-24-25-26-27:	ALE	E27,E28	E27,E29,E30,E31,E32,E33,E34	-3.60622	-2.8609	0.745317	0.0330352	0.120949	0.246935	0.419877	-0.172942
uc009ede.1,uc009edf.1:chr6:-:128177160:128250831:Tead4:<1-2-3-4:6-7-8-9-10-11-12>	ES	E4,E6	E4,E5,E6	-1.10741	-2.00179	-0.894374	0.0330998	0.121029	0.621744	0.808832	-0.187089
uc008wgn.1,uc008wgo.1,uc008wgp.2,uc012drk.1,uc012drl.1:chr4:-:155595564:155602651:Plekhn1:<1-2:6-7-8-9-10-11-12-13-14-15-16	IR	E2,E6	E2,E3,E4,E5,E6	-1.64235	-2.20956	-0.56721	0.0332509	0.121462	0.246486	0.385874	-0.139388
uc008xuq.1,uc008xur.1,uc008xus.1,uc008xut.1,uc012dxl.1:chr5:-:76641201:76733797:Clock::3-4-5-6-7-8-9.10-11-12-13-14-15-16-17-18-19-20-22-23	AFE	E1,E3	E2,E3	1.68355	0.887303	-0.796243	0.0333107	0.121561	0.11455	0.208639	-0.0940885
uc008jhv.1,uc008jhw.1,uc008jhx.1,uc012bue.1:chr2:-:33305807:33324052:Zbtb43::4	AFE	E1,E4	E3,E4	1.2164	0.117783	-1.09861	0.0335775	0.122415	0.303136	0.583857	-0.280721
uc008dzb.1,uc008dzc.1,uc008dzd.1,uc008dze.1:chr18:-:6024447:6136096:Arhgap12:10:12-13-14-15-16-17-18-19-20-21-22>	ES	E10,E12	E10,E11,E12	0.944462	0.273696	-0.670766	0.0336215	0.122455	0.255289	0.431006	-0.175717
uc007sra.1,uc007srb.1,uc007src.1,uc007srd.1,uc007sre.1:chr14:+:25309902:25315368:Rps24:<6.7:9	IR	E7,E9	E7,E8,E9	-2.38431	-3.99079	-1.60648	0.0337629	0.122849	0.587607	0.878913	-0.291306
uc007pmp.1,uc007pmq.1,uc007pmr.1,uc007pms.1,uc007pmt.1:chr13:-:14090217:14131867:Tbce:<1-2-3-4:	ALE	E4,E5	E4,E6,E7,E8,E9,E10,E11,E12	-1.73385	-2.39447	-0.660617	0.0338662	0.123105	0.257111	0.152459	0.104653
uc008non.2,uc008noo.1,uc008nop.1,uc012chy.1,uc012chz.1:chr2:-:156923264:156960958:Samhd1:18:20.21>	IR	E18,E20	E18,E19,E20	0.958915	0.469432	-0.489483	0.0340015	0.123357	0.0345868	0.049336	-0.0147492
uc008pqe.1,uc008pqf.1,uc008pqg.2,uc008pqx.2,uc012cra.1:chr3:-:84299985:85691440:Arfip1,Glt28d2:<7-8-10:12-13-14-15-16>	ES	E10,E12	E10,E11,E12	-0.98513	-1.42971	-0.444584	0.0340664	0.12347	0.631544	0.728087	-0.0965439
uc007mmn.2,uc007mmo.2:chr11:-:116711210:116714408:Srsf2::4	AFE	E1,E2,E4	E3,E4	3.71139	2.90996	-0.801433	0.0342128	0.1236	0.858521	0.727004	0.131517
uc007twq.2,uc007twr.2,uc007tws.2,uc007twv.2,uc007tww.2,uc007twx.2,uc011zld.1,uc011zle.1:chr14:-:55260997:55305768:Acin1:<1-2-3:5-6-7-8	ES	E3,E5	E3,E4,E5	0.320908	-0.0559286	-0.376836	0.0341741	0.1236	0.315421	0.376072	-0.0606513
uc008ocp.1,uc008ocq.1:chr2:+:172196196:172206586:Cstf1::3-4-5-6-7>	AFE	E1,E3	E2,E3	0.105361	-0.693147	-0.798508	0.0342079	0.1236	0.856406	0.928867	-0.0724605
uc009oay.1,uc009oaz.1,uc009oba.1,uc009obb.1:chr9:+:3404084:3479236:Cwf19l2:<1-2-3:	ALE	E3,E4	E3,E5,E6,E7,E8,E9,E12,E13,E14,E16,E18,E19,E20,E21,E22,E23	-3.23015	-2.35982	0.870338	0.0342355	0.1236	0.0674696	0.159058	-0.0915888
uc009qxm.2,uc009qxn.2,uc009qxo.2,uc012gxq.1:chr9:-:86446082:86465449:Pgm3:<1-2-3-4-5-6-7-8-9-10-11-13:	ALE	E13,E14	E13,E15	-1.58412	-0.784119	0.800001	0.0342819	0.123648	0.545069	0.717104	-0.172035
uc008mmv.1,uc008mmw.1,uc008mmx.1,uc008mmy.1,uc008mmz.1,uc008mna.1,uc008mnb.1,uc008mnc.1:chr2:-:132354818:132403984:Gpcpd1:8-9-10-11-12-13-14-15-16-17-18-19-20-21:	ALE	E21,E22	E21,E23	-2.61648	-1.88339	0.733093	0.0346002	0.124675	0.0936042	0.148157	-0.0545526
uc007dld.1,uc007dle.1,uc007dlf.1,uc007dlg.1,uc007dli.1,uc011wvp.1:chr1:-:170049494:170362389:Pbx1,Pbx3:<1-2:	ALE	E2,E3	E2,E4,E6,E7,E8,E10,E11	-1.93363	-2.6801	-0.746477	0.0348297	0.125259	0.197586	0.0991758	0.0984105
uc007wnl.2,uc007wnm.2:chr15:-:77218646:77229540:Apol7a:<1:3-4-5-6>	ES	E1,E3	E1,E2,E3	0.559616	-0.793231	-1.35285	0.0348196	0.125259	0.208675	0.585713	-0.377038
uc007idk.1,uc007idl.1,uc007idm.1,uc007idn.1:chr11:+:20991326:21050330:Peli1:7:	ALE	E7,E8	E7,E9,E10,E11,E12,E13,E14	-3.07451	-4.05403	-0.979512	0.0351686	0.126246	0.259878	0.1094	0.150478
uc009tng.2,uc009tnh.2,uc009tni.2:chrX:-:71162208:71167283:Naa10:<1-2-3-4-5-7-9:11>	A3SS	E9,E10,E11	E9,E11	1.8677	1.23041	-0.637287	0.0351723	0.126246	0.821624	0.702256	0.119368
uc008yyo.1,uc008yyp.1:chr5:+:114222820:114228291:Iscu:<1-2.3-4-5:	ALE	E5,E6	E5,E7	-2.2942	-3.02029	-0.726086	0.0352354	0.126351	0.0432887	0.0207605	0.0225283
uc007wpr.1,uc007wps.1,uc007wpt.1,uc007wpu.1,uc007wpv.1,uc011zvu.1:chr15:+:78427476:78452449:Cyth4,mFLJ00017::12-14-15-17-18-19>	AFE	E10,E11,E12	E1,E2,E3,E5,E6,E7,E8,E12	-3.24078	-2.2902	0.950576	0.0352899	0.126424	0.178709	0.321555	-0.142847
uc009grt.2,uc009gru.1:chr7:+:52151448:52155994:Fuz::14-16>	AFE	E1,E2,E3,E4,E5,E7,E9,E10,E12,E14	E13,E14	3.71357	1.91959	-1.79398	0.0353766	0.126613	0.853437	0.33407	0.519367
uc007uag.2,uc007uah.2,uc011zln.1:chr14:-:56318845:56332329:Tgm1:<1:4-5-6-7-8-9-10-11-12-13-14-15-16-17>	A5SS	E1,E4	E1,E2,E4	1.18359	0.856299	-0.327296	0.0354895	0.126895	0.165686	0.220338	-0.0546524
uc007xvv.2,uc007xvx.2,uc007xvy.2,uc007xvz.2,uc007xwb.3,uc009vat.1,uc012aac.1:chr15:+:102301062:102330490:Pcbp2:11:13-14	ES	E11,E13	E11,E12,E13	-0.789955	-1.04824	-0.258287	0.0356277	0.127266	0.590213	0.652104	-0.0618909
uc007xke.1,uc007xkf.1:chr15:-:96242128:96291274:Scaf11:<1-2-3-4-5-6-7-8-9-10-11-12-13:15-16>	A5SS	E13,E15	E13,E14,E15	-0.686097	-0.321428	0.364669	0.0356977	0.127394	0.603868	0.515694	0.0881749
uc007qqd.1,uc007qqe.1,uc007qqf.1,uc007qqg.1,uc007qqh.1,uc007qqi.1,uc007qqj.1:chr13:+:55311142:55419686:AK053386,Nsd1:8:	ALE	E8,E11,E12,E14,E15,E16,E17,E18,E19,E20,E21,E22,E23,E24,E25,E26,E27,E28,E29,E30,E31,E32	E8,E9,E10	2.38788	2.95787	0.569999	0.0358426	0.127665	0.398452	0.272411	0.126041
uc009pdo.1,uc009pdp.1,uc009pdq.1,uc012grv.1:chr9:-:44218246:44226090:Ccdc84:14:	ALE	E14,E15	E14,E16,E17,E18	-1.92181	-1.17632	0.745491	0.0358217	0.127665	0.0535847	0.105994	-0.0524091
uc009pwk.2,uc012gue.1:chr9:-:58004070:58007028:Islr::3>	AFE	E1,E3	E2,E3	-0.52599	0.359276	0.885266	0.0359419	0.127897	0.774978	0.598635	0.176343
uc008hec.2,uc008hed.2:chr19:+:29999603:30035205:Il33::3-4-5-6-7-8-9>	AFE	E1,E3	E2,E3	-1.4319	-0.724023	0.707877	0.0361113	0.128376	0.744882	0.589431	0.155451
uc007icl.2,uc007icm.2,uc007icn.2,uc007ico.2:chr11:-:18780430:18918972:Meis1:<1-2-3-4-5-6-8-9-10-11-13:15>	ES	E13,E15	E13,E14,E15	-1.68543	-0.668376	1.01706	0.0364615	0.129498	0.776491	0.564149	0.212342
uc007lmt.1,uc007lmu.1,uc007lmv.1,uc007lmw.1,uc007lmx.1,uc007lmy.1:chr11:+:100870768:100925028:Atp6v0a1:<1-2-3-4-5:8-9-10-11-12-13-14-15-16-17-18-19-21-24-25-26>	A3SS	E5,E8	E5,E6,E7,E8	2.11181	1.45862	-0.653192	0.0365093	0.129544	0.0967898	0.172127	-0.0753371
uc008jqu.1,uc008jqv.1,uc008jqw.1:chr2:-:51992166:52194318:Neb:142-143:145-146	ES	E143,E145	E143,E144,E145	-1.92075	-1.41011	0.510636	0.0365646	0.129616	0.803773	0.723469	0.0803033
uc008kvq.2,uc008kvr.2:chr2:+:91105271:91117528:Arfgap2:<1-2-3-4-5-6-7:9-10-11-12-13>	ES	E7,E9	E7,E8,E9	0.88575	0.329594	-0.556156	0.0366192	0.12962	0.245161	0.37134	-0.126179
uc007gzc.1,uc007gzd.1,uc007gze.1:chr10:+:107599455:107714631:Ppp1r12a:<1-2-3-4-5-6-7-8-9-10-11-12:14	ES	E12,E14	E13,E14	0.134158	-0.53651	-0.670668	0.0366356	0.12962	0.302137	0.454579	-0.152442
uc007yjh.1,uc007yji.1,uc007yjj.1,uc007yjk.1,uc007yjl.1,uc007yjm.1,uc007yjn.1:chr16:+:16870849:16893079:Top3b,mTOP3beta:<3-4-5-6-7-8:10-13-15-16-17-18-20.21-22-24-25-26-27>	IR	E8,E10	E8,E9,E10	0.785235	0.115239	-0.669996	0.0367227	0.129681	0.0781183	0.152176	-0.0740572
uc008usq.2,uc008usr.2,uc008uss.2,uc008ust.2,uc008usu.1:chr4:-:125827845:125840585:1700029G01Rik:<2-3-5-6:8-9-10-11-12-13-14-16-17-18-19>	IR	E6,E8	E6,E7,E8	0.825755	-0.0242467	-0.850002	0.0367055	0.129681	0.190614	0.363901	-0.173287
uc008hgx.2,uc008hgy.1,uc008hgz.1,uc008hha.1,uc008hhb.1:chr19:+:34996847:35050221:Kif20b:<1-2-3-4-5-6-7-8.9-10-11-12.13-14-15-16-17:	ALE	E17,E18	E17,E19,E20,E21,E22,E23,E24,E25,E26,E27,E28,E29,E30,E31,E32,E33,E34,E35	-2.41473	-1.63825	0.776482	0.0367915	0.129801	0.657836	0.839265	-0.181428
uc007gda.1,uc007gdb.1,uc007gdc.1:chr10:-:79855285:79862224:Mbd3:4:6.7-8-9-10-11>	A3SS	E4,E6	E4,E5,E6	1.60317	2.16268	0.559516	0.0370175	0.130351	0.121434	0.0683998	0.0530344
uc009tad.1,uc009tae.1,uc009taf.1:chrX:+:35953834:35966699:Mcts1:3-4-5:	ALE	E5,E6	E5,E7,E8	-2.83375	-2.16545	0.668303	0.0369856	0.130351	0.0702179	0.125595	-0.0553771
uc009rwx.1,uc009rwy.1,uc012hbz.1:chr9:+:113840051:113886319:Ubp1:7-8-9:11-12-13-14-15-16-17-18>	ES	E9,E10,E11	E9,E11	0.235227	-0.117675	-0.352902	0.0375759	0.132192	0.437912	0.350918	0.0869947
uc009jua.1,uc009jub.1,uc009juc.1:chr7:-:134165650:134170533:Maz:<2.3-4-5-6:	ALE	E6,E7	E6,E8	-0.253196	0.293348	0.546544	0.0376253	0.13224	0.772371	0.859516	-0.0871444
uc009qva.1,uc009qvb.1,uc009qvc.1,uc009qvd.2,uc009qve.1,uc009qvf.1,uc012gxh.1:chr9:+:79914709:79992587:Senp6:2:4-5	ES	E2,E4	E2,E3,E4	-2.21658	-2.83595	-0.619367	0.0377766	0.132647	0.871418	0.924387	-0.0529686
uc009kkg.1,uc009kkh.1,uc009kki.1,uc012fwt.1,uc012fwu.1:chr7:-:148449087:148452300:Irf7:8:10-11-12>	ES	E8,E10	E8,E9,E10	-2.22746	-2.73198	-0.504523	0.0378642	0.132828	0.858771	0.911485	-0.0527141
uc008udt.1,uc008udu.1,uc012dir.1:chr4:+:111904849:111973073:Skint3:<1-2:4-5-6-7-8-9-10>	ES	E2,E4	E2,E3,E4	-3.03798	-3.84426	-0.806287	0.0379989	0.13305	0.880651	0.952698	-0.0720475
uc008vwo.1,uc008vwp.1:chr4:+:148960746:149022008:Clstn1:<1-2:4-5-6-7-8-9-10	ES	E2,E4	E2,E3,E4	1.33977	0.774273	-0.565502	0.0379788	0.13305	0.179929	0.290178	-0.110249
uc009ghj.2,uc009ghk.2,uc009ghl.2:chr7:-:31742788:31758488:Lsr:<1-2-3:6-7-8>	ES	E3,E6	E3,E5	0.100094	0.778778	0.678685	0.0380844	0.133224	0.327946	0.196224	0.131722
uc008dcz.2,uc008dda.2,uc008ddb.2:chr17:+:56857184:56863671:Ndufa11:<1-2:5-7>	A3SS	E2,E5	E2,E4,E5	-2.91221	-2.131	0.781208	0.0382623	0.13372	0.949934	0.891614	0.0583203
uc007ors.1,uc007ort.1,uc007oru.1,uc007orv.1,uc007orx.1:chr12:-:100433303:100688284:Foxn3:3-5-6:9-10>	ES	E6,E9	E6,E7,E8,E9	0.230426	0.841996	0.61157	0.0384593	0.134282	0.340825	0.252105	0.0887198
uc008hhu.2:chr19:+:36908721:36967967:Tnks2:<1-2-3-4-5-6-7-8-9-10-11-12-13-14-15-16-17:19-20-21-22-23-24-25-26-27>	ES	E17,E19	E17,E18,E19	-1.73548	-1.40511	0.330367	0.0385008	0.134301	0.726842	0.653197	0.0736449
uc009tge.2,uc009tgf.2,uc009tgg.2,uc009tgh.2:chrX:+:53708015:53761020:Ddx26b:<1-2-3-4-5-6-7-8-9-10:12	IR	E10,E12	E10,E11,E12	-0.204198	-1.04106	-0.836865	0.0385867	0.134474	0.167828	0.284566	-0.116738
uc007cws.1,uc007cwt.1,uc007cwu.1,uc011wtg.1:chr1:-:141982431:142079988:Cfh:<1-2-3-4-5-6-8-9-10-11-12-13:15-16-17-18-19-20-21-22-24-25>	A3SS	E13,E15	E13,E14,E15	1.83406	1.23214	-0.601918	0.0386633	0.134615	0.136443	0.216563	-0.0801198
uc009uet.2,uc012hoe.1,uc012hof.1,uc012hog.1:chrX:+:126284277:127000369:Diap2:<1:3-4	ES	E1,E3	E1,E2,E3	-0.661277	-1.32482	-0.663543	0.0387133	0.134663	0.628109	0.768024	-0.139915
uc007jit.1,uc007jiu.1,uc007jiv.1,uc007jiw.1,uc007jix.1,uc007jiy.1,uc007jiz.1,uc007jja.1,uc007jjb.1,uc007jjc.1,uc007jjd.1:chr11:-:62130191:62271308:Ncor1:<2-3-4-5-6-7-8-9:12-13-14-15-16-17	ES	E10,E12	E9,E12	-0.176173	-0.739613	-0.56344	0.0387967	0.134827	0.415595	0.287703	0.127893
uc008xni.2,uc008xnj.2,uc008xnk.2,uc008xnl.2,uc008xnm.1:chr5:-:65653090:65726878:Rfc1:<1-2-3-4-5-7-8-9-10-11-12-13-14:16-17-18-19-20-21-23-24-25-26-27	A3SS	E14,E16	E14,E15,E16	-0.450187	0.0489204	0.499107	0.0388936	0.13502	0.605444	0.479727	0.125717
uc009rpg.2,uc009rph.2,uc009rpi.2,uc009rpj.2:chr9:+:108250161:108294860:Usp4,mKIAA4155:<1-2-3-5-6-7:9-10-11-12-13-14-15-16-17-18-20-21-22-23-24>	ES	E7,E9	E7,E8,E9	-0.626524	-0.340098	0.286426	0.0389581	0.13502	0.503866	0.429278	0.0745885
uc009kdt.1,uc009kdu.1,uc009kdv.1,uc009kdw.1,uc009kdx.1:chr7:+:141862369:142365330:Dock1:<1-3-4-5-6-7-8-9-10-11-12-13-14-15-16-17-18-19-20-22-23:	ALE	E23,E24	E23,E25,E26,E27,E28,E29,E30,E31	-2.41257	-3.19939	-0.786823	0.0389614	0.13502	0.141067	0.0686645	0.0724026
uc008qkx.1,uc008qky.1,uc008qkz.1,uc008qla.1,uc008qlb.1,uc008qlc.1,uc008qld.1,uc008qle.1:chr3:-:95563795:95622876:Rprd2:8-9-11-12-13:	ALE	E13,E14	E13,E15,E17	-0.322773	-1.04145	-0.71868	0.039268	0.135703	0.708656	0.55521	0.153445
uc008kgc.2,uc008kgd.2,uc008kge.2,uc008kgf.1,uc008kgg.1,uc008kgh.1,uc008kgi.2,uc008kgj.2,uc012bxw.1:chr2:-:77733709:77784410:AK039942,Cwc22:5-6-7-8-10-11-13-14-15-16-18-19-21-22-24-25-26:28>	A5SS	E26,E28	E26,E27,E28	-0.363712	-1.03739	-0.673683	0.039267	0.135703	0.569675	0.727925	-0.15825
uc009lyf.2,uc009lyg.2,uc009lyh.2,uc009lyi.2:chr8:-:72430967:72520278:Gatad2a::3-4-5-6-7-8	AFE	E1,E3	E2,E3	0.451347	-0.499014	-0.950361	0.0392663	0.135703	0.47089	0.698749	-0.227859
uc009tcv.1,uc009tcw.1,uc009tcx.1,uc009tcy.1,uc009tcz.1,uc012hgt.1:chrX:-:46363698:46641419:Enox2:<1.2-3.4-5-6-7-8-9-10-11-12-13-14.15-16-17:19>	ES	E17,E19	E17,E18,E19	-0.396661	-1.35227	-0.955612	0.0396222	0.1368	0.561489	0.754798	-0.193309
uc007ron.1,uc007roo.1,uc007rop.1,uc007roq.1,uc007ror.1,uc007ros.1,uc007rot.1:chr13:+:99033196:99044709:Ankra2:4-6-7-8-9-10:12.13>	IR	E10,E12	E10,E11,E12	-0.706891	-1.44901	-0.742118	0.0401771	0.138587	0.347236	0.54328	-0.196044
uc008qpg.1,uc008qph.1,uc008qpi.1,uc012cue.1,uc012cuf.1,uc012cug.1,uc012cuh.1:chr3:-:97493751:97692630:Pde4dip::13-14-15-16-17-18-19-20-21-22-23-24-25-26-27-28	AFE	E12,E13	E5,E6,E8,E9,E10,E11,E13	-2.89158	-2.41452	0.477058	0.0406592	0.13999	0.969877	0.94867	0.021207
uc008iym.2,uc008iyn.2,uc008iyo.2,uc008iyp.2,uc008iyq.1:chr2:+:28368686:28408602:Ralgds,mKIAA1308::3-4	AFE	E1,E3	E2,E3	-3.42353e-09	-0.693147	-0.693147	0.0406341	0.13999	0.62472	0.728717	-0.103997
uc008awq.2,uc008awr.2,uc008aws.2,uc012aml.1:chr17:-:24645794:24664883:Traf7:<1-2:4	A5SS	E2,E4	E2,E3,E4	1.61868	2.18739	0.568708	0.04071	0.140035	0.152287	0.0924761	0.0598106
uc007swk.1,uc007swl.1,uc007swm.1,uc007swn.1,uc007swo.1,uc007swp.1,uc007swq.1:chr14:+:31832323:31934778:Pbrm1:18-19-20-21-22-23-24-25-26-27-28-29:31	ES	E29,E31	E29,E30,E31	-0.50743	-0.0552627	0.452167	0.0408045	0.1401	0.456301	0.348767	0.107535
uc007mac.1,uc007mad.1,uc007mae.2,uc007maf.1,uc007mag.1:chr11:-:106894394:106993236:Bptf:7-8-9-10-11-12-13-14-15-16-17-18-19-20-21-22-23-25-26-27:29-30-31	ES	E27,E29	E27,E28,E29	-0.567698	-1.28828	-0.720581	0.0407709	0.1401	0.464399	0.645614	-0.181215
uc008vrl.1:chr4:-:144293093:144311307:Gm13178:<1-2:4>	ES	E2,E4	E2,E3,E4	-1.06273	-1.60654	-0.543811	0.0412245	0.141412	0.666858	0.777339	-0.11048
uc008cxp.2,uc008cxq.2,uc008cxr.2,uc008cxs.2:chr17:-:48526209:48549145:Nfya::5-6-7	AFE	E1,E2,E5	E4,E5	2.58712	1.48015	-1.10698	0.0417908	0.14309	0.813535	0.525998	0.287537
uc009pbn.1,uc009pbo.1,uc009pbp.1,uc012gro.1,uc012grp.1:chr9:+:43875103:43903710:Usp2::4-6.7-8-9-10-11-12-13-14-15-16-17>	AFE	E1,E4	E2,E4	-0.111226	0.66905	0.780275	0.0419746	0.143354	0.535153	0.283822	0.251331
uc008uyr.2,uc008uys.2,uc008uyt.2,uc008uyu.2,uc008uyv.2:chr4:+:129725083:129776521:Col16a1:<1-2-3-4-5-6-7-8-9-10-11-12-13-14-15-16-17-18-19-20-21-22-23-24-25-26-27-28-29-30-31-32-33-34-35-36-37-38-39-40:42-43-44-45-46-47-48-49-51-52-53-54-55-56-57-58-59-60-61-62-63-64.65-66-68-69-70-71-73-74-75>	ES	E40,E42	E40,E41,E42	-0.0327898	0.646627	0.679417	0.0419372	0.143354	0.456497	0.310194	0.146303
uc008upi.2,uc008upj.2,uc008upk.2,uc008upl.2,uc008upm.1,uc008upn.1,uc008upq.1,uc008upr.2,uc008upt.1:chr4:-:123026875:123361603:Macf1::4-5-6-8-9-10-11-12-13-14-15-16-17-18-19-20-21-22-23-24-25-26-27-28-29-30-31-32-33-34-35-36-37-38	AFE	E2,E4	E3,E4	2.00374	1.19107	-0.812673	0.0419837	0.143354	0.172707	0.302775	-0.130069
uc007fvg.1,uc007fvh.2,uc011xhb.1:chr10:-:76514923:76629275:Col18a1:<4:6-7-8-9-10-11-12-13-14-15-16-17-18-19-20-21-22-23-24-25-26-27-28-29-30-31-32-33-34-35-36-37-38-39-40-41-42-43-44-45>	A5SS	E4,E6	E4,E5,E6	0.12118	-0.592574	-0.713754	0.0420316	0.143386	0.14122	0.269801	-0.128582
uc007qvf.1,uc007qvg.2,uc007qvh.1:chr13:-:59873239:59924508:Zcchc6:<2:4	A5SS	E2,E4	E2,E3,E4	-1.95663	-1.41521	0.541428	0.0421159	0.143542	0.660295	0.53529	0.125006
uc008gjt.2,uc008gju.2:chr19:-:7052228:7054951:Fkbp2::3-4-5-6-7>	AFE	E1,E3	E2,E3	1.34896	2.0565	0.707537	0.0424947	0.1447	0.321166	0.195361	0.125805
uc009akw.2,uc009akx.2:chr5:-:144663572:144670708:Aimp2:<1:3-4-5>	A5SS	E1,E3	E1,E2,E3	-1.39447	-0.851028	0.543447	0.0426134	0.144971	0.707157	0.585349	0.121808
uc007lrb.1,uc007lrc.1,uc007lrd.1:chr11:+:102146274:102150738:Tmub2:<1:4-5>	ES	E1,E4	E1,E3	-0.808321	-0.105035	0.703286	0.0429673	0.146042	0.636925	0.472551	0.164375
uc007jud.2,uc007jue.2,uc007juf.2,uc007jug.2,uc007juh.2,uc007jui.2,uc011xxr.1,uc011xxs.1:chr11:-:70048705:70053354:0610010K14Rik,Rnasek:10:12>	A3SS	E10,E12	E10,E11	-0.351398	0.367725	0.719123	0.043055	0.1461	0.554726	0.398316	0.15641
uc007qdm.1,uc007qdn.1,uc007qdo.1,uc011yym.1:chr13:+:38296807:38319532:Snrnp48:<1-2-3-4:	ALE	E4,E6	E4,E7,E8,E10,E11,E12	-1.66499	-2.24283	-0.577839	0.0430632	0.1461	0.205275	0.123309	0.081966
uc008hga.2,uc012bks.1:chr19:+:34175432:34197177:Lipm:<1-2-3-4:6-7-8-9-10-11>	IR	E4,E6	E4,E5,E6	0.539491	0.970054	0.430563	0.0431854	0.14632	0.089707	0.061146	0.028561
uc008nme.2,uc008nmf.2,uc008nmg.2,uc008nmh.1,uc008nmi.1,uc012chp.1:chr2:-:155897576:155937701:Cpne1,Rbm12:<1:3	A3SS	E1,E3	E1,E2,E3	-0.383868	-1.19557	-0.811702	0.0432067	0.14632	0.556811	0.739375	-0.182564
uc008yzq.1,uc008yzr.1,uc008yzs.1,uc012eca.1:chr5:+:114894314:114910599:Mvk:7-8-9-10:	ALE	E10,E11	E10,E12,E13,E14,E15	-2.79788	-3.43647	-0.63859	0.0435733	0.147427	0.202035	0.127533	0.0745013
uc008ose.2,uc008osf.2,uc008osg.2,uc008osh.2,uc008osi.2,uc008osj.2,uc012cnv.1:chr3:-:19895944:19935310:Hps3::16-18-19-20-21-23-24>	AFE	E1,E2,E3,E4,E6,E7,E8,E9,E10,E12,E14,E16	E15,E16	2.17723	1.50627	-0.670961	0.0436151	0.147434	0.82968	0.727672	0.102007
uc009iqd.1,uc009iqe.1,uc009iqf.1:chr7:-:109163590:109167204:Il18bp:<3.4.5-7-8-9-10:12.13>	IR	E10,E12	E10,E11,E12	0.231092	0.868185	0.637093	0.0439335	0.147846	0.280818	0.167312	0.113507
uc007aye.2,uc007ayg.1,uc011wko.1:chr1:-:52220293:52290076:Gls:<1-2-3-4-5-6-7-8-9-10-11-12-13-14:16>	A3SS	E14,E16	E14,E15,E16	0.974938	1.35318	0.378237	0.0438065	0.147846	0.224232	0.157851	0.0663809
uc008rwc.1,uc008rwd.1,uc008rwe.2,uc008rwf.2:chr3:+:159502658:159598139:Wls:3-4-5-6-7-8-10:	ALE	E10,E11,E12	E10,E13,E14,E15,E16	-2.65811	-2.01571	0.6424	0.0438895	0.147846	0.0475897	0.0900097	-0.04242
uc009tkw.2,uc009tkx.2:chrX:+:70232677:70276882:Zfp185:11-12:14-15-16-17-18-19-20>	ES	E12,E14	E12,E13,E14	-2.10355	-2.85203	-0.748485	0.0439166	0.147846	0.851254	0.92192	-0.0706658
uc008kea.1,uc008keb.1:chr2:+:74543545:74545364:Hoxd8:<1:3>	A3SS	E1,E3	E1,E2,E3	0.13062	-0.411296	-0.541916	0.043936	0.147846	0.453006	0.601803	-0.148797
uc008goj.1,uc008gok.1,uc008gol.1,uc012bii.1:chr19:+:9063773:9151409:Ahnak:<6:9>	ES	E6,E9	E6,E7,E9	-0.37949	0.13206	0.511549	0.0439798	0.14786	0.515111	0.354083	0.161028
uc009mmh.2,uc012ghh.1:chr8:-:86770124:86773660:D8Ertd738e:<1-2-3:5>	IR	E3,E5	E3,E4,E5	-2.01743	-0.0317718	1.98566	0.0440455	0.147947	0.862558	0.353835	0.508723
uc009mci.1,uc009mcj.2,uc009mck.1,uc009mcl.2,uc009mcm.1,uc009mcn.1,uc012gfp.1,uc012gfq.1:chr8:+:73796612:73884611:Myo9b:15:	ALE	E15,E16	E15,E17,E18,E19,E20,E21,E22,E23,E24	-1.55242	-2.22957	-0.677143	0.0445293	0.149437	0.77584	0.578454	0.197386
uc008urs.1,uc008urt.1,uc008uru.1,uc008urv.1:chr4:+:124762390:124787313:2310005N01Rik,Meaf6:<1-2-3-4-5:8-9	ES	E5,E8	E5,E7,E8	0.153292	-0.579579	-0.732871	0.0447	0.149874	0.388323	0.594824	-0.206501
uc007wjw.2,uc007wjx.2,uc007wjy.2:chr15:+:76181723:76184808:Maf1:<1:3	ES	E1,E3	E1,E2,E3	1.22277	1.96186	0.739098	0.0449043	0.150423	0.176554	0.0926279	0.0839257
uc008psk.1,uc008psl.1,uc008psm.1,uc008psn.1,uc008pso.1,uc012crh.1,uc012cri.1:chr3:+:87422672:87541955:Arhgef11:25-26-27-28-29-30-31-32-33-34-35-36-37-38-39-40:42-43-44>	ES	E40,E42	E40,E41,E42	0.173872	-0.518692	-0.692565	0.045084	0.150889	0.322913	0.547182	-0.224268
uc007qel.1,uc007qem.1,uc007qen.1,uc007qeo.1:chr13:+:40955500:41056261:Gcnt2::4-6>	AFE	E1,E4	E3,E4	-1.66431	-0.96909	0.695222	0.0452671	0.151366	0.83215	0.680112	0.152038
uc008pzv.2,uc008pzw.2,uc008pzx.2,uc008pzy.2,uc008pzz.2:chr3:+:89518943:89557377:Adar::3-4-5-6-7-8	AFE	E1,E3	E2,E3	-0.470288	-1.12938	-0.659089	0.0454265	0.151762	0.612029	0.755741	-0.143712
uc008qin.1,uc008qio.1,uc008qip.1,uc008qiq.1,uc008qir.1:chr3:-:94985689:95021864:Gabpb2:<1:4-5	ES	E1,E4	E1,E2	-1.20606	-0.140661	1.0654	0.0457128	0.152581	0.748301	0.507532	0.240769
uc007ubc.1,uc007ubd.1:chr14:-:56516121:56519069:Sdr39u1::7-8>	AFE	E5,E7	E6,E7	-0.0375242	0.754695	0.792219	0.045881	0.152778	0.579651	0.382579	0.197072
uc008iux.1,uc008iuy.1,uc008iuz.1,uc008iva.1,uc008ivb.1,uc008ivc.1:chr2:-:26238319:26244836:Sdccag3::11-12-13-14>	AFE	E10,E11	E9,E11	-1.15012	-0.408862	0.741254	0.0459177	0.152778	0.941193	0.876875	0.0643178
uc007cea.2,uc011wpo.1,uc011wpp.1,uc011wpq.1:chr1:+:95375569:95406309:Sept2::4.5-6-7-8-9-10-11-12-13-14-15-16>	AFE	E1,E2,E4	E3,E4	2.63026	3.27887	0.648603	0.0458682	0.152778	0.95322	0.975117	-0.0218972
uc009ost.1,uc009osu.1,uc009osv.1,uc009osw.1,uc009osx.1,uc012gqf.1:chr9:-:35011805:35018555:Foxred1:<1.2:4	IR	E2,E4	E2,E3,E4	1.1977	0.643137	-0.554566	0.0459362	0.152778	0.0603229	0.0978915	-0.0375687
uc007hxb.2,uc007hxc.2,uc007hxd.2:chr11:+:5688485:5700983:Dbnl::9	AFE	E1,E2,E3,E4,E5,E6,E7,E9	E8,E9	5.69254	20	14.3075	0.0460656	0.153071	0.797497	1	-0.202503
uc008tux.1,uc008tuy.1:chr4:-:99432092:99495809:Itgb3bp:<1-2:5-6-7-8-9>	ES	E2,E5	E2,E3,E4,E5	-1.33361	-2.09579	-0.762174	0.04616	0.153248	0.654893	0.804841	-0.149948
uc009rqb.2,uc009rqc.2,uc009rqd.2,uc009rqe.2,uc009rqf.1:chr9:+:108419417:108462498:Qrich1::4	AFE	E1,E4	E3,E4	0.71798	1.88804	1.17006	0.0465729	0.154371	0.542265	0.230909	0.311355
uc008ory.1,uc008orz.1,uc008osa.1,uc008osb.1,uc008osc.1,uc008osd.1,uc012cnu.1:chr3:+:19857053:19908792:Cp:21.22:	ALE	E22,E23	E22,E24	1.99888	1.42756	-0.571318	0.0465813	0.154371	0.658616	0.501669	0.156947
uc008crn.2,uc008cro.2,uc008crp.2,uc008crq.1,uc008crr.2,uc012aui.1,uc012auj.1,uc012auk.1:chr17:-:46153942:46169326:Vegfa:6-7:11>	ES	E7,E10	E7,E11	0.452298	-0.0468634	-0.499161	0.0469418	0.155427	0.454797	0.355319	0.0994773
uc009evf.1,uc009evg.1:chr7:-:3571925:3581486:Tfpt:<1-2-3-4-5:7>	A5SS	E5,E7	E5,E6,E7	-0.191055	0.583948	0.775003	0.047137	0.155795	0.511072	0.315189	0.195882
uc008jpc.1,uc008jpd.1,uc008jpe.1,uc008jpf.1,uc008jpg.1,uc008jph.1,uc008jpi.1,uc008jpj.1:chr2:-:44839153:44972915:Zeb2,mKIAA0569:9:	ALE	E9,E10	E9,E12,E14,E15,E16,E17,E18,E19,E20	-2.93289	-3.67216	-0.739277	0.0471358	0.155795	0.338786	0.180159	0.158627
uc009dcj.1,uc009dck.1,uc009dcl.1,uc009dcm.1,uc009dcn.1:chr6:+:103460869:103700196:Chl1:<1:5-6-7-8-9-10-11-12-13-14-15-16-17-18-20-21-22-23-24-25-26-27-28-30-31-32>	ES	E1,E5	E1,E3,E4,E5	1.03608	0.65877	-0.377308	0.0474463	0.156678	0.151199	0.220144	-0.068945
uc008sdf.2,uc008sdg.2,uc008sdh.1,uc008sdi.1:chr4:+:21774729:21803622:Sfrs18:<1-2-3-4-5-6-7-8:11	IR	E8,E11	E8,E9,E10,E11	-1.02863	-0.639933	0.388694	0.0474928	0.156692	0.343244	0.261515	0.0817289
uc008bdx.1,uc008bdy.1,uc008bdz.1,uc008bea.1,uc008beb.1:chr17:+:26389854:26422449:Luc7l:4-5-7-8-9-10-11-12:	ALE	E12,E13	E12,E14	0.986495	0.454255	-0.53224	0.0476053	0.156785	0.944138	0.910576	0.0335624
uc009ftx.2,uc009fty.2,uc009ftz.2,uc012ffy.1,uc012ffz.1:chr7:-:26541518:26573752:Axl:<1-2-3-4-5-6-7:10	ES	E7,E10	E9,E10	-2.12691	-2.76777	-0.640861	0.0475864	0.156785	0.753255	0.880667	-0.127412
uc008ktx.1,uc008kty.1,uc008ktz.1,uc008kua.1,uc008kub.1:chr2:+:90780614:90857210:Celf1:4-5-6-7-8-9-10-11:13-14-15-16	A3SS	E11,E13	E11,E12,E13	0.592196	1.0851	0.492902	0.047993	0.157922	0.349454	0.253291	0.0961633
uc007cuq.1,uc007cur.2,uc011wsz.1,uc011wta.1:chr1:-:138164699:138242681:Camsap1l1:<1-2-3-4-8-9-10-11-12-13-14-15-16:18-19-20-21>	A3SS	E16,E18	E16,E17,E18	1.50292	2.34879	0.845875	0.0481662	0.158352	0.157948	0.0734063	0.0845412
uc008bwg.1,uc008bwh.1,uc008bwi.1,uc012aox.1:chr17:-:32440620:32458098:AKAP95,Akap8:6-7-8-9:11-12-13-14-15-16>	A3SS	E9,E10,E11	E9,E11	-0.929664	-0.466326	0.463338	0.0482128	0.158365	0.0562437	0.0883006	-0.032057
uc007dpl.2,uc007dpn.2,uc007dpo.1,uc007dpp.2:chr1:+:174012659:174052463:Copa:<1-2-3-4-5:7-9-10-11-12-13-14-15-16-17-18-19-20-21-22-23-26-28-30-31-32-33-34-35-36-37-38-39>	IR	E5,E7	E5,E6,E7	1.74714	1.2108	-0.536337	0.0482705	0.158414	0.0215852	0.036621	-0.0150358
uc007lco.2,uc007lcq.2,uc007lcr.2,uc007lcs.1,uc011ydl.1,uc011ydm.1,uc011ydn.1:chr11:-:96678727:96691282:Nfe2l1::3-6.7-8-9.10.11.12>	AFE	E1,E3	E2,E3	-1.32215	-1.84735	-0.525209	0.0486848	0.159633	0.858374	0.910112	-0.0517385
uc009pyq.2,uc009pyt.2:chr9:+:59598980:59776673:Myo9a:<1-2-3-4-5:7-8-9-10-11-12-13-14-15-16-17-18-19-20-21-22-23-24-25-26	ES	E5,E7	E5,E6,E7	-0.191055	-0.767255	-0.5762	0.0488664	0.160087	0.474675	0.616183	-0.141509
uc008kdc.1,uc008kdd.1,uc008kde.1,uc008kdf.1,uc008kdg.1,uc008kdh.1,uc008kdi.1,uc008kdj.1,uc008kdk.1,uc008kdl.1:chr2:-:73654578:73730685:Atf2:<1-3-4:	ALE	E4,E5	E4,E6	-1.54045	-2.65425	-1.1138	0.049078	0.160356	0.227727	0.0748168	0.15291
uc008fsu.2,uc008fsv.2,uc008fsw.2,uc008fsx.2,uc008fsy.2,uc008fsz.2,uc008fta.2,uc012bfi.1:chr18:+:80450030:80489463:Pqlc1:<8:10-11	IR	E8,E10	E8,E9,E10	-0.350514	0.368742	0.719256	0.0490031	0.160356	0.304523	0.203006	0.101517
uc008upa.1,uc008upb.1,uc008upc.1,uc008upd.1,uc008upe.1,uc008upf.1:chr4:+:122939620:122976076:Gm12612,Pabpc4:<3-4-5:7-8-9-10-11-13-14.15	A5SS	E5,E7	E5,E6,E7	1.55234	1.00348	-0.548862	0.0490735	0.160356	0.102397	0.169611	-0.0672137
uc007zyt.2,uc007zyu.1:chr16:+:92058566:92112472:Mrps6,Slc5a3:<1:	ALE	E1,E2	E1,E3,E4	-2.26725	-1.59482	0.672425	0.0496604	0.161974	0.00636925	0.0117638	-0.00539452
uc008qsg.2,uc008qsh.2,uc008qsi.2,uc008qsj.2,uc008qsk.1,uc008qsl.2:chr3:+:102824468:102862112:Csde1,mKIAA0885:7:9	IR	E7,E9	E7,E8,E9	0.982626	0.513113	-0.469514	0.0496413	0.161974	0.0943789	0.141538	-0.0471595
uc009rfg.2,uc009rfh.2,uc009rfi.1,uc009rfj.1:chr9:-:101007319:101154162:Ppp2r3a::4-6-7-8-9-10-11-12-13-14-15-17>	AFE	E1,E2,E4	E3,E4	1.46885	0.877267	-0.591583	0.0497665	0.162176	0.424736	0.304625	0.120111
uc007klw.2,uc007kly.2,uc007klz.2,uc007kma.2,uc007kmb.2,uc007kmc.2:chr11:+:80196780:80219235:Zfp207:10:12-13-14.15.16.17>	A5SS	E10,E12	E10,E11,E12	0.256899	0.759104	0.502206	0.049812	0.162176	0.0955443	0.0594808	0.0360635
uc009eoi.1,uc009eoj.1,uc009eok.1,uc009eol.1:chr6:+:140571183:140625939:Aebp2::4-5-6-7-8-9-10	AFE	E1,E4	E2,E4	-0.462624	-0.965081	-0.502457	0.0498534	0.162176	0.481162	0.628517	-0.147355
uc007dpr.2,uc007dps.2,uc007dpt.2,uc007dpu.2,uc007dpv.2,uc007dpw.2,uc007dpx.2:chr1:+:174078145:174126524:Dcaf8,Wdr42a:10-11-12-13-14-15:	ALE	E15,E16	E15,E17,E20,E21,E22	-3.36809	-2.6481	0.719987	0.0499157	0.162237	0.0605092	0.115618	-0.0551092
uc009dsw.1,uc009dsx.1,uc009dsy.1,uc009dsz.1,uc009dtb.1,uc009dtc.1:chr6:+:124959255:124987887:Zfp384::17	AFE	E13,E17	E16,E17	-0.374693	0.483797	0.85849	0.0501123	0.162579	0.51394	0.32572	0.18822
uc008uvz.2,uc008uwa.2:chr4:+:128782773:128788870:Tmem54:<1-2-3-4-5:7>	A3SS	E5,E7	E5,E6,E7	0.190548	0.555195	0.364647	0.0500761	0.162579	0.354751	0.282022	0.0727294
uc009ndm.2,uc009ndn.1:chr8:+:108160437:108206822:Ctcf:<1-2-3-4-5-6-7-8-9-10:12-13>	A3SS	E10,E12	E10,E11,E12	0.12419	-0.197359	-0.32155	0.0501524	0.162579	0.462551	0.542474	-0.0799232
uc008dco.1,uc008dcp.1:chr17:-:56753721:56766326:Lonp1::11-13-14-15-16-17-18-19-20-21-22>	AFE	E10,E11	E2,E4,E5,E6,E7,E8,E9,E11	-3.30417	-2.52048	0.78369	0.0502371	0.162712	0.940567	0.873884	0.0666827
uc007erk.2,uc007erl.2,uc007erm.1,uc007ern.3,uc007erp.1,uc007erq.1,uc007err.1,uc007ers.1,uc007ert.1,uc007eru.2:chr10:+:25079603:25243324:Epb4.1l2:<1-4-5-6-8-9-10-11-12-13-14-15:21.22.23.24.25-26-27-28-29-30>	ES	E15,E21	E15,E16	-0.405465	0.0311829	0.436648	0.0503917	0.163071	0.397375	0.306298	0.0910768
uc009pbw.2,uc009pbx.2:chr9:+:43942740:43950809:Mcam:<1-2-3-4-5-6-7-8-9-10-11-12-13-14:16>	ES	E14,E16	E14,E15,E16	-2.1874	-1.59317	0.594229	0.0505739	0.163518	0.839116	0.749313	0.0898037
uc008udr.1,uc008uds.1,uc012diq.1:chr4:+:111744620:111840681:Skint4::4	AFE	E2,E4	E3,E4	1.7773	0.816877	-0.960418	0.0506689	0.163683	0.112856	0.24584	-0.132984
uc007ymh.2,uc007ymi.2,uc007ymj.1,uc012abx.1:chr16:-:17840450:17893561:Dgcr2::7-8-9-10-11-12-13>	AFE	E2,E3,E4,E7	E6,E7	1.8763	2.54846	0.672153	0.0507886	0.163927	0.0625192	0.110716	-0.0481969
uc008grf.1,uc008grg.1:chr19:+:10969781:10980021:Prpf19:<1-2-3:5-6-7-8-9-10-11-12-13-14-15-16-17>	A3SS	E3,E5	E3,E4,E5	1.8762	1.48989	-0.386308	0.0509669	0.16436	0.0989229	0.141369	-0.0424456
uc007wtp.1,uc007wtq.1,uc007wtr.1,uc007wts.1,uc007wtt.1:chr15:-:79358125:79377171:Ddx17:<1-2-3-4-5-6-7-8-9-10-11:	ALE	E11,E12	E11,E15	-0.611055	-0.131723	0.479332	0.0510303	0.164421	0.0931265	0.141514	-0.0483873
uc008ylp.1,uc008ylq.1,uc008ylr.1,uc008yls.1,uc008ylt.1:chr5:-:107045759:107125849:Zfp644:12:14-15>	ES	E12,E14	E12,E13,E14	-2.29312	-2.94031	-0.647188	0.0511384	0.164627	0.683061	0.809215	-0.126155
uc008vaf.2,uc008vag.2:chr4:+:131429553:131457640:Srsf4::3-4-5-6-7>	AFE	E1,E3	E2,E3	0.8232	0.071459	-0.751741	0.0512139	0.164727	0.0876342	0.184815	-0.0971812
uc008bwg.1,uc008bwh.1,uc008bwi.1,uc012aox.1:chr17:-:32440620:32458098:AKAP95,Akap8::6-7-8-9	AFE	E1,E2,E3,E4,E6	E5,E6	2.08501	1.63006	-0.454949	0.0512952	0.164846	0.879872	0.83476	0.0451117
uc007jgq.2,uc007jgr.2:chr11:+:60644132:60671925:Dhrs7b::3-4-5-6-7-8>	AFE	E1,E3	E2,E3	2.22462	1.14513	-1.07949	0.0513901	0.165008	0.294862	0.586085	-0.291223
uc008wrn.1,uc008wro.1,uc008wrp.2,uc008wrq.1,uc008wrr.1:chr5:-:23944257:23951053:Fastk::4-5-7-8	AFE	E2,E4	E3,E4	0.349895	-0.161268	-0.511163	0.0515182	0.165134	0.102634	0.161349	-0.0587148
uc008hwo.1,uc008hwp.1,uc008hwq.1,uc008hwr.1,uc012bni.1:chr19:+:53384995:53450300:Mxi1::6-8-9-10-11>	AFE	E1,E6	E3,E6	1.01362	0.597837	-0.415782	0.0514877	0.165134	0.396231	0.498067	-0.101836
uc008xpo.1,uc008xpp.1,uc008xpq.1,uc008xpr.1,uc008xps.1:chr5:+:67651890:67682700:Tmem33::3-4-5	AFE	E1,E3	E2,E3	0.889354	1.91025	1.0209	0.0520003	0.166484	0.284571	0.103578	0.180993
uc007hdl.1,uc007hdm.1,uc011xno.1,uc011xnp.1:chr10:-:117125960:117147772:Mdm2:11:	ALE	E11,E12	E11,E13,E14,E15,E16	-2.681	-3.49514	-0.814134	0.0520661	0.166484	0.152613	0.067721	0.0848921
uc007dyu.2,uc007dyv.2,uc007dyw.2,uc007dyx.1:chr1:+:187028046:187110625:Rab3gap2:<1-2-3-4-5-6-7-8-9-10-12-13-14-15-16-17-18-19-20-21-22-23-24-25-26:30-31-32-33-34-35-36-37-38-39.40.41>	A5SS	E26,E30	E26,E27,E28,E30	-0.89295	-1.49015	-0.597204	0.052074	0.166484	0.648358	0.779842	-0.131484
uc007nyv.1,uc007nyw.2,uc007nyx.2,uc011yoe.1:chr12:-:78038255:78063235:Max:<1:3-4-6>	ES	E1,E3	E1,E2,E3	0.919939	0.488689	-0.43125	0.0521597	0.166615	0.267958	0.34371	-0.0757516
uc007inq.1,uc007inr.1:chr11:+:45665465:45724127:Clint1:<1-3-4-5-6-7-8-9-10-11:13-15>	IR	E11,E13	E11,E12,E13	1.16208	0.850477	-0.311599	0.0524847	0.167365	0.0315003	0.0421337	-0.0106335
uc008jqm.2,uc008jqn.2,uc008jqo.2:chr2:-:51804018:51828728:Nmi:<1.2:4-5-6-7-8-9-10>	ES	E2,E4	E2,E3,E4	0.154151	-0.373324	-0.527475	0.0524441	0.167365	0.422921	0.541997	-0.119077
uc009nfx.1,uc009nfy.1,uc009nfz.1:chr8:-:108776447:108861888:Smpd3:<1:	ALE	E1,E2	E1,E3	-1.24504	-2.28335	-1.03832	0.0526641	0.167793	0.248715	0.129976	0.118739
uc007zxy.1,uc007zxz.1,uc007zya.1,uc007zyb.2,uc012aii.1:chr16:+:91648068:91679437:Son,mKIAA1019:9-10:	ALE	E10,E11	E10,E13,E14,E15	-1.63255	-2.15483	-0.522283	0.0530242	0.168651	0.0230194	0.0135391	0.00948035
uc008gap.1,uc008gau.1,uc008gav.1,uc008gaw.1,uc008gax.1,uc008gay.1,uc008gaz.1,uc012bgl.1,uc012bgm.1,uc012bgn.1,uc012bgo.1:chr19:-:4742912:4811634:Rbm14,Rbm4,Rbm4b::4>	AFE	E2,E4	E3,E4	0.453797	-0.48801	-0.941807	0.0530171	0.168651	0.55221	0.752985	-0.200775
uc008fab.2,uc008fac.2,uc008fad.2:chr18:+:60535682:60552283:IIGP,Iigp1::4>	AFE	E1,E4	E3,E4	1.28269	1.90914	0.626456	0.0532561	0.169244	0.138527	0.0759339	0.062593
uc009qoh.1,uc009qoi.1,uc009qoj.1,uc009qok.1,uc009qol.1,uc009qom.1,uc012gwl.1:chr9:+:70390584:70440039:Met,Sltm:15-16-17-18-20-21-22:24-25-26-27-28-29>	ES	E22,E24	E22,E23,E24	-2.31149	-2.98977	-0.678274	0.0535768	0.170118	0.841982	0.925921	-0.0839387
uc009dso.2,uc009dsp.2,uc009dsq.2:chr6:+:124881405:124887256:Mlf2::14>	AFE	E12,E13,E14	E1,E2,E4,E5,E6,E7,E9,E11,E14	-4.395	-3.53936	0.855646	0.0537369	0.170481	0.0557311	0.118074	-0.0623431
uc009cdb.1,uc009cdc.1:chr6:+:58546665:58642445:Abcg2::3-4-5-7-8-9-10-11-12-13-14-15-16-17-18>	AFE	E1,E3	E2,E3	-0.384412	0.241162	0.625574	0.0539499	0.17101	0.889051	0.793392	0.0956584
uc009cql.2,uc009cqm.2,uc009cqn.2,uc009cqo.1:chr6:+:85865712:85880278:Tprkb:<1-3-5-6-8:	ALE	E8,E10	E8,E9	0.816282	1.49214	0.675856	0.0540421	0.171156	0.476035	0.614793	-0.138759
uc009jqb.1,uc009jqc.1,uc009jqd.1:chr7:+:132695795:132722988:Il4ra::9	AFE	E1,E2,E3,E4,E5,E6,E7,E9	E8,E9	3.46293	4.48638	1.02345	0.054476	0.172384	0.932073	0.969457	-0.0373841
uc007plm.2,uc007pln.2,uc007plo.2,uc011ywf.1,uc011ywg.1,uc011ywh.1:chr13:-:12531681:12557209:Lgals8:<2:4-5-6-7	A5SS	E2,E4	E2,E3,E4	-0.222556	-0.6351	-0.412544	0.0545504	0.172472	0.37859	0.470234	-0.0916434
uc007toz.2,uc007tpa.2:chr14:+:52898820:52915184:Tox4,mKIAA0737::6-8-9-10-12-13>	AFE	E2,E3,E4,E6	E5,E6	3.45413	2.62939	-0.824743	0.0547464	0.172945	0.978946	0.949327	0.029619
uc009ubb.1,uc009ubd.1,uc009ube.1,uc009ubf.1,uc009ubg.1:chrX:-:102992955:103124711:Atrx:11:14-15-16-17-18-19-20-21-22-23-24-25-26-27-28-29-30-31-32-33-34-35-36-37-38-39-40-41-42>	A3SS	E11,E14	E11,E13	-1.64223	-1.12442	0.517808	0.0555575	0.175141	0.835312	0.741916	0.093396
uc009azo.1,uc009azp.1:chr6:+:17256369:17291324:Cav1::3-4>	AFE	E1,E3	E2,E3	0.910702	1.08685	0.176144	0.0556304	0.175141	0.217442	0.190362	0.0270802
uc008vig.2,uc008vih.1:chr4:-:136106447:136158638:Kdm1a,mKIAA0601:<1-2:4-5-6-7-8-9-10-11-12-13-14-15-16-17-18-19-20>	ES	E2,E4	E2,E3,E4	-0.740902	-1.09861	-0.357711	0.0556218	0.175141	0.608888	0.687305	-0.0784166
uc008url.1,uc008urm.1:chr4:+:124614291:124621905:9930104L06Rik::4-5-7>	AFE	E2,E4	E3,E4	-0.0540672	-0.949081	-0.895013	0.0555329	0.175141	0.268805	0.587917	-0.319112
uc009uuh.1,uc009uui.1,uc009uuj.1,uc009uuk.1,uc009uul.1,uc009uum.1:chrX:-:159216850:159267331:Txlng:<1-3.4.5-6-7-8:	ALE	E8,E10,E11,E12,E13,E14	E8,E9	1.99499	2.81889	0.823902	0.0556913	0.175185	0.824232	0.912543	-0.0883109
uc007ahe.1,uc007ahf.1:chr1:-:10014911:10027979:Cops5:<1-2-3-4-5:	ALE	E5,E6	E5,E7,E8,E9	-4.32418	-3.48522	0.838957	0.0558077	0.175402	0.00378066	0.0101554	-0.00637477
uc007vlf.2,uc007vlg.1,uc007vlh.1:chr15:+:34012473:34072140:Mtdh:11-12-13:15>	ES	E13,E15	E13,E14,E15	-2.5687	-3.06744	-0.498737	0.0560969	0.176014	0.874966	0.919645	-0.0446792
uc008zej.1,uc008zek.1,uc008zel.1,uc008zem.1,uc008zen.1:chr5:-:116099294:116181568:Ccdc64:7-9-10:12-15-16>	ES	E10,E12	E10,E11,E12	0.831473	0.381747	-0.449725	0.0562035	0.176051	0.0465087	0.0716311	-0.0251223
uc009knb.2,uc009knc.2,uc009knd.2,uc009kne.1,uc009knf.1,uc009kng.1,uc009knh.1:chr7:+:149646774:149680504:Lsp1:4-5-7:9-10-11-12-13-14	A3SS	E7,E9	E7,E8,E9	-0.383761	-0.93638	-0.552619	0.0561622	0.176051	0.579235	0.679502	-0.100267
uc007anz.1,uc007aoa.1,uc007aob.1:chr1:-:33818597:33871272:Zfp451,Znf451:<1-2-3:	ALE	E3,E4	E3,E5,E6,E7,E8,E9,E10,E11,E12,E13,E14,E15,E16	-0.439301	-0.922837	-0.483537	0.0564235	0.176591	0.566887	0.45852	0.108367
uc008ign.1,uc008igo.1,uc008igp.1,uc008igq.2,uc008igr.2,uc008igs.2,uc008igt.2,uc008igu.2,uc008igv.2,uc008igw.1,uc008igx.1,uc008igy.1,uc012bpa.1:chr2:-:6460743:7317825:Celf2,Napor-1:<5-6-9-10-11-13-14-15-16-18-19:22-23-24-27>	A5SS	E19,E22	E19,E20,E22	-0.441833	0.160343	0.602175	0.0564845	0.176633	0.5885	0.448444	0.140056
uc009igp.1,uc009igq.1,uc009igr.1,uc009igs.1,uc009igt.1,uc009igu.1,uc009igv.1,uc009igw.1:chr7:+:97278741:97357442:Picalm,mKIAA4114:4:	ALE	E4,E5	E4,E6,E7,E8,E9,E10,E11,E12,E13,E14	-3.60007	-2.90975	0.690325	0.0566601	0.177033	0.00612594	0.0151148	-0.00898889
uc009iio.1,uc009iip.1,uc009iiq.1,uc009iir.1,uc009iis.1,uc009iit.1:chr7:+:103359146:104057064:AK053790,Odz4,ten-m4:<5-6:	ALE	E6,E7	E6,E8,E9,E10	-0.845473	-1.70908	-0.863607	0.0567147	0.177055	0.528781	0.340368	0.188413
uc007uxh.1,uc007uxi.1,uc007uxj.1,uc007uxk.1,uc007uxl.1,uc007uxm.1,uc007uxn.1:chr14:-:105505975:105576544:Rbm26:16-17-18-19-20-21-22:	ALE	E22,E23	E22,E24,E25,E26,E27,E29	-2.39122	-1.78877	0.602445	0.0571552	0.17828	0.302952	0.445438	-0.142486
uc008cgl.1,uc008cgm.1:chr17:-:35307936:35312946:Aif1:<4-5-6-7:9>	ES	E7,E9	E7,E8,E9	-3.10635	-2.34263	0.76372	0.0572767	0.178509	0.925838	0.855548	0.0702898
uc008zqc.2,uc012edm.1,uc012edn.1:chr5:+:125002872:125019669:Ddx55::5-6-7-8-9-10-11-12-13.14-15-16>	AFE	E1,E2,E3,E5	E4,E5	1.71885	0.770762	-0.948091	0.0573741	0.178513	0.970226	0.928426	0.0417994
uc008haa.1,uc008hab.1:chr19:-:23283221:23348367:Smc5:<1-2-3-4-5-6-7-8-9-10-11-12-13-14-15-16-17-18:20	ES	E18,E20	E18,E19,E20	0.328992	-0.370785	-0.699777	0.0573649	0.178513	0.357584	0.520161	-0.162577
uc007rsh.1,uc007rsi.1,uc007rsj.1:chr13:-:104531694:104564688:Srsf12:<4.5:7-8-9-10-11-12-13-14-15-16>	IR	E5,E7	E5,E6,E7	-1.70475	-1.06582	0.638926	0.0574743	0.178648	0.695599	0.507201	0.188398
uc009qxd.2,uc009qxe.2,uc009qxf.2,uc009qxg.2,uc009qxh.2,uc009qxj.2,uc009qxk.1,uc009qxl.2,uc012gxo.1,uc012gxp.1:chr9:+:86360760:86449413:Dopey1:28-29-30-31-32-34-35-37-38-39-40-41-42-43-44-45:	ALE	E45,E46	E45,E47,E48,E49,E50,E51	-2.42037	-1.75786	0.66251	0.0575136	0.178648	0.154499	0.267698	-0.1132
uc007gtp.1,uc007gtq.1,uc007gtr.1,uc007gts.1,uc007gtt.1,uc007gtu.1,uc007gtv.1,uc007gtw.1,uc007gtx.1:chr10:-:90610315:90634327:Tmpo:9:12	ES	E9,E11,E12	E9,E12	2.51891	1.95588	-0.56303	0.0575662	0.178662	0.884839	0.807198	0.0776408
uc008zoi.1,uc008zoj.1,uc008zok.1,uc008zol.1,uc008zom.1,uc008zon.1,uc012edh.1,uc012edi.1,uc012edj.1:chr5:-:124178438:124199421:Rsrc2:<1:4-5	ES	E1,E4	E1,E3	2.28946	2.84913	0.559673	0.0576648	0.178765	0.0617208	0.0337928	0.027928
uc008ayh.1,uc008ayi.1:chr17:+:24873586:24879723:Sepx1:<1-2-3-4:6>	IR	E4,E6	E4,E5,E6	-0.285495	-0.607729	-0.322235	0.0576955	0.178765	0.296422	0.365409	-0.0689867
uc009qoh.1,uc009qoi.1,uc009qoj.1,uc009qok.1,uc009qol.1,uc009qom.1,uc012gwl.1:chr9:+:70390584:70440039:Met,Sltm:7.8:10-12	IR	E8,E10	E8,E9,E10	0.675977	1.06419	0.388218	0.0581568	0.180044	0.0779023	0.0543099	0.0235923
uc009esj.1,uc009esk.1,uc012evr.1,uc012evs.1:chr6:+:146754051:146781168:Arntl2::8-9-10-11.12>	AFE	E2,E3,E4,E5,E6,E8	E7,E8	1.79174	2.91253	1.12079	0.0584525	0.180809	0.474769	0.769473	-0.294704
uc007mor.2,uc007mos.1,uc011yil.1:chr11:-:118025479:118109906:CLM1-A,Cyth1::4-5-6-7-8-9-10-11-12-13-14-15>	AFE	E1,E4	E2,E4	0.747555	1.21236	0.464809	0.0585907	0.181085	0.434552	0.327088	0.107464
uc009prm.1,uc009prn.1,uc009pro.1:chr9:-:54564961:54582335:Wdr61::4	AFE	E1,E2,E4	E3,E4	0.264913	0.622989	0.358076	0.0588353	0.18169	0.71866	0.788581	-0.0699208
uc007kym.1,uc007kyn.1,uc007kyo.1,uc011ycu.1:chr11:-:94204608:94254290:Abcc3:<7-8-9-10-11-12-13-14-15-16-17-18-19-20.21:23-24-25-26-27-28-29-30-31-32-33-34>	A3SS	E21,E23	E21,E22,E23	-0.81831	-0.0666914	0.751619	0.0592072	0.182628	0.715305	0.519085	0.196221
uc007nqw.1,uc007nqx.1,uc007nqy.1,uc007nqz.1,uc007nra.1:chr12:+:66137320:66164373:Prpf39:7-8-9-10-11:14-15.16-17-18-19-20>	ES	E11,E14	E11,E12,E14	0.437622	0.916291	0.478669	0.0592375	0.182628	0.286374	0.200813	0.0855607
uc007vdw.2,uc007vdx.2,uc007vdy.2,uc007vdz.2:chr15:+:7079571:7147489:Lifr:<1-4-5-6-7-8-9-10-11-12-13-14-15-16-17:	ALE	E17,E18	E17,E19,E20,E21,E22,E23	-1.67512	-1.28773	0.387388	0.0595028	0.183294	0.727763	0.798453	-0.0706897
uc009rzi.1,uc009rzj.1,uc009rzk.1:chr9:+:117949616:117978912:AZ2,Azi2:5-6-7:9>	A5SS	E7,E9	E7,E8,E9	0.903242	1.37773	0.474486	0.0601314	0.184771	0.0437575	0.0290239	0.0147335
uc009ref.2,uc009reg.1,uc009reh.1:chr9:-:99378809:99469318:Armc8:<1-2-3-4-5-6-7-8-9-10-11-12:	ALE	E12,E13	E12,E14,E15,E16,E17,E18,E19,E20,E21,E22,E23	-1.5717	-1.04597	0.525729	0.0601315	0.184771	0.23674	0.347289	-0.110548
uc007lwj.1,uc007lwk.1,uc007lwl.1,uc007lwm.1,uc007lwn.1,uc007lwo.1,uc007lwp.1:chr11:-:104194542:104330748:1700081L11Rik,mKIAA1267::6	AFE	E3,E6	E5,E6	0.191055	-0.587787	-0.778842	0.060097	0.184771	0.145917	0.274803	-0.128886
uc008zoi.1,uc008zoj.1,uc008zok.1,uc008zol.1,uc008zom.1,uc008zon.1,uc012edh.1,uc012edi.1,uc012edj.1:chr5:-:124178438:124199421:Rsrc2::3	AFE	E1,E3	E2,E3	0.462624	1.335	0.872378	0.0601853	0.184784	0.440556	0.301155	0.139401
uc009kvu.2,uc009kvv.2,uc009kvw.2,uc009kvx.2,uc012fzl.1:chr8:+:11728104:11835217:Arhgef7:3-4-5-6-7-8-9-10-11-12-13-14-15-16:18-19-23-24-25>	ES	E16,E18	E16,E17,E18	-2.44732	-1.70156	0.745758	0.0604034	0.1853	0.846772	0.720504	0.126269
uc008ilm.1,uc008iln.1,uc008ilo.1,uc008ilp.1,uc008ilq.1,uc008ilr.1,uc008ils.1:chr2:+:17976897:18134017:Mllt10,mAF10:<4:6-7	A5SS	E4,E6	E4,E5,E6	0.544385	-0.16192	-0.706305	0.0608341	0.186467	0.35736	0.50292	-0.14556
uc009rtm.1,uc009rtn.1,uc009rto.1,uc009rtp.1,uc012hbg.1:chr9:+:110034527:110142682:Smarcc1:<1-2-3-4-5-6-7-8-9-10-11-12-13-14-15-17-18-19-20-21-22-23-24-25-26-28-29:	ALE	E29,E30	E29,E32	-0.733711	-1.5333	-0.799592	0.0610194	0.186881	0.826385	0.650604	0.175781
uc008htw.2,uc008htx.2,uc008hty.2,uc008htz.2:chr19:+:46673595:46731879:D19Wsu162e,Opal1:4:6-7>	A5SS	E4,E6	E4,E5,E6	1.70034	2.16917	0.468826	0.0615263	0.188279	0.0982856	0.062005	0.0362806
uc007uek.1,uc007uel.1,uc007uem.1,uc007uen.1,uc011zmu.1:chr14:+:60059801:60167740:Cab39l::7-8-10-11-12-13-14-15>	AFE	E2,E4,E5,E7	E6,E7	0.971839	0.633627	-0.338212	0.0616597	0.188377	0.655864	0.575021	0.0808431
uc008iux.1,uc008iuy.1,uc008iuz.1,uc008iva.1,uc008ivb.1,uc008ivc.1:chr2:-:26238319:26244836:Sdccag3:4:6	IR	E4,E6	E4,E5,E6	1.43239	1.07881	-0.353576	0.0616582	0.188377	0.0869018	0.120315	-0.0334129
uc009gkc.1,uc009gkd.1,uc012fil.1,uc012fim.1,uc012fin.1:chr7:+:36371265:36424256:Ankrd27:<1-2-3-4-5-6-7-8-9-10-11-12:	ALE	E12,E13,E14	E12,E15,E16,E17,E18,E19,E20,E21,E22,E23,E24,E25,E26,E27,E28,E29,E30,E31,E32	-2.25015	-1.69587	0.554275	0.062036	0.18937	0.298972	0.45572	-0.156748
uc009blq.1,uc009blr.1,uc009bls.1,uc009blt.1,uc009blu.1:chr6:-:39347819:39370368:Mkrn1:<1-4-5:	ALE	E5,E6	E5,E7,E8	-0.487638	-0.746651	-0.259014	0.0622486	0.189863	0.589733	0.523338	0.0663949
uc009lhs.1,uc009lht.1,uc009lhu.1,uc009lhv.1,uc009lhw.1:chr8:+:28153026:28166604:Prosc:<1-2-3-4-6:	ALE	E6,E7,E8	E6,E9,E10,E12	-2.25434	-1.75464	0.499697	0.0623176	0.189918	0.151835	0.214548	-0.0627135
uc007zma.1,uc007zmb.1,uc007zmc.1,uc012agp.1:chr16:-:56015620:56029830:Pcnp::3	AFE	E1,E3	E2,E3	1.06289	0.607625	-0.455269	0.0628104	0.191263	0.27182	0.346149	-0.0743281
uc008rxl.1,uc008rxm.1,uc008rxn.1:chr4:+:6292826:6323269:Sdcbp:<1-3-4-5:7-8-9-10-11>	A3SS	E5,E7	E5,E6,E7	-1.47933	-1.07604	0.40329	0.0628897	0.191325	0.815185	0.74419	0.0709954
uc007bym.2,uc007byn.2,uc011wow.1:chr1:-:90155430:90174154:A730008H23Rik,Hjurp:<1-2-3:7-8>	ES	E3,E7	E3,E4,E5,E6,E7	-2.31587	-2.89009	-0.574224	0.0629338	0.191325	0.814985	0.893777	-0.0787916
uc008yir.2,uc008yis.2,uc008yit.1:chr5:-:102261971:102498940:Wdfy3:<1-2-3-4-5-6-7-8-9-10-11-12-13-14:16-17-19-20-21-22-23-24-25-26-27-28-29-30-31-32-33-34-35-36-37-38-39-40-41-42-43-44-45-46-47-48-49-50-51-52-53-54-55-56-57-58-59-60-62-63-64-65-66-67-68-69>	ES	E14,E16	E14,E15,E16	-0.309306	0.250935	0.560242	0.063077	0.191459	0.479686	0.340409	0.139276
uc009max.2,uc009may.1:chr8:-:73121388:73132771:Ssbp4:8-9-10-11-12-13-14-15-16-17:19>	IR	E17,E19	E17,E18,E19	-0.355464	0.168991	0.524454	0.063081	0.191459	0.363636	0.259321	0.104315
uc009odz.2,uc012goc.1,uc012god.1,uc012goe.1:chr9:+:13553624:13610925:Mtmr2:<1:3	ES	E1,E3	E1,E2,E3	-0.133531	0.317096	0.450627	0.0634656	0.192312	0.45891	0.338898	0.120012
uc007rst.1,uc007rsu.1,uc007rsv.1,uc007rsw.1:chr13:-:104932232:104968546:2410002O22Rik:3-4-5-6-7-8:10-11-12	ES	E8,E10	E8,E9,E10	0.0868708	-0.245979	-0.33285	0.0634539	0.192312	0.455998	0.536076	-0.0800781
uc008asu.1:chr17:+:23810574:23812491:Hcfc1r1:<1:3>	ES	E1,E3	E1,E2,E3	-2.49293	-3.42823	-0.935302	0.0636732	0.192784	0.874452	0.951406	-0.0769543
uc007kjq.2,uc007kjr.2:chr11:-:78336351:78349762:Tnfaip1:<1:3-4-5-6-7-8>	A5SS	E1,E3	E1,E2,E3	0.0606246	0.510826	0.450201	0.0643109	0.194459	0.467262	0.361421	0.105841
uc008aaq.1,uc008aar.1,uc008aas.1,uc008aat.1,uc008aau.1,uc008aav.1,uc008aaw.1,uc008aax.1,uc008aay.1,uc008aaz.1,uc008aba.1,uc008abb.1,uc008abc.1,uc008abd.1,uc012aiu.1:chr16:+:94592345:94690828:Ttc3:<2:5	A5SS	E2,E5	E2,E3,E5	0.737599	-0.0571584	-0.794757	0.0643312	0.194459	0.216507	0.387975	-0.171468
uc008lgt.1,uc008lgu.1,uc008lgv.1:chr2:-:94140922:94246846:AK136355,Ttc17:<1-2-3-4-5-6-7-8-9-10-11-12-13-14-15-16-17-18-20:	ALE	E20,E21	E20,E22,E23,E24,E25,E26,E27	-1.2802	-1.9193	-0.639107	0.0644455	0.194646	0.418585	0.272202	0.146383
uc007rjg.1,uc007rjh.1,uc007rji.2,uc007rjj.2,uc007rjk.2,uc011zck.1:chr13:-:89794914:89882117:Vcan:<1-2-3-5-6-7:10	ES	E7,E10	E9,E10	1.21194	0.498991	-0.71295	0.0646587	0.19499	0.0158521	0.0317294	-0.0158773
uc007xlv.2,uc007xlw.2,uc011zyq.1:chr15:+:97923019:97962878:Pfkm::4-5-6-7-8-9-10-11-12-13-14-15-16-17-18-19-20-21-22-23-24-25>	AFE	E2,E4	E3,E4	-0.659192	-1.08796	-0.428768	0.0646641	0.19499	0.735189	0.819387	-0.0841983
uc009ggl.1,uc009ggm.1,uc012fhu.1:chr7:+:31572923:31576102:Krtdap:4-5:7>	A3SS	E5,E7	E5,E6,E7	-1.52061	-1.30081	0.219803	0.0647216	0.195005	0.778627	0.738418	0.0402087
uc007elk.1:chr10:-:14122390:14264842:Gpr126:<6-7-8-9-10-11-12-13-14-15-16-17-18-19-20-21-22-23:25>	ES	E23,E25	E23,E24,E25	3.49408e-10	-0.554561	-0.554561	0.0650482	0.195671	0.450869	0.574205	-0.123336
uc008psg.1,uc008psh.1,uc008psi.1,uc008psj.1:chr3:+:87329499:87344078:Etv3::4	AFE	E2,E4	E3,E4	0.310155	-0.314493	-0.624648	0.0654128	0.196609	0.0291535	0.0476152	-0.0184618
uc007yhd.2,uc007yhe.2,uc007yhf.2,uc007yhg.2:chr16:-:14194619:14291501:Myh11,mKIAA0866:<1-2-3-4-5:8-9-10-11-12-13-14-15-16-17-18-19-20-21-22-23-24-25-26-27-28-29-30-31-32-33-34-35-36-37-38-39-40-41-42	ES	E5,E8	E5,E7,E8	0.61224	1.35746	0.745224	0.0659694	0.197802	0.297623	0.195757	0.101866
uc008vkg.2,uc008vkh.2,uc008vki.2,uc008vkj.2,uc008vkk.2,uc008vkl.2:chr4:+:137772541:137799085:Hp1bp3:4:6-7-8-9-10.11-12-13-14-15-16>	A3SS	E4,E6	E4,E5,E6	-2.52435	-2.05899	0.465363	0.0659393	0.197802	0.916738	0.870398	0.0463402
uc009sda.1,uc009sdb.1,uc009sdc.1,uc009sdd.1,uc009sde.1,uc009sdf.1:chr9:+:121206651:121384036:Trak1:16-17:	ALE	E17,E18	E17,E19,E21,E23	-1.75055	-1.21688	0.533674	0.0659302	0.197802	0.540251	0.653484	-0.113233
uc009eub.2,uc009euc.2,uc009eud.2,uc012ewa.1,uc012ewb.1:chr6:+:149257935:149284185:2810474O19Rik:<1-2.3:6-7-8>	ES	E3,E6	E3,E4	-0.0446191	0.613748	0.658367	0.0660593	0.197912	0.427083	0.287746	0.139337
uc008ptl.1,uc008ptm.1,uc008ptn.1:chr3:+:87775014:87784373:Nes::7>	AFE	E4,E5,E7	E6,E7	-0.303623	0.587785	0.891408	0.0661168	0.197924	0.0792758	0.165559	-0.0862828
uc009ipp.1,uc009ipq.1,uc009ipr.1,uc009ips.1,uc009ipt.1:chr7:+:109029838:109050359:3200002M19Rik:<3.4-5.6-7-8:10.11>	IR	E8,E10	E8,E9,E10	0.898486	0.489548	-0.408938	0.0662171	0.198065	0.177994	0.244238	-0.0662437
uc007sej.1,uc007sek.1,uc007sel.1:chr14:+:8650470:8784101:Flnb:31:33-34-35-36-37-38-39-40-41	A5SS	E31,E33	E31,E32,E33	1.76766	1.31117	-0.456488	0.0663374	0.198265	0.123265	0.204018	-0.0807532
uc008tts.2,uc008ttt.2,uc008ttu.2,uc008ttv.2,uc008ttw.2,uc008ttx.1,uc008tty.2:chr4:+:97248633:97785567:Nfia:<3-4-6-7-8-9-11-13-14:16>	ES	E14,E16	E14,E15,E16	-1.97527	-1.17067	0.804597	0.0668798	0.199726	0.834227	0.690133	0.144094
uc007lic.1,uc007lid.1:chr11:-:98854260:98885503:Top2a:34-35-36:38>	IR	E36,E38	E36,E37,E38	0.375417	0.077709	-0.297708	0.0672978	0.200812	0.182158	0.221683	-0.0395254
uc007bnt.1,uc007bnu.1,uc007bnv.1:chr1:+:75139359:75144483:Fam134a:<1-3-4-5-6-7-8-9-10:12>	IR	E10,E12	E10,E11,E12	-2.33097	-3.35466	-1.02368	0.0675901	0.201523	0.889164	0.951629	-0.0624648
uc008whh.2,uc008whi.2:chr5:-:3639960:3647936:Gatad1:<1-2-3-4:	ALE	E4,E5	E4,E6	-2.20809	-2.75645	-0.548361	0.0678182	0.202041	0.300706	0.200142	0.100564
uc008jmw.1,uc008jmx.1,uc008jmy.1:chr2:+:37298804:37421957:Rabgap1::3.4-5-6-7-8-9-10-12-13-14-15-16-17-18-19-20-21-22-24-25-26-27-28-29-30>	AFE	E1,E3	E2,E3	1.06567	0.242721	-0.822951	0.0679211	0.202185	0.540443	0.744547	-0.204104
uc008brl.2,uc008brm.2,uc008brn.1,uc012aoi.1,uc012aoj.1:chr17:+:28828286:28885350:Mapk14:<1-4-5-6-7-8-9-10:13-14-15>	ME	E10,E11,E13	E10,E12,E13	1.79493	2.24583	0.4509	0.0680702	0.202467	0.86116	0.903933	-0.042773
uc009txz.1,uc009tya.1,uc009tyb.1,uc009tyc.2,uc009tyd.2:chrX:+:98835400:98879690:Ogt:<2:4	IR	E2,E4	E2,E3,E4	-2.38469	-1.82254	0.562152	0.0683998	0.203122	0.867955	0.795084	0.0728711
uc007zxy.1,uc007zxz.1,uc007zya.1,uc007zyb.2,uc012aii.1:chr16:+:91648068:91679437:Son,mKIAA1019:13-14-15:17>	A3SS	E15,E17	E15,E16,E17	-0.601007	-1.02689	-0.425882	0.0683897	0.203122	0.589371	0.688838	-0.0994668
uc009vcx.1:chr4:-:112477220:112959578:Skint6:<1-2:5-6-7-8-9-10-11-12-13-14-15-16-17-18-19-20-21-22-23-24-25-26-27-28-29-30-31-32-33-34-35-36-37-38-39-40-41-42-43-44-45-46-47-48-49>	ES	E2,E5	E2,E3,E4,E5	-2.625	-3.64263	-1.01762	0.0688387	0.204262	0.78593	0.880815	-0.094885
uc009niy.2,uc009niz.2,uc009nja.1:chr8:-:112195220:112217194:2400003C14Rik:<1-2-3-4-5-6-7:9	IR	E7,E9	E7,E8,E9	1.68223	1.20878	-0.473444	0.0690417	0.204537	0.0377115	0.0593993	-0.0216878
uc009gjc.1,uc009gjd.1,uc009gje.1:chr7:-:35129738:35174559:Lsm14a:<1-2-3-4:6-7-8-9	ES	E4,E6	E4,E5,E6	-2.08139	-2.44799	-0.366603	0.0690024	0.204537	0.795597	0.851954	-0.0563571
uc009igp.1,uc009igq.1,uc009igr.1,uc009igs.1,uc009igt.1,uc009igu.1,uc009igv.1,uc009igw.1:chr7:+:97278741:97357442:Picalm,mKIAA4114:18-19-20:22-23-24>	ES	E20,E22	E20,E21,E22	0.248171	-0.100705	-0.348876	0.0694703	0.205643	0.399409	0.483246	-0.0838373
uc007jrd.1,uc007jre.1,uc007jrg.2,uc007jrh.2,uc007jri.2:chr11:-:69496078:69509600:BC096441,Tnfsf12,Tnfsf13:11-12-13:15-16-17>	A3SS	E13,E15	E13,E14,E15	-0.0911152	0.463321	0.554436	0.0696863	0.205989	0.506956	0.391597	0.115359
uc007bzp.2,uc007bzq.2,uc007bzr.2,uc007bzs.2,uc007bzt.2,uc007bzu.2,uc011wpe.1:chr1:+:92895303:93025521:Lrrfip1::14-15	AFE	E12,E13,E14	E3,E14	-1.67964	-1.09861	0.58103	0.069698	0.205989	0.098448	0.167514	-0.0690664
uc008njr.2,uc008njs.2,uc008njt.2,uc008nju.2,uc008njv.2,uc008njz.1,uc012cgy.1,uc012cgz.1:chr2:+:154616845:154876748:Raly,a:4-5:7-9-10-11-12>	ES	E5,E7	E5,E6,E7	1.85888	2.18547	0.326599	0.0697735	0.206048	0.106262	0.0803818	0.0258804
uc007mzu.2,uc007mzv.2,uc007mzw.2,uc007mzx.2,uc007mzy.2,uc007mzz.2,uc007naa.2:chr12:+:8680939:8759389:Pum2:19-20-21:23-24-25-26-27>	A5SS	E21,E23	E21,E22,E23	1.53533	1.98456	0.449232	0.0698532	0.20612	0.172089	0.11713	0.0549585
uc007utb.1,uc007utc.1,uc007utd.1:chr14:+:79881000:79982283:Elf1::3-4	AFE	E1,E3	E2,E3	-1.63914	-1.03029	0.608852	0.0701506	0.206833	0.961426	0.929495	0.031931
uc007dpr.2,uc007dps.2,uc007dpt.2,uc007dpu.2,uc007dpv.2,uc007dpw.2,uc007dpx.2:chr1:+:174078145:174126524:Dcaf8,Wdr42a:6-7-8:	ALE	E8,E10,E11,E12,E13,E14,E15	E8,E9	3.12387	3.95328	0.829414	0.0702867	0.206873	0.948459	0.976936	-0.0284763
uc007qhi.1:chr13:+:46764890:46771142:C78339:<1-2-3:5>	ES	E3,E5	E3,E4,E5	-2.97145	-3.56908	-0.597635	0.0703809	0.206873	0.911607	0.955863	-0.044256
uc009kov.1,uc009kow.1,uc009kox.2,uc012fxs.1:chr7:+:150255272:150256992:Tssc4:<1-2:4.5.6>	A5SS	E2,E4	E2,E3,E4	-0.524834	-1.25746	-0.73263	0.070387	0.206873	0.612227	0.787859	-0.175632
uc008nng.1,uc008nnh.1,uc008nni.1,uc008nnj.1,uc008nnk.1,uc008nnl.1,uc008nnm.1,uc008nnn.1,uc008nno.1,uc012cht.1:chr2:+:156246787:156368950:Epb4.1l1::4-5-6-7-8-10-11-12-13-14-15.16-18	AFE	E2,E4	E3,E4	-0.597837	-1.47182	-0.87398	0.0702438	0.206873	0.354805	0.566705	-0.2119
uc009kae.1,uc009kaf.1,uc009kag.1,uc009kah.1,uc009kai.1,uc009kaj.1,uc009kak.1,uc009kal.1,uc009kam.1,uc009kan.1,uc012fuz.1,uc012fva.1:chr7:+:137720997:137908298:Tacc2,mKIAA4180:15-16:18-19-20	A5SS	E16,E18	E16,E17,E18	0.263668	-0.247192	-0.51086	0.0707286	0.207713	0.335999	0.461811	-0.125812
uc008ozw.2,uc008ozx.2,uc008ozy.1,uc008ozz.1,uc008paa.1,uc008pab.2,uc008pac.2,uc008pad.2,uc008pae.1:chr3:+:36762027:36951955:4932438A13Rik,Kiaa1109,mKIAA1109:<2.3-4-5-6-7-8-9-10.11-12-14-17-18-19-20-21-22-23-24-25-26-27-28-30.31-32-33-34-35-37-38-39-40-41-42-43-44-45-46-47-48-49-50-51-52-53-54-55-56-57-58-60-61-62-63-64-65-66-67-68-69-70-72-73-74-75:78-79-80-81-83-84-85-86-87-89-90-91-92-93-94-95-…	ES	E75,E78	E75,E76,E78	-0.826679	-0.205852	0.620827	0.0709502	0.208199	0.650239	0.492548	0.157691
uc008hkm.1,uc008hkn.1,uc008hko.1,uc008hkp.1,uc008hkq.1,uc008hkr.1,uc008hks.1,uc008hkt.1,uc008hku.1,uc008hkv.1:chr19:-:40366529:40588302:Sorbs1,mKIAA1296:<5-6-7-9-12:	ALE	E12,E13	E12,E15,E16,E17,E18,E21,E22,E23	-2.03688	-3.52636	-1.48948	0.0712824	0.209009	0.528103	0.384964	0.143139
uc007jpf.1,uc007jpg.2,uc007jph.2,uc011xwu.1:chr11:+:68908755:68923459:Per1::4-5-6-7-8.9-10-11-12-13-14-15-16-17-18-19-20-21-23.24>	AFE	E1,E4	E2,E4	1.01398	-0.000689521	-1.01467	0.0715953	0.209595	0.250423	0.492196	-0.241773
uc008erj.1,uc008erk.1:chr18:-:38004478:38095065:Diap1:<1:3-4-5-6-7-8-9-10-11-12-13-14-15-16-17-18-19-20-21-22-23-24-25-26-27>	ES	E1,E3	E1,E2,E3	-0.499886	-0.989892	-0.490005	0.0718621	0.210211	0.605591	0.694472	-0.0888802
uc007gda.1,uc007gdb.1,uc007gdc.1:chr10:-:79855285:79862224:Mbd3:<2:4	A5SS	E2,E4	E2,E3,E4	0.623189	0.105361	-0.517828	0.0724742	0.211834	0.252039	0.385427	-0.133387
uc008npl.1,uc008npm.1,uc008npn.1,uc008npo.1,uc008npp.1:chr2:+:157854529:157903056:Rprd1b:<1-2-3:5-7-8-10>	A3SS	E3,E5	E3,E4,E5	-0.648695	-0.0755076	0.573188	0.0729466	0.213048	0.652737	0.515015	0.137722
uc007jie.2,uc007jif.2,uc007jig.2,uc011xvw.1,uc011xvx.1:chr11:-:61543151:61575590:Prpsap2::3	AFE	E1,E3	E2,E3	-0.708568	-1.47645	-0.767877	0.0730401	0.213152	0.740289	0.842955	-0.102666
uc009tge.2,uc009tgf.2,uc009tgg.2,uc009tgh.2:chrX:+:53708015:53761020:Ddx26b:12:16-17-18-19-20-21-22>	IR	E12,E16	E12,E13,E14,E15,E16	-1.43162	-2.19637	-0.76475	0.0730969	0.213152	0.313158	0.532473	-0.219315
uc007hlf.1,uc007hlg.1,uc007hlh.1,uc007hli.1,uc007hlj.1,uc007hlk.1,uc007hll.1,uc011xpz.1:chr10:+:127528665:127566359:Baz2a,TIP5:<1:4-5-6-8-10-11-12-13-14-15-16-17-18-19-20-21-22-23-24-25-26-27-28-29-30-32-33.34-35-36>	A3SS	E1,E4	E1,E3,E4	-0.652041	0.141969	0.79401	0.0732602	0.21346	0.594089	0.401321	0.192768
uc008ilm.1,uc008iln.1,uc008ilo.1,uc008ilp.1,uc008ilq.1,uc008ilr.1,uc008ils.1:chr2:+:17976897:18134017:Mllt10,mAF10::10-11-12-13	AFE	E6,E7,E10	E9,E10	1.73416	1.07509	-0.659074	0.0742155	0.216074	0.547805	0.401743	0.146062
uc009jfy.1,uc009jfz.1:chr7:-:118211498:118226544:Eif4g2:<1-2-3-4-5-6-7-8-9-10-11-12-13:15-16-17-18-19-20-21-22>	ES	E13,E15	E13,E14,E15	-2.36225	-2.7673	-0.40505	0.0743458	0.216139	0.871392	0.913083	-0.0416913
uc007ejw.1,uc007ejx.1,uc007ejy.1,uc007ejz.1,uc007eka.1,uc007ekb.1,uc007ekc.1,uc007ekd.1,uc007eke.1:chr10:-:12101985:12589163:Utrn::3.4	AFE	E1,E3	E2,E3	1.39615	0.725265	-0.67089	0.074354	0.216139	0.632533	0.786884	-0.154351
uc009bvu.2,uc009bvv.2,uc012eli.1,uc012elj.1:chr6:-:48783810:48791373:Tmem176b::4	AFE	E2,E4	E3,E4	-0.299517	0.0717439	0.37126	0.0744733	0.216147	0.467937	0.385158	0.0827787
uc007lci.2,uc007lcj.2:chr11:-:96628862:96638869:Snx11:<1-2:4-5-6-7-8-9>	ES	E2,E4	E2,E3,E4	-0.260899	-0.756537	-0.495638	0.074451	0.216147	0.483883	0.615471	-0.131588
uc009jhe.1,uc009jhf.1,uc009jhh.1,uc009jhi.1,uc009jhj.1,uc009jhk.1,uc012fsi.1:chr7:+:120350978:120457636:Arntl,bmal1b:<1-2-3-4-5-7-8-9-10-12.13-14-15:17-18-19-20-21-22-23-24>	A3SS	E15,E17	E15,E16,E17	-1.36588	-0.697521	0.668355	0.0748371	0.217034	0.789146	0.650776	0.138371
uc008fxj.2,uc008fxk.2,uc008fxl.2,uc008fxm.2:chr19:-:3896049:3907133:Tcirg1:<1-4-5-6-7-8-9-10-11:13-14-15-17-18-19-20-21-22-23-24>	IR	E11,E13	E11,E12,E13	-0.000763909	-0.491611	-0.490847	0.0749375	0.217155	0.26701	0.377219	-0.110209
uc008psg.1,uc008psh.1,uc008psi.1,uc008psj.1:chr3:+:87329499:87344078:Etv3:5:7-8	IR	E5,E7	E5,E6,E7	1.16475	1.60944	0.444686	0.0755038	0.218625	0.0752169	0.0436095	0.0316074
uc009guh.1,uc009gui.1,uc009guj.1,uc009guk.1:chr7:-:52489001:52494454:Cd37::13>	AFE	E11,E12,E13	E9,E10,E13	0.402836	1.00493	0.602092	0.0756018	0.218739	0.595109	0.737584	-0.142475
uc007apo.2,uc007app.2,uc007apq.2,uc007apr.2:chr1:-:36196872:36301147:Ugcgl1,Uggt1:<1-2-3-4-5-6-7.8-9-10-11-12-13-14-15-16-17-18-19-20-22:24-25-26-27-28-30-31-32-34-35-36-37-38-39-40-41-42-43-44-45>	ES	E22,E24	E22,E23,E24	0.729497	0.286857	-0.442639	0.0757541	0.21885	0.293618	0.396844	-0.103226
uc009grj.1,uc009grk.1,uc009grl.1:chr7:-:52118437:52125158:Ptov1:<1-2-3-4-5-6-7-9-10-11-12-13:15>	IR	E13,E15	E13,E14,E15	-1.04109	-0.606345	0.434747	0.075827	0.218879	0.571467	0.456748	0.114719
uc008qki.1,uc008qkj.1,uc008qkk.1:chr3:+:95428901:95436039:Ensa:<1-2-4:	ALE	E4,E5	E4,E6	2.20705	2.58297	0.375915	0.0760238	0.219277	0.780482	0.835637	-0.0551555
uc009tit.1,uc009tiu.1,uc009tiv.1,uc009tiw.1,uc009tix.1,uc009tiy.1,uc012hjg.1:chrX:+:65931729:65971136:Fmr1:6-7-8-9-10-11-12-13:17-19	ES	E13,E17	E13,E15	0.0477126	-0.494157	-0.54187	0.076427	0.220269	0.429528	0.555726	-0.126198
uc007xei.2,uc007xej.2,uc007xek.2,uc007xel.2:chr15:-:88517464:88564649:Brd1,mKIAA4191:<1-2-3-4-5-6-7:10-13-14-15-16-17>	A3SS	E7,E10	E7,E8,E9,E10	-1.80426	-2.56968	-0.765424	0.076635	0.220697	0.683797	0.819232	-0.135435
uc007ibd.2,uc007ibe.2,uc007ibf.2,uc011xrp.1,uc011xrq.1:chr11:-:12136678:12364963:Cobl::11-12-13-14-15-16>	AFE	E1,E2,E3,E4,E5,E6,E7,E8,E11	E9,E11	1.90617	2.40795	0.501776	0.0767073	0.220734	0.479265	0.583727	-0.104462
uc008jxj.1,uc008jxk.1,uc012bwl.1,uc012bwm.1,uc012bwn.1:chr2:+:67032812:67364663:Xirp2:<5-6:8-9-10-11-12.13-14>	ES	E6,E8	E6,E7,E8	-2.37219	-2.90319	-0.530997	0.0769409	0.221235	0.849814	0.913404	-0.0635901
uc007mzu.2,uc007mzv.2,uc007mzw.2,uc007mzx.2,uc007mzy.2,uc007mzz.2,uc007naa.2:chr12:+:8680939:8759389:Pum2:<2-4:7-8-9-10-11	ES	E4,E7	E4,E5,E7	1.61336	2.11677	0.503414	0.07702	0.221291	0.10207	0.0613694	0.0407009
uc007wbw.2,uc007wbx.2,uc007wby.2,uc007wbz.2,uc007wca.1,uc007wcb.1,uc007wcc.1,uc007wcd.1,uc011ztu.1:chr15:-:73035534:73253710:FAK,Ptk2::8-9-10-11-12-14-15-16-17-18-19-20-23-25-26-27-28-29-30-31-32-33-34-35-36-37-38	AFE	E2,E3,E8	E6,E8	0.528673	1.24798	0.719311	0.0771146	0.221392	0.504547	0.666715	-0.162168
uc007oyr.1,uc007oys.1:chr12:+:106923561:106941267:4933433P14Rik:<1-2:	ALE	E2,E3	E2,E4	0.126081	-0.368052	-0.494133	0.0772051	0.22148	0.939263	0.905214	0.0340489
uc007bgk.2,uc007bgl.2:chr1:+:63777198:63799959:Fastkd2::6-8-9-10-11-12-13-14>	AFE	E1,E2,E3,E4,E6	E5,E6	2.99526	2.13053	-0.864723	0.077384	0.221651	0.818168	0.693463	0.124704
uc008fmx.1,uc008fmy.1:chr18:+:67934529:67955141:Seh1l:<1-2-3-4-5-6-7-8:	ALE	E8,E10	E8,E9	1.76949	2.65655	0.887056	0.0773287	0.221651	0.619507	0.830962	-0.211455
uc007pjx.1,uc007pjy.1,uc011ywa.1:chr13:+:6547402:6579395:Pitrm1:<1:3-4-5-6-7-8-9-10-11-12-13-14-15-16-17-18-19-20-21-22-23-24-25-26-27-28>	A3SS	E1,E3	E1,E2,E3	-0.158224	0.380772	0.538997	0.0776146	0.221916	0.503464	0.384196	0.119268
uc009twe.1,uc009twf.1,uc009twg.1:chrX:-:97818244:97821277:Pdzd11:<2.3:6-7-8-9-10-11>	A5SS	E3,E6	E3,E4,E6	0.295464	0.645519	0.350055	0.0775973	0.221916	0.347959	0.26939	0.0785692
uc007tci.1,uc007tcj.1:chr14:-:41807028:41827064:5730469M10Rik:<1:3-4-5-6-7>	A3SS	E1,E3	E1,E2,E3	0.371595	-0.0637408	-0.435336	0.0776558	0.221916	0.393094	0.497356	-0.104262
uc007zkg.1,uc007zkh.1:chr16:+:49855766:49911796:Cd47:<1-2:4-5-6-7-8-9-10>	ES	E2,E4	E2,E3,E4	0.583592	0.235819	-0.347773	0.077802	0.222163	0.276105	0.360244	-0.0841396
uc007zxy.1,uc007zxz.1,uc007zya.1,uc007zyb.2,uc012aii.1:chr16:+:91648068:91679437:Son,mKIAA1019:<1-2-3-4:	ALE	E4,E5	E4,E6,E7	-1.67221	-2.13681	-0.464596	0.0778715	0.222191	0.0676316	0.0428099	0.0248218
uc007ytd.2,uc007yte.2,uc007ytf.2,uc007ytg.2:chr16:+:23107551:23114205:Eif4a2:<1-2-3:5-6-7-8-9-10	ES	E3,E5	E3,E4,E5	-2.19094	-2.64147	-0.450538	0.0780447	0.222514	0.836682	0.894957	-0.0582745
uc007upj.2,uc007upk.2,uc007upl.2,uc007upm.2,uc007upn.2,uc007upo.2,uc011zoj.1,uc011zok.1:chr14:+:73542316:73607650:Rcbtb2::3-4.5-7-10-11-13-14-15-16-17-18-19.20-21-22>	AFE	E1,E3	E2,E3	-0.735516	0.361779	1.09729	0.0781913	0.222761	0.302687	0.122148	0.180538
uc007gqv.2,uc007gqw.2,uc007gqx.2,uc007gra.2,uc011xle.1:chr10:+:87321800:87399792:Igf1:<1-3-4:7>	ES	E4,E7	E4,E5,E7	0.520534	0.904456	0.383922	0.0783564	0.223061	0.308453	0.239145	0.0693071
uc008uak.1,uc008ual.1,uc008uam.1:chr4:+:107562467:107570407:0610037L13Rik::11.12>	AFE	E10,E11	E1,E3,E4,E5,E6,E7,E8,E11	-2.3979	-1.96994	0.42796	0.0790909	0.224979	0.842159	0.777705	0.0644539
uc008los.2,uc008lot.2,uc008lou.2,uc008lov.2,uc008low.2,uc008lox.2,uc008loz.1,uc008lpa.1:chr2:+:112106470:112254394:2410042D21Rik,Slc12a6::3	AFE	E1,E3	E2,E3	1.09861	0.389465	-0.709148	0.0794275	0.225764	0.69168	0.814195	-0.122515
uc008hhi.1,uc008hhj.1,uc008hhk.1,uc012bkz.1,uc012bla.1,uc012blb.1:chr19:+:36422943:36530694:AK080025,Pcgf5:<5-6-7-8.9-10-11-12:14>	ES	E12,E14	E12,E13,E14	-0.0332013	0.458241	0.491442	0.0795817	0.226029	0.429699	0.323063	0.106635
uc009ghj.2,uc009ghk.2,uc009ghl.2:chr7:-:31742788:31758488:Lsr:<1-2-3:5	ES	E3,E5	E3,E4,E5	0.206472	-0.367518	-0.573991	0.0798482	0.22644	0.381075	0.51018	-0.129105
uc008scc.1,uc008scd.1,uc008sce.1,uc012dat.1:chr4:-:19536819:19636140:Wwp1:<1-2-3-5:7-8-9-10-11-12-13-14-15-16.17-18-19-20-21-22-23-24-25-26-27-28>	A3SS	E5,E7	E5,E6,E7	-1.71382	-2.20264	-0.48882	0.0800057	0.226713	0.836815	0.890357	-0.0535414
uc008rvy.2,uc008rvz.2,uc008rwa.2:chr3:+:159158396:159192919:Depdc1a::9>	AFE	E1,E2,E3,E4,E5,E6,E7,E9	E8,E9	0.852284	0.259405	-0.592878	0.080121	0.226867	0.671965	0.519235	0.15273
uc009aye.2,uc009ayf.1,uc009ayg.2:chr6:+:11875880:12031198:Phf14:<1-2-3-4-5-6-7-8-9-10-11-12-13-14-15-16:	ALE	E16,E17	E16,E20,E21	-1.4181	-0.797747	0.620354	0.0802849	0.227158	0.108005	0.187168	-0.0791632
uc008bzs.2,uc008bzt.2:chr17:-:33959981:33961443:Rps28:<1-2-3:5>	A5SS	E3,E5	E3,E4,E5	-1.16662	-1.59063	-0.42401	0.0804728	0.227516	0.763897	0.842179	-0.0782815
uc007asj.1:chr1:+:37947397:37955178:Mrpl30:<1:3-4-5-6>	ES	E1,E3	E1,E2,E3	-1.07653	-1.38264	-0.306107	0.080731	0.228073	0.664898	0.732303	-0.0674049
uc007fam.1,uc007fan.1,uc007fao.1,uc007fap.1,uc007faq.1:chr10:+:51200478:51206025:Gp49a,Lilrb4:15:17-18>	A3SS	E15,E17	E15,E16,E17	-0.436417	-0.0737373	0.36268	0.0810735	0.228866	0.295404	0.219855	0.0755487
uc008ent.1,uc008enu.1,uc008env.2,uc008enw.2,uc008enx.2:chr18:+:36720256:36825978:Ankhd1,Eif4ebp3:16:18-19-20-21-22-23-24-25-26-27-28-29-30-31-32-33-34-35-37-39-40>	ES	E16,E18	E16,E17,E18	-1.88992	-1.49009	0.399822	0.0811825	0.228971	0.546541	0.465655	0.0808862
uc009taw.1,uc009tax.1,uc009tay.1,uc009taz.1:chrX:+:39502588:39630352:SAP2,Stag2::5-6-7-9-10-11-12-13-14-15-16-17-18-19-20-21-22-23-24-25-26-27-28-29-30-31-32-33-34-35-36-37>	AFE	E1,E2,E5	E4,E5	-2.38831	-1.89406	0.494247	0.081492	0.229351	0.040372	0.0682624	-0.0278904
uc009bwy.2,uc009bwz.2,uc009bxa.1,uc009bxb.1:chr6:-:50243325:50406169:Osbpl3:12-13.14:16-17-18-19-20-21-22-23-24-26-27>	ES	E14,E16	E14,E15,E16	0.49162	-0.0712175	-0.562838	0.0814395	0.229351	0.264955	0.411255	-0.1463
uc008ggj.2,uc008ggk.2,uc012bhi.1:chr19:-:5988544:6015825:Capn1::4-5-6-7-8-9-10-11-12-13-14-15-16-17-18-19-20-21-22-23-24>	AFE	E1,E4	E2,E4	-2.12217	-2.44854	-0.326373	0.0816277	0.229559	0.838091	0.883087	-0.0449955
uc008vwo.1,uc008vwp.1:chr4:+:148960746:149022008:Clstn1:4-5-6-7-8-9-10:12-13-14-15-16-17-18-19>	ES	E10,E12	E10,E11,E12	0.0601285	-0.348076	-0.408205	0.0818412	0.229985	0.414028	0.530338	-0.11631
uc009jnk.1,uc009jnl.1:chr7:+:128177958:128220349:Mettl9:<1-2-3-4:6.7>	A3SS	E4,E6	E4,E5,E6	-1.22293	-0.853	0.369933	0.0821616	0.230711	0.771232	0.703411	0.067821
uc007ssq.1,uc007ssr.1,uc007sss.1,uc007sst.1,uc007ssu.1:chr14:-:27232660:27354417:Slmap,mKIAA1601:22-23-24-25-26:28>	ES	E26,E28	E26,E27,E28	-0.989718	-0.683845	0.305873	0.0822577	0.230806	0.638385	0.56127	0.0771148
uc009nne.2,uc009nnf.2,uc009nng.2:chr8:-:114517339:114535205:Kars:<1:4-5-6-7-8-9-10-11-12-13-14-15-16>	ES	E1,E4	E1,E3,E4	1.18656	0.93204	-0.254524	0.0824195	0.230911	0.127326	0.165255	-0.037929
uc007ynu.2,uc007ynv.2,uc012acf.1:chr16:-:18406974:18426809:Comt:<1:4-5-6-7>	ES	E1,E4	E1,E2,E4	-1.74094	-2.25957	-0.518628	0.0823819	0.230911	0.813729	0.891977	-0.0782481
uc007vtn.2:chr15:+:58247022:58289356:D15Ertd621e:<1-2-3-4-5-6-7-8-9-10-11-12-13-14-15-16:18-19-20-21-22-23-24>	ES	E16,E18	E16,E17,E18	-2.64345	-2.09268	0.550769	0.0826351	0.231341	0.886466	0.821537	0.0649287
uc009bvu.2,uc009bvv.2,uc012eli.1,uc012elj.1:chr6:-:48783810:48791373:Tmem176b:<2:5-6-7-8-9-10>	ES	E2,E5	E2,E4	0.960291	0.588001	-0.37229	0.0827173	0.231397	0.194951	0.26083	-0.0658786
uc009lnf.1,uc009lng.1:chr8:+:41947720:42007424:Slc7a2:<1-2-3-4-5-6:	ALE	E6,E7,E9,E10,E11,E12,E13	E6,E8	2.18149	1.31663	-0.864859	0.0832519	0.232542	0.418211	0.116809	0.301402
uc009qri.1,uc009qrj.2,uc009qrk.2,uc009qrl.2,uc009qrm.2,uc012gww.1:chr9:+:74800690:74880275:BC031353::9-10-11-12-13-14-15-16-17-20-21>	AFE	E5,E6,E9	E8,E9	1.9972	1.51413	-0.483076	0.0832274	0.232542	0.760982	0.68714	0.0738416
uc007qjg.1,uc007qjh.1,uc007qji.1:chr13:+:49436917:49482394:Bicd2:<1.2.3-4-5-6-7-8-9:11>	IR	E9,E10,E11	E9,E11	-1.21026	-1.55761	-0.347348	0.0833413	0.232617	0.0254468	0.0170502	0.00839651
uc009ojn.2,uc009ojo.2,uc009ojp.2,uc009ojq.2,uc009ojr.2,uc009ojs.2:chr9:-:20711649:20764332:Dnmt1:<2-4-5-6:9-10-11-12-13-14-15-16-17-18-19-20-21-22-23-24-25-26-27-28-29-30-31-32-33-35-36-37-38-39-40-41-42-43-44>	A3SS	E6,E9	E6,E8,E9	0.0807614	-0.21552	-0.296281	0.0836695	0.233358	0.473928	0.546896	-0.0729674
uc007kmz.1,uc007kna.1,uc007knb.1,uc007knc.1,uc007knd.1,uc007kne.1,uc007knf.1,uc007kng.1:chr11:+:82594636:82617776:Lig3:<2.3-4-5:7-8-9-10-12-13-14-15-16-18-19-20-21-22-23-24-26>	A3SS	E5,E7	E5,E6,E7	-0.681974	-1.07297	-0.390996	0.0838995	0.233823	0.670939	0.738385	-0.0674457
uc009ibj.2,uc009ibk.2,uc009ibl.2,uc012fns.1:chr7:-:88035608:88046155:Wdr73::10>	AFE	E1,E3,E4,E5,E6,E7,E8,E10	E9,E10	2.43944	1.84124	-0.598205	0.0841971	0.234473	0.928606	0.876723	0.0518839
uc007yfd.2,uc007yfe.2,uc007yff.2,uc007yfg.1:chr16:-:11216333:11254418:Gspt1:<1-3-4:6-7-8-9-10-11-12-13-14-15-16-17>	A3SS	E4,E6	E4,E5,E6	-0.471423	-0.766994	-0.295571	0.0842589	0.234473	0.609196	0.682665	-0.0734694
uc008tjz.2,uc008tkb.2,uc008tkc.2,uc008tkd.2,uc008tke.2,uc008tkf.2,uc008tkg.2,uc008tkh.2,uc008tki.2,uc012dgm.1:chr4:-:81936076:82151212:Nfib:15:17>	ES	E15,E17	E15,E16,E17	-0.969401	-1.51706	-0.547664	0.0847277	0.235601	0.634581	0.744463	-0.109882
uc007iwh.1,uc007iwi.1,uc007iwj.1:chr11:+:53333301:53357598:Sept8:<1-2-3:5-6-7-8-9-10	A3SS	E3,E5	E3,E4,E5	-0.905311	-0.698266	0.207045	0.0848581	0.235787	0.705539	0.660001	0.0455378
uc008pqk.2,uc008pql.2,uc008pqn.2:chr3:+:84619498:84783120:Fbxw7::5	AFE	E1,E2,E5	E3,E5	1.21302	0.485508	-0.727515	0.0850522	0.235974	0.518019	0.30106	0.216959
uc009sqq.2,uc009sqr.2,uc009sqs.2,uc009sqt.2,uc009squ.1,uc009sqv.1:chrX:-:11613863:11737481:Bcor,mKIAA1575:<5-6-7-8-9-10-11:13-14-15-16-17-18-19-20>	A3SS	E11,E13	E11,E12,E13	-0.587787	-1.22121	-0.633428	0.0850035	0.235974	0.523798	0.688192	-0.164393
uc007tob.2,uc007toc.2,uc007tod.2,uc007toe.2,uc007tof.2,uc007tog.2,uc007toh.2:chr14:-:52693054:52723703:Hnrnpc:5-6:8-9-10	A5SS	E6,E8	E6,E7,E8	0.322895	0.786493	0.463598	0.0854837	0.236289	0.336166	0.253744	0.0824222
uc007itz.1,uc007iua.1,uc007iub.1:chr11:-:51413601:51420383:Hnrnpab:<1-2-3-4-5-6:9.10>	ES	E6,E9	E6,E7,E9	-0.194405	-0.0140616	0.180343	0.085419	0.236289	0.397418	0.354589	0.0428289
uc009uuz.2,uc009uva.2:chrX:-:160373374:160396598:Zrsr2:<1-2-3-4-5:	ALE	E5,E6	E5,E7,E8	0.899484	0.393489	-0.505995	0.085282	0.236289	0.107968	0.0680959	0.0398716
uc008gde.1,uc008gdf.1,uc008gdg.1,uc008gdh.1,uc008gdi.1,uc008gdj.1:chr19:+:5460693:5464994:Fibp:11-13:16-18-20>	IR	E13,E16	E13,E14,E15,E16	0.315853	-0.109199	-0.425052	0.085413	0.236289	0.227656	0.279304	-0.0516478
uc007sjx.2,uc007sjy.2,uc007sjz.2:chr14:-:21318535:21365795:Ppp3cb:12-13:16>	ES	E13,E16	E13,E15,E16	-1.12601	-1.63761	-0.511598	0.0856655	0.236615	0.704537	0.807293	-0.102756
uc008noq.2,uc008nor.2,uc008nos.2:chr2:-:156971629:157030270:Rbl1:<1-2-3-4-5-6-7-8-9-10-11-12-13:	ALE	E13,E14	E13,E15,E16,E17,E19,E20,E21,E22,E23,E24	-2.36167	-1.86698	0.494691	0.0857602	0.236701	0.345873	0.46209	-0.116217
uc008wxs.1,uc008wxt.1,uc008wxu.1,uc008wxv.1,uc008wxw.1:chr5:+:31543290:31553935:Nrbp1::24>	AFE	E23,E24	E4,E5,E6,E7,E8,E9,E11,E12,E13,E15,E17,E18,E19,E20,E21,E22,E24	-4.28848	-3.48039	0.80809	0.0859372	0.236837	0.822505	0.656272	0.166233
uc009cms.2,uc009cmt.2,uc009cmu.2:chr6:+:83085801:83102573:Rtkn::5-6-7-8-9-10-11-12-13-14-15>	AFE	E1,E5	E2,E3,E4,E5	0.460787	0.11499	-0.345798	0.0859038	0.236837	0.120029	0.2047	-0.0846707
uc007amk.2,uc007aml.2,uc007amn.2,uc011wiq.1:chr1:-:24017596:24107180:Fam135a:<11-12-13:16-18-19-20-21-22-23-24>	ES	E13,E16	E13,E14,E16	-2.85846	-2.32141	0.537057	0.0862494	0.237522	0.903987	0.833017	0.0709704
uc009fhm.2,uc009fhn.1:chr7:-:16859390:16872144:Ccdc9:<1-3-4-5-6-7-8-9-10-11-12-13:	ALE	E13,E14	E13,E15	2.09714	1.48539	-0.611756	0.0865143	0.238057	0.787819	0.663314	0.124505
uc008upi.2,uc008upj.2,uc008upk.2,uc008upl.2,uc008upm.1,uc008upn.1,uc008upq.1,uc008upr.2,uc008upt.1:chr4:-:123026875:123361603:Macf1:100-101:103-104>	ES	E101,E103	E101,E102,E103	0.395898	0.733684	0.337786	0.086572	0.238057	0.290795	0.232095	0.0587001
uc007fdv.1,uc007fdw.1,uc007fdx.1,uc007fdy.1:chr10:+:59165382:59326870:Cbara1:<1-2-3-4-6:9-10-11-12-13-14-15>	ES	E6,E9	E6,E8,E9	2.03432	2.59885	0.56453	0.0867142	0.238272	0.102762	0.0647937	0.0379681
uc007tyl.2,uc007tym.2,uc007tyn.1:chr14:+:56097594:56109177:Dhrs4:<1-2-3-4-6:	ALE	E6,E7	E6,E8,E9,E10	-3.28627	-2.62312	0.663143	0.086886	0.238567	0.0929635	0.160907	-0.0679433
uc009ons.1,uc009ont.1,uc009onu.1:chr9:-:21876689:21889852:Ecsit:<1.2:4-5-6-7-8-9-10-11>	A5SS	E2,E4	E2,E3,E4	-0.517943	0.133531	0.651474	0.0871289	0.238951	0.613028	0.447222	0.165806
uc008ovt.1,uc008ovu.1,uc008ovv.1,uc012coi.1:chr3:+:30993982:31021499:Skil:<1-2.3.4.5.6-8-9:11-12-13>	A5SS	E9,E10,E11	E9,E11	-0.165479	0.347398	0.512877	0.0871545	0.238951	0.321264	0.427878	-0.106614
uc007ubc.1,uc007ubd.1:chr14:-:56516121:56519069:Sdr39u1:<2.3:5	ES	E3,E5	E3,E4,E5	-1.78599	-2.63578	-0.849782	0.0880216	0.241151	0.812073	0.916311	-0.104238
uc007crq.1,uc007crr.1,uc007crs.1:chr1:-:136242673:136258576:Tmem183a:<1-2-3:5-7-8-9-10>	A3SS	E3,E5	E3,E4,E5	-1.66485	-2.48298	-0.81813	0.088356	0.241888	0.855819	0.947613	-0.0917939
uc009pvr.1,uc009pvs.1:chr9:-:57598517:57613667:Clk3:<1-2-3-4-5-6-7-8-9-10-11-12:14>	IR	E12,E14	E12,E13,E14	0.68528	0.199696	-0.485584	0.0884685	0.242018	0.10177	0.154489	-0.0527183
uc008jem.2,uc008jen.2,uc008jeo.2:chr2:+:32006667:32090057:Prrc2b:22-23-24-25-26-27-28-29-30-31:33>	ES	E31,E33	E31,E32,E33	0.224827	-0.372667	-0.597494	0.0889713	0.243214	0.35434	0.548175	-0.193835
uc007ron.1,uc007roo.1,uc007rop.1,uc007roq.1,uc007ror.1,uc007ros.1,uc007rot.1:chr13:+:99033196:99044709:Ankra2:<1-2:4-6-7-8-9-10	IR	E2,E4	E2,E3,E4	0.847298	1.29928	0.451985	0.0890552	0.243265	0.0757797	0.0464402	0.0293395
uc009rzr.1,uc009rzs.1,uc009rzt.1,uc009rzu.1,uc009rzv.1:chr9:+:118415435:118491637:Golga4:<1-2-3-4-5-7-8-9-10:12-13	ES	E10,E12	E10,E11,E12	-1.06825	-1.4305	-0.362254	0.0895653	0.244355	0.663687	0.73368	-0.069993
uc009jsp.1,uc009jsq.1:chr7:+:133920488:133924028:Ypel3:<1:	ALE	E1,E2	E1,E3	-1.9951	-1.49752	0.49758	0.0895858	0.244355	0.197505	0.290922	-0.0934168
uc007ozv.1,uc007ozw.1,uc007ozx.1,uc007ozy.1,uc007ozz.1,uc007paa.1:chr12:+:109792929:109926725:Evl:<3-5-6-7-8-9-10-11-12-13:15-16-18>	ES	E13,E15	E13,E14,E15	-1.7346	-1.07194	0.662657	0.0901444	0.245528	0.813172	0.662989	0.150182
uc009kaq.1,uc009kar.1,uc009kas.1,uc009kat.1:chr7:+:138009398:138056816:Plekha1:16:	ALE	E16,E17	E16,E18	-0.455476	-0.998529	-0.543053	0.0902077	0.245528	0.881305	0.825056	0.0562493
uc008csf.1,uc008csg.1,uc008csh.1,uc008csi.1,uc008csj.1:chr17:-:46394824:46419962:Tjap1:<2:4-7-8-9-10-11-12-13>	ES	E2,E4	E2,E3,E4	-0.764143	0.0663719	0.830515	0.090319	0.245633	0.541457	0.363161	0.178297
uc007tyz.2,uc007tza.2,uc007tzb.2:chr14:+:56178865:56188902:Dcaf11:<1:4	A3SS	E1,E4	E1,E3	1.0068	1.59393	0.587129	0.0909238	0.246916	0.165979	0.0998583	0.0661207
uc007lwj.1,uc007lwk.1,uc007lwl.1,uc007lwm.1,uc007lwn.1,uc007lwo.1,uc007lwp.1:chr11:-:104194542:104330748:1700081L11Rik,mKIAA1267:6:	ALE	E6,E7	E6,E8,E9,E10,E11,E13,E14,E15	-1.79769	-1.36609	0.431603	0.0909063	0.246916	0.0550731	0.0826792	-0.0276061
uc008gmj.2,uc008gmk.2,uc008gml.1:chr19:+:8797976:8800932:AK036616,Snhg1:17:19.20>	IR	E17,E19	E17,E18,E19	1.667	1.24853	-0.418468	0.0910498	0.247078	0.0787703	0.125316	-0.0465456
uc007pha.1,uc007phb.1,uc007phc.1:chr12:+:117285934:117299062:Zfp386,mKIAA4205:<1-2:	ALE	E2,E3	E2,E5	-1.49752	-2.08443	-0.586909	0.0913889	0.247817	0.756381	0.668538	0.0878426
uc008dau.1,uc008dav.2,uc008daw.1,uc008dax.1,uc012avq.1:chr17:+:56219079:56240019:Hdgfrp2:10.11-12-13-14-15-16-17-18-19:21>	A3SS	E19,E21	E19,E20,E21	-0.803495	-1.36098	-0.557481	0.0917602	0.248643	0.688846	0.778597	-0.0897502
uc007bbs.2,uc007bbt.2,uc007bbu.2,uc011wlk.1:chr1:-:58468831:58480932:Clk1:5:7-8-9	IR	E5,E7	E5,E6,E7	-0.891067	-1.17736	-0.286291	0.0920862	0.249163	0.432723	0.500511	-0.0677881
uc007ixh.2,uc007ixi.2,uc007ixj.2,uc007ixk.2,uc007ixl.2:chr11:+:53914425:53945169:P4ha2:<1-2-3-4-5-7-8-9-10-11-12-13:20-21-22>	ME	E13,E14,E20	E13,E16,E20	0.336472	0.847298	0.510826	0.0920816	0.249163	0.584244	0.72112	-0.136876
uc007yey.2,uc007yez.2,uc007yfa.1,uc012abd.1:chr16:-:11136686:11176486:Zc3h7a:<1-2-3-4-5-6-7-8-9:	ALE	E9,E10	E9,E11,E13,E14,E15,E16,E17,E18,E19,E20,E21	-2.56819	-3.09026	-0.52207	0.0923651	0.249735	0.360372	0.246337	0.114035
uc007yon.2,uc012acl.1:chr16:+:18812386:18835354:Ufd1l:<1-2:4-5-6-7-8-9-10-11-12-13>	A5SS	E2,E4	E2,E3,E4	-1.98393	-1.40489	0.579038	0.0926733	0.250386	0.888378	0.804058	0.0843195
uc009dsa.1,uc009dsb.1,uc012esq.1:chr6:-:124765036:124779465:Usp5:<1-2-3-4-5-6-7-8-9-10-11-12-13-14-15:17-18-19-20-21>	A5SS	E15,E17	E15,E16,E17	1.50743	1.02342	-0.484008	0.0929061	0.250833	0.128703	0.202835	-0.0741314
uc007uxp.2,uc007uxq.2,uc007uxr.2,uc007uxs.2:chr14:+:105657889:105708515:N4wbp5A,Ndfip2:<1-2-3-6-8-9-10:12>	A3SS	E10,E12	E10,E11,E12	-1.55067	-1.87229	-0.321612	0.0932076	0.251464	0.666294	0.733945	-0.0676504
uc009ryv.2,uc009ryw.2,uc009ryx.2,uc009ryy.2,uc009ryz.2,uc009rza.2,uc009rzb.2,uc009rzc.2,uc009rzd.1,uc012hcf.1:chr9:-:116481863:117539031:Rbms3:<3-5.6-7-8-12-13-14-15-16:19	ES	E16,E19	E16,E17,E19	-0.927987	-1.52184	-0.593853	0.0936035	0.252166	0.65327	0.772247	-0.118978
uc009kln.1,uc009klo.1:chr7:+:148661138:148679321:Tspan4::3-4-5-6-7-8-9>	AFE	E1,E3	E2,E3	0.787409	0.198575	-0.588834	0.0935546	0.252166	0.598	0.728303	-0.130303
uc008ygx.1,uc008ygy.1,uc008ygz.1:chr5:-:100462597:100468241:Hnrpdl:<1-2-3-4-5-6-7:9	IR	E7,E9	E7,E8,E9	-0.263257	0.0526947	0.315951	0.0937997	0.252512	0.508591	0.430076	0.0785149
uc009bro.1,uc009brp.1,uc009brq.1,uc009brr.1,uc009brs.1,uc009brt.1,uc009bru.1:chr6:-:42619464:42660070:Fam115a:4.5-7-8-9-10-12-13:16>	A5SS	E13,E16	E13,E14,E16	0.100083	-0.497174	-0.597257	0.0942466	0.253531	0.456044	0.617344	-0.161299
uc008ycw.1,uc008ycx.1,uc008ycy.2,uc008ydc.1,uc008ydd.2,uc008yde.1,uc008ydg.2,uc008ydh.2,uc008ydi.2,uc008ydj.2,uc012dyq.1:chr5:+:92760866:92843653:Art3,art3:6-7-8-9-11-13-14:17>	ES	E14,E17	E14,E15,E17	0.161128	0.499586	0.338458	0.0945662	0.253756	0.422694	0.338879	0.0838157
uc009kxp.1,uc009kxq.1,uc009kxr.1,uc009kxs.1,uc009kxt.1,uc012fzy.1:chr8:+:13338750:13377702:Tfdp1:4:6-7-8-10-11-12-13-14-15>	ES	E4,E6	E4,E5,E6	-2.45845	-2.06365	0.394802	0.0946035	0.253756	0.893912	0.854727	0.0391847
uc008dym.2,uc008dyn.2,uc008dyo.2,uc008dyp.2,uc008dyr.2,uc008dys.2,uc012ayz.1,uc012aza.1:chr18:+:4920537:5119291:Svil:11-13-14:16-17-18-19-20-21-22-23-24-25-26-27-28-29-30-31-32-33-34-35-38-39-40-41-42>	ES	E14,E16	E14,E15,E16	1.11803	0.707962	-0.410068	0.0945033	0.253756	0.171978	0.241483	-0.0695058
uc007wlf.1,uc007wlg.1,uc007wlh.1,uc007wli.1,uc007wlj.1:chr15:-:76476196:76490538:Cyhr1::3-4>	AFE	E1,E3	E2,E3	0.768205	-0.137123	-0.905327	0.0945946	0.253756	0.463099	0.723948	-0.260849
uc009cgi.2,uc009cgj.2,uc009cgk.2,uc009cgl.2:chr6:-:71163933:71272227:Smyd1:<2-4-5-6:8-9-10-11-12>	ES	E6,E8	E6,E7,E8	-1.12393	-0.499956	0.623974	0.0948025	0.253944	0.689346	0.564895	0.124451
uc007iiq.1,uc007iir.1,uc007iis.1:chr11:+:31772210:31831577:Cpeb4:<1-2:5-6-7-8-9-10>	ES	E2,E5	E2,E3,E5	-1.53906	-1.04583	0.493226	0.0948104	0.253944	0.783737	0.660459	0.123278
uc008iux.1,uc008iuy.1,uc008iuz.1,uc008iva.1,uc008ivb.1,uc008ivc.1:chr2:-:26238319:26244836:Sdccag3:6:	ALE	E6,E7	E6,E9	-0.81575	-0.223144	0.592606	0.0948841	0.253959	0.128079	0.225542	-0.0974625
uc007xwf.2,uc007xwg.2,uc007xwh.2,uc007xwi.1:chr15:+:102348676:102354107:Tarbp2:<1-2-3-4.5.6-7-8-9-10:12>	IR	E10,E12	E10,E11,E12	0.587787	0.0870114	-0.500775	0.0950217	0.254144	0.243753	0.353127	-0.109373
uc008iuj.1,uc008iuk.1,uc008iul.1:chr2:-:26064649:26092940:Qsox2:<1-2-3-5-6-7-8-9-10-11-12-13:	ALE	E13,E14	E13,E15	1.89712	1.36098	-0.536143	0.0951046	0.254182	0.786211	0.667858	0.118353
uc008gev.2,uc008gew.2,uc008gex.2,uc008gey.2,uc012bhc.1:chr19:-:5707373:5726317:Ehbp1l1:<1-2-3-4-5-6:8-9	ES	E6,E8	E6,E7,E8	1.47591	1.01345	-0.462452	0.0953104	0.254549	0.17137	0.248997	-0.0776262
uc007vlf.2,uc007vlg.1,uc007vlh.1:chr15:+:34012473:34072140:Mtdh:8-9:11-12-13	ES	E9,E10,E11	E9,E11	3.45156	2.6605	-0.791066	0.0955949	0.255126	0.964322	0.917341	0.0469811
uc009moz.2,uc009mpa.2,uc012gho.1:chr8:+:87560813:87581481:Tnpo2::24-25-26-27-28>	AFE	E22,E24	E23,E24	20	-20	-40	0.095891	0.255732	0	1	-1
uc009put.1,uc009puu.1,uc009puv.1:chr9:-:57233762:57287921:Ppcdc:<1-2-3-4-5:7-8>	A3SS	E5,E7	E5,E6,E7	-1.46952	-0.842522	0.626998	0.0961729	0.2563	0.674675	0.499761	0.174914
uc007ndl.1,uc007ndm.1,uc007ndn.1:chr12:-:21275666:21292098:Itgb1bp1:<1.2:4-5-6-7-8-10>	A5SS	E2,E4	E2,E3,E4	0.50837	0.909432	0.401062	0.0962849	0.256409	0.189896	0.141343	0.0485523
uc009iys.1,uc009iyt.1,uc009iyu.1,uc009iyv.1,uc009iyw.1,uc009iyx.1,uc009iyy.1:chr7:+:112789053:112842185:Dnhd1,Fxc1,Tim9b,mFLJ00251:6:8>	IR	E6,E8	E6,E7,E8	-1.28785	-0.705056	0.582792	0.0969946	0.257935	0.547184	0.399261	0.147923
uc007ujk.1,uc007ujl.1,uc011zno.1:chr14:-:66149292:66211912:Elp3:<1.2:4-5-6-7-8-9-10-11-12-13-14-15-16-18>	A5SS	E2,E4	E2,E3,E4	-1.58934	-2.27387	-0.684535	0.0970931	0.258012	0.785015	0.883752	-0.0987373
uc008ktx.1,uc008kty.1,uc008ktz.1,uc008kua.1,uc008kub.1:chr2:+:90780614:90857210:Celf1::4-5-6-7-8-9-10-11	AFE	E1,E4	E3,E4	-0.418947	0.00367971	0.422627	0.0974296	0.258721	0.652247	0.540089	0.112158
uc008qts.1,uc008qtt.1:chr3:+:103636618:103658541:Bcl2l15:<1-2-3:	ALE	E3,E4	E3,E5	1.93442	1.17865	-0.755761	0.0976012	0.258992	0.987857	0.975928	0.0119286
uc007xfc.1,uc007xfd.1,uc007xfe.1,uc011zxr.1:chr15:+:88906493:88917505:Trabd:<1-3-4:6-7-8-9-10-12-13>	A5SS	E4,E6	E4,E5,E6	2.82627	2.28061	-0.545663	0.0979425	0.259712	0.0496675	0.0836282	-0.0339607
uc009qwc.2,uc009qwd.2,uc009qwe.2:chr9:-:83003548:83040214:Hmgn3:6:8>	IR	E6,E8	E6,E7,E8	0.104751	-0.31577	-0.420521	0.0981448	0.260063	0.172903	0.239254	-0.0663505
uc007txg.2,uc007txh.2,uc007txi.2:chr14:+:55512979:55517764:Pabpn1:7:9.10.11>	IR	E7,E9	E7,E8,E9	0.792878	0.534056	-0.258822	0.09867	0.261268	0.0771088	0.0969232	-0.0198143
uc007ugp.1,uc007ugr.1,uc007ugs.1,uc007ugt.1,uc007ugu.1,uc007ugv.1:chr14:-:63295164:63379949:Ints6:<1-2-3:	ALE	E3,E4	E3,E6,E7,E9,E10,E11,E12,E13,E14,E15,E16,E17,E18,E19	-2.7518	-2.05223	0.699576	0.0987441	0.261278	0.0581959	0.117384	-0.059188
uc007for.1,uc007fos.1,uc007fot.1,uc011xfy.1:chr10:+:70810540:70848633:Ipmk:<1-2-3:5-6-9>	A3SS	E3,E5	E3,E4,E5	0.986174	0.562138	-0.424036	0.0989609	0.261665	0.270746	0.362292	-0.0915453
uc007mzu.2,uc007mzv.2,uc007mzw.2,uc007mzx.2,uc007mzy.2,uc007mzz.2,uc007naa.2:chr12:+:8680939:8759389:Pum2:13-14-15-16-17:19-20-21	ES	E17,E19	E17,E18,E19	-1.02944	-1.37716	-0.347722	0.099555	0.263049	0.537017	0.619213	-0.0821962
uc007pci.1,uc007pcj.1:chr12:-:112213562:112217231:Ankrd9:<1-2:	ALE	E2,E3	E2,E4	-0.896557	-0.050437	0.84612	0.0997227	0.263305	0.875464	0.925399	-0.0499351
uc007gca.1,uc007gcb.1,uc007gcc.1,uc007gcd.1:chr10:+:79611034:79621112:Midn:<1-2-3-4:6	ES	E4,E6	E4,E5,E6	-0.584924	-0.0783812	0.506543	0.0999008	0.263588	0.494797	0.373723	0.121074
uc007far.1,uc007fas.1,uc011xdq.1:chr10:+:51210775:51216417:Lilrb4:<2:4-5-6-7-8-9-10-11>	A5SS	E2,E4	E2,E3,E4	0.62195	1.13478	0.512833	0.100067	0.26384	0.330641	0.229312	0.101329
uc008wfk.1,uc008wfl.1,uc008wfm.1,uc008wfn.1:chr4:+:155317939:155333713:Ube2j2:2:4-5-6-7-8-9>	ES	E2,E4	E2,E3	0.00365055	0.499574	0.495923	0.1003	0.264265	0.334558	0.239399	0.0951586
uc008jtr.1,uc008jts.1,uc008jtt.1,uc008jtu.1,uc008jtv.1,uc012bvt.1:chr2:-:59737419:59963867:Baz2b:7.8-9-10-11-12:	ALE	E12,E14	E12,E15,E16,E17,E18,E19,E20,E21,E22	-1.36567	-1.85965	-0.49398	0.100638	0.26491	0.377388	0.274102	0.103286
uc007slb.1,uc007slc.1,uc007sld.1,uc007sle.1:chr14:+:21871854:22267768:Adk::4-5-6-7-8-9-11-12-13-14>	AFE	E1,E4	E3,E4	1.07705	0.702205	-0.374849	0.100694	0.26491	0.118616	0.167838	-0.0492219
uc009qzk.1,uc009qzl.1,uc009qzm.1:chr9:+:89106027:89135063:Mthfs::4>	AFE	E1,E4	E2,E4	0.931558	0.24686	-0.684698	0.100758	0.26491	0.328781	0.502855	-0.174074
uc009rew.1,uc009rex.1:chr9:-:100395421:100446472:Nck1::4-5>	AFE	E1,E2,E4	E3,E4	-0.981682	-1.29278	-0.311094	0.101164	0.26549	0.142647	0.105641	0.0370056
uc008uca.2,uc008ucb.2,uc008ucc.2:chr4:-:108733749:108874877:Osbpl9::6-7-8-9	AFE	E1,E2,E3,E4,E6	E5,E6	1.05676	1.3496	0.292836	0.101193	0.26549	0.521608	0.599423	-0.0778155
uc009apg.2,uc009aph.2,uc009api.2,uc009apj.2,uc009apk.2,uc009apl.2,uc009apm.2,uc009apn.1:chr5:+:149996135:150027010:Uspl1:<1:5-7.8-9-10-11-12-13.14.15>	ES	E1,E5	E1,E3,E4,E5	-0.227784	-0.756326	-0.528542	0.101111	0.26549	0.366782	0.510726	-0.143945
uc007csl.1,uc007csm.1,uc007csn.1,uc007cso.2:chr1:-:136655643:136852517:9530009M10Rik,Ppp1r12b::21-23-24-25-26	AFE	E1,E2,E3,E4,E5,E6,E7,E8,E9,E10,E11,E12,E13,E15,E16,E17,E18,E19,E21	E20,E21	1.09001	0.583675	-0.506331	0.10149	0.26608	0.400837	0.254378	0.146459
uc008ory.1,uc008orz.1,uc008osa.1,uc008osb.1,uc008osc.1,uc008osd.1,uc012cnu.1:chr3:+:19857053:19908792:Cp:11-12-13-14-15-16-17-18-19:	ALE	E19,E20	E19,E21,E22	-3.15691	-2.52692	0.629994	0.101623	0.266241	0.00678226	0.013194	-0.00641176
uc008pfk.1,uc008pfl.1,uc008pfm.1,uc008pfn.1,uc008pfo.1,uc008pfp.1:chr3:+:54496779:54532685:D3Ertd300e,Fam48a:8-9-10-11-12-13-14-15-16:	ALE	E16,E17	E16,E18,E19,E20,E21,E22	-1.92157	-1.30939	0.612171	0.101834	0.266605	0.114075	0.19361	-0.0795354
uc009dja.2,uc012eql.1,uc012eqm.1,uc012eqn.1,uc012eqo.1:chr6:-:115679156:115712484:Tmem40:<2-3:6-10-11-12-13-14-15-16>	ES	E3,E6	E3,E5	-0.0953102	-0.4173	-0.321989	0.101952	0.266726	0.43343	0.505219	-0.0717894
uc008zwp.1,uc008zwq.1:chr5:-:135095745:135115198:Eif4h:<1-2-3-4:6-7>	ES	E4,E6	E4,E5,E6	-0.468116	-0.228532	0.239584	0.102258	0.267338	0.536882	0.479947	0.056935
uc008pfk.1,uc008pfl.1,uc008pfm.1,uc008pfn.1,uc008pfo.1,uc008pfp.1:chr3:+:54496779:54532685:D3Ertd300e,Fam48a:<2-3-4-5-6:8-9-10-11-12-13-14-15-16	A3SS	E6,E8	E6,E7,E8	-0.0342884	0.481749	0.516037	0.10234	0.267366	0.485555	0.386328	0.0992273
uc009shp.1,uc009shq.1,uc009shr.1,uc009shs.1,uc009sht.1:chr9_random:+:372078:417453:Ccdc82::3-4	AFE	E1,E3	E2,E3	-0.257829	0.34484	0.60267	0.10271	0.268142	0.394522	0.26306	0.131462
uc009mci.1,uc009mcj.2,uc009mck.1,uc009mcl.2,uc009mcm.1,uc009mcn.1,uc012gfp.1,uc012gfq.1:chr8:+:73796612:73884611:Myo9b:35-36-37-38-39-40-41-42:44-45	ES	E42,E44	E42,E43,E44	-0.923164	-0.423814	0.499349	0.102793	0.268172	0.65989	0.540542	0.119348
uc007bim.2,uc007bin.2,uc007bio.2,uc007bip.1,uc007biq.2,uc011wml.1:chr1:-:66765816:66864169:1110028C15Rik:11-12-13-14-15:18-19-20-21-22-23>	ES	E15,E18	E15,E17,E18	-0.441852	-1.00292	-0.561071	0.102987	0.268489	0.459958	0.604637	-0.144679
uc007itr.1,uc007its.1,uc007itt.1,uc007itu.1:chr11:+:51076672:51095266:Clk4:4.5:7	IR	E5,E7	E5,E6,E7	-0.975264	-0.593918	0.381346	0.103323	0.269176	0.280312	0.200885	0.0794261
uc008rmg.1,uc008rmh.1,uc008rmi.1:chr3:+:136333733:136598743:Ppp3ca:<1-2-3-4-5-6-7-8-10-11-12-13:15>	ES	E13,E15	E13,E14,E15	2.20326	1.79317	-0.410091	0.103853	0.270368	0.0831999	0.127238	-0.0440378
uc008chm.2,uc012arg.1:chr17:+:35516561:35521619:H2-Gs10,H2-gs10:<1-2:	ALE	E2,E3	E2,E4,E5,E6,E7	-3.47443	-4.06881	-0.594382	0.104241	0.271187	0.175403	0.106721	0.0686819
uc009dsw.1,uc009dsx.1,uc009dsy.1,uc009dsz.1,uc009dtb.1,uc009dtc.1:chr6:+:124959255:124987887:Zfp384:7-9:13	ES	E9,E10,E13	E9,E13	0.84985	0.161163	-0.688687	0.104684	0.27215	0.547629	0.44833	0.0992991
uc008pjb.1,uc008pjc.1,uc008pjd.1,uc008pje.1,uc008pjf.1,uc008pjg.1,uc008pjh.1,uc012cqb.1:chr3:+:60277031:60433670:Mbnl1,mKIAA0428::3	AFE	E1,E3	E2,E3	-1.89985	-1.45375	0.446099	0.104855	0.272404	0.715824	0.620855	0.0949699
uc008ent.1,uc008enu.1,uc008env.2,uc008enw.2,uc008enx.2:chr18:+:36720256:36825978:Ankhd1,Eif4ebp3:<1-2-3-4-5-6-7-8-9-10-12-13-14:16	A3SS	E14,E16	E14,E15,E16	-0.693147	-1.05826	-0.365114	0.104998	0.272583	0.609162	0.692125	-0.0829629
uc009qpd.2,uc009qpe.2,uc009qpf.2,uc009qpg.2,uc009qph.1,uc009qpi.1,uc009qpj.1,uc009qpk.2:chr9:-:71692058:71959626:Tcf12::21	AFE	E12,E13,E14,E15,E16,E17,E21	E20,E21	2.37507	2.86793	0.492861	0.105292	0.273157	0.920321	0.946932	-0.0266107
uc009qoh.1,uc009qoi.1,uc009qoj.1,uc009qok.1,uc009qol.1,uc009qom.1,uc012gwl.1:chr9:+:70390584:70440039:Met,Sltm:4:7.8	IR	E4,E7	E4,E5,E6,E7	0.789076	1.10022	0.31114	0.105387	0.273211	0.0260769	0.0196152	0.00646164
uc007ptn.2,uc011yxd.1:chr13:-:23444972:23461071:Zfp322a:<1-2-3:5>	ES	E3,E5	E3,E4,E5	-0.736264	-0.198179	0.538085	0.105535	0.273405	0.592938	0.457837	0.135101
uc009mkl.2,uc009mkm.2,uc009mkn.2,uc012ggr.1,uc012ggs.1:chr8:-:86095596:86118390:Tecr:<1-2-3:	ALE	E3,E4	E3,E5,E6,E7,E9,E10,E11,E12,E13,E14,E15,E16,E17	-3.53223	-2.96671	0.565522	0.10569	0.273617	0.118084	0.199592	-0.081508
uc007znt.1,uc007znu.1,uc007znv.1,uc007znw.1:chr16:-:58470654:58524359:St3gal6::5-7-8-9-10-11-12-13-14-15>	AFE	E3,E5	E4,E5	0.154151	0.725512	0.571362	0.105777	0.27365	0.390883	0.257719	0.133164
uc007qsf.2,uc007qsg.2,uc007qsh.2,uc007qsi.2,uc011yzz.1,uc011zaa.1:chr13:-:56174982:56236911:H2afy:<1-2-3-4:7	A3SS	E4,E7	E4,E6,E7	0.630987	0.383058	-0.247929	0.105907	0.273796	0.341847	0.39964	-0.0577928
uc008yzq.1,uc008yzr.1,uc008yzs.1,uc012eca.1:chr5:+:114894314:114910599:Mvk:3-5:7-8-9-10	A3SS	E5,E7	E5,E6,E7	0.387493	0.0870114	-0.300481	0.106246	0.274099	0.360702	0.416574	-0.0558716
uc008dgs.1,uc008dgt.1,uc008dgu.1,uc008dgv.1:chr17:-:66316840:66426386:Ankrd12:<1-2-3:5-7-8-9	ES	E3,E5	E3,E4,E5	0.588148	0.25031	-0.337839	0.106242	0.274099	0.27534	0.344175	-0.0688351
uc009ijj.2,uc009ijk.2,uc009ijl.2,uc012fpj.1,uc012fpk.1:chr7:-:104698840:104728007:1810020D17Rik:3:5>	ES	E3,E5	E3,E4,E5	-1.60222	-2.1484	-0.546176	0.106194	0.274099	0.763881	0.847192	-0.0833109
uc007jjk.1,uc007jjl.1:chr11:+:62416378:62418308:2410006H16Rik::5	AFE	E1,E2,E3,E5	E4,E5	3.19296	3.91118	0.718216	0.106347	0.27417	0.98858	0.994304	-0.00572318
uc007lri.1,uc007lrj.1,uc007lrk.1,uc007lrl.1,uc007lrm.1,uc007lrn.1,uc007lro.1,uc011yfr.1:chr11:-:102165873:102180410:Ubtf:5.6.7-8-9-10-13-14:16-17-18-19-20-21-22-23-24-25-26.27-28-29>	ES	E14,E16	E14,E15,E16	-0.161434	0.102784	0.264219	0.106511	0.274174	0.415715	0.35093	0.0647853
uc008xxs.1,uc008xxt.1:chr5:-:86950250:87061449:Tmprss11f:<1-2:	ALE	E2,E3	E2,E4,E5,E6,E7,E8,E9,E10,E11,E12	-2.57571	-3.05787	-0.482163	0.106634	0.274174	0.0951604	0.0582378	0.0369226
uc007xxl.1,uc007xxm.1,uc007xxn.1:chr15:-:103021976:103070247:Cbx5::4-5-6-7>	AFE	E1,E4	E3,E4	2.17125	1.63829	-0.532963	0.106644	0.274174	0.0909463	0.139905	-0.0489589
uc007ysc.1,uc007ysd.1:chr16:-:22245813:22266002:Tra2b:<1:3-4-5-6-7-8-9-10>	ES	E1,E3	E1,E2,E3	1.14131	0.524323	-0.616984	0.106551	0.274174	0.0929529	0.188746	-0.0957932
uc009rbv.1,uc009rbw.1,uc009rbx.1,uc009rby.1:chr9:+:95855178:95953448:Xrn1:<1-2-3-4-5-6-7-8-9-10-11-12-13-14-15-16-17-18-19-20-21-23-24-25-26-27-28-30-31-32-33-34-35-36-37-38-39:41-42-43-44-45>	A5SS	E39,E41	E39,E40,E41	0.188052	0.70657	0.518518	0.106989	0.274682	0.412987	0.327068	0.0859184
uc009dtk.1,uc009dtl.1,uc009dtm.1:chr6:+:125046180:125080519:Chd4,mKIAA4075:5-6-7-8-9:11-12-13-14-15-16-17-18-19-20-21-22-23-24-25-26-27-28-30-31-32-33-34-35-36-37-38-39-40-41-42>	A3SS	E9,E10,E11	E9,E11	0.218379	0.587324	0.368944	0.106946	0.274682	0.497805	0.586905	-0.0891
uc009srg.1,uc009srh.1,uc009sri.1,uc009srj.1:chrX:+:12648623:12750453:Usp9x:<1-2-3-4-5-6-7-8-9-10-11-12-13-14:16-17-19-20-21-22-23-25-26-27-29-30-31-32-33-34-35-36-37-38-39-40-41-42-43-44-45-46-47-48-49-50>	A3SS	E14,E16	E14,E15,E16	0.113058	-0.0891285	-0.202186	0.10781	0.276407	0.452517	0.502685	-0.0501679
uc007ybl.1,uc007ybm.1,uc007ybn.1,uc007ybo.1:chr16:-:5013994:5050003:3930401K13Rik,Glyr1:<1-3-4-5-6-7-8-9-10-11:13-14-15-16-17-18>	A3SS	E11,E13	E11,E12,E13	-0.708659	-1.18237	-0.473708	0.107745	0.276407	0.638333	0.758896	-0.120564
uc008aex.1,uc008aey.1,uc008aez.1:chr17:+:4995073:5347656:Arid1b:<1-2-3-5:	ALE	E5,E6	E5,E7,E8,E9,E10,E11,E12,E13,E14,E15,E16,E17,E18,E19,E20,E21,E22	-2.37491	-2.89828	-0.523371	0.108304	0.277021	0.579351	0.419126	0.160225
uc008mgv.1,uc008mgw.1,uc008mgx.1,uc012cds.1:chr2:+:128644038:128679997:Tmem87b::9-11-13-14-15-17.18-19-20-21-22-23-24-25>	AFE	E1,E2,E3,E4,E5,E7,E9	E8,E9	3.58497	2.79686	-0.788107	0.108348	0.277021	0.975584	0.940963	0.0346212
uc007mzg.2,uc007mzh.2,uc007mzi.2,uc007mzj.2,uc007mzk.2:chr12:+:8214912:8292565:1110057K04Rik:<2:4	A5SS	E2,E4	E2,E3,E4	-0.759839	-1.24814	-0.488305	0.1083	0.277021	0.673903	0.770512	-0.0966095
uc007rca.1,uc007rcb.1,uc007rcc.1:chr13:+:68721124:68731156:Fastkd3:<1-2.3.4-5-6:8-9-10>	A3SS	E6,E8	E6,E7,E8	2.03483e-09	-0.635989	-0.635989	0.108255	0.277021	0.382631	0.539599	-0.156969
uc007nqd.2,uc007nqe.2,uc007nqf.2,uc007nqg.2,uc007nqh.1,uc007nqi.2,uc011ymd.1:chr12:+:60230732:60291207:Ctage5::3-4-5	AFE	E1,E3	E2,E3	1.33248	1.8596	0.527122	0.108755	0.277871	0.197341	0.123431	0.0739104
uc007dsk.2,uc011wwx.1:chr1:-:175892699:175912975:Ifi202b:<1:3-4-5-6-7-8>	A3SS	E1,E3	E1,E2,E3	-0.538839	-1.29656	-0.757722	0.108887	0.278018	0.632668	0.784171	-0.151503
uc007hrs.1,uc007hrt.1,uc007hru.1,uc007hrv.1,uc007hrw.1,uc007hrx.1,uc007hsa.1,uc007hsb.1:chr11:-:3031852:3093466:BC049259,Sfi1:32:34	IR	E32,E34	E32,E33,E34	-0.559616	-1.11186	-0.552242	0.109094	0.278355	0.502885	0.6631	-0.160215
uc009eqv.1,uc009eqw.1,uc009eqx.2,uc009eqy.2,uc009eqz.2,uc009era.1:chr6:+:145064155:145123448:Lrmp:<2-3:	ALE	E3,E4	E3,E6,E8,E9,E10,E11,E12,E13,E14,E15,E16,E17,E19,E20,E21,E22,E23,E24	-1.28296	-1.95533	-0.672373	0.109251	0.278563	0.527407	0.351213	0.176194
uc008nyi.2,uc008nyj.2:chr2:+:165818136:165898742:Ncoa3:<1-2-3-4-5-6-7-8-9-10-11-12-13-14-15-16-17-18-19:21-22-23-24>	A3SS	E19,E21	E19,E20,E21	-0.611253	-0.132521	0.478732	0.109764	0.279241	0.645656	0.52598	0.119676
uc009dda.1,uc009ddb.1,uc009ddc.1:chr6:-:106728238:106750068:Crbn:<1:3-4-5-6	A3SS	E1,E3	E1,E2,E3	-1.83308	-1.23831	0.594778	0.109872	0.279241	0.869753	0.772821	0.0969313
uc009usd.1,uc009use.1:chrX:+:154137049:154190521:Smpx:<1-2-3-4:6>	ES	E4,E6	E4,E5,E6	-1.97155	-1.67703	0.294521	0.109892	0.279241	0.855991	0.816819	0.0391718
uc009ukz.1,uc009ula.1,uc009ulb.1,uc009ulc.1:chrX:-:137074067:137135061:Tilz3b,Tsc22d3::5	AFE	E2,E5	E3,E5	-2.80088	-2.2525	0.548384	0.109604	0.279241	0.955464	0.917144	0.0383195
uc008jtr.1,uc008jts.1,uc008jtt.1,uc008jtu.1,uc008jtv.1,uc012bvt.1:chr2:-:59737419:59963867:Baz2b:<1:4-5	ES	E1,E4	E1,E2,E4	-1.3879	-2.0392	-0.651307	0.109862	0.279241	0.771318	0.862135	-0.0908165
uc007wif.1,uc007wig.1,uc007wih.1,uc007wii.1:chr15:-:75877615:75900160:Scrib:<1-2-3-4-5-6-7-8-9-10-11-12-13-14-15:17-18-19-20-21-22-23-24-25-26-27-28	ES	E15,E17	E15,E16,E17	0.682891	0.251314	-0.431576	0.11031	0.28011	0.268804	0.370044	-0.101239
uc008wfb.1,uc008wfc.1,uc008wfd.1,uc008wfe.1,uc012dra.1:chr4:+:155221520:155233412:Dvl1:8-9-10:12	IR	E10,E12	E10,E11,E12	0.677016	1.04603	0.369018	0.110434	0.280234	0.265553	0.195301	0.0702514
uc007vot.2,uc007vou.1,uc007vov.1,uc007vox.2,uc007voy.1,uc007voz.1,uc007vpa.1,uc011zso.1:chr15:+:41279027:41692593:Oxr1::20-21-22-23-24>	AFE	E18,E20	E6,E9,E10,E11,E12,E13,E14,E15,E16,E20	-2.04384	-1.60324	0.4406	0.110519	0.280257	0.439287	0.32523	0.114057
uc007wae.1,uc007waf.1,uc007wag.1,uc007wah.1,uc007wai.1,uc007waj.1,uc007wak.1,uc007wal.1,uc007wam.1,uc007wan.1,uc007wao.1:chr15:+:66409133:66476817:Phf20l1:24-25-26-27:	ALE	E27,E28	E27,E30,E31,E32,E33	-2.97877	-3.71795	-0.739178	0.110797	0.280771	0.143612	0.0705863	0.0730256
uc008hpg.2,uc008hph.2,uc008hpi.2:chr19:-:44147823:44181967:Chuk:18-19-20:22-23>	A5SS	E20,E22	E20,E21,E22	-1.1214	-1.56321	-0.441808	0.110931	0.280919	0.7379	0.80637	-0.0684706
uc009iok.1,uc009iol.1,uc009iom.1,uc009ion.1,uc009ioo.1:chr7:+:108496582:108561100:Arap1::5-7-8-9-10-11-12-13-14-15-16	AFE	E2,E3,E5	E4,E5	0.305256	-0.348388	-0.653644	0.111309	0.281649	0.479576	0.321736	0.15784
uc007krn.2,uc007kro.2,uc007krp.2,uc007krq.2,uc007krr.2,uc007krs.2,uc007krt.2,uc007kru.2,uc007krz.2,uc007ksa.2:chr11:+:85166665:85639560:Bcas3::31>	AFE	E1,E4,E5,E6,E7,E8,E9,E10,E11,E12,E13,E14,E15,E16,E17,E19,E21,E22,E23,E24,E25,E26,E28,E31	E30,E31	1.80865	1.11943	-0.689216	0.111371	0.281649	0.185445	0.102362	0.0830826
uc008jkk.2,uc008jkl.2,uc008jkm.2,uc008jkn.2:chr2:-:35255698:35316945:Ggta1:5:7-8-9>	ES	E5,E7	E5,E6	-0.560417	-1.03256	-0.472148	0.111507	0.281803	0.548902	0.675415	-0.126513
uc009pij.1,uc009pik.1:chr9:-:48399981:48413182:Nnmt:<1-2-3:5>	IR	E3,E5	E3,E4,E5	-2.40458	-1.8384	0.566186	0.111605	0.28181	0.894466	0.783923	0.110543
uc007org.1,uc007orh.1,uc007ori.1,uc007orj.1,uc007ork.1,uc007orl.2:chr12:+:99985177:100025984:Zc3h14:14-16:18-19-20>	A3SS	E16,E18	E16,E17,E18	-2.66116	-3.12936	-0.468197	0.111814	0.28181	0.930937	0.955061	-0.0241237
uc008ouf.1,uc008oug.1:chr3:+:28704432:28706337:Rpl22l1:<1:3-4-5>	A3SS	E1,E3	E1,E2,E3	0.671268	0.47849	-0.192778	0.111701	0.28181	0.33332	0.370417	-0.0370966
uc009eoi.1,uc009eoj.1,uc009eok.1,uc009eol.1:chr6:+:140571183:140625939:Aebp2:4-5-6-7-8-9-10:12.13>	IR	E10,E12	E10,E11,E12	-1.45582	-1.89868	-0.442858	0.111755	0.28181	0.509373	0.627187	-0.117814
uc009dep.1,uc009deq.1,uc009der.1,uc009des.1,uc009det.1,uc009deu.1:chr6:+:113027632:113103418:Setd5,mKIAA1757:7.8:10-11-12-13-14-15-16-17-18-19-20	IR	E8,E10	E8,E9,E10	-0.12811	0.359086	0.487196	0.111911	0.281865	0.27317	0.181832	0.0913375
uc007koj.1,uc011ybc.1,uc011ybd.1:chr11:+:82988687:83003718:Slfn4:3:5-6-7-8-9>	A3SS	E3,E5	E3,E4	-0.393904	0.133531	0.527436	0.112278	0.281974	0.589475	0.441957	0.147518
uc008los.2,uc008lot.2,uc008lou.2,uc008lov.2,uc008low.2,uc008lox.2,uc008loz.1,uc008lpa.1:chr2:+:112106470:112254394:2410042D21Rik,Slc12a6:<1:4-5-6-7-8-9-10-11-12-13-14-15-16-17-18-19-20-21-24	ES	E1,E4	E1,E3	-0.693147	-0.119801	0.573346	0.112473	0.281974	0.605723	0.467033	0.138689
uc007ufi.2,uc007ufj.2,uc007ufl.2,uc007ufm.2,uc007ufn.2:chr14:-:61582670:61665692:Tnfrsf19::3-4-5-6-8-10-11-12-13>	AFE	E1,E3	E2,E3	0.77319	1.30956	0.536371	0.112031	0.281974	0.690659	0.596939	0.09372
uc008vrq.2,uc008vrr.1,uc008vrs.1,uc012dow.1,uc012dox.1:chr4:-:144565039:144784845:Vps13d,mKIAA0453:<2-3-4-5.6-8-9-10-11-12-13-14-15-16-17-18-19-20-21-22-23-24-25-26-27-28-29-30-31-32-33-34-35-36-37-38-39-40-41:44-45-46-47-48-49-50-51-52-53-54-55-56-57-58-59-60-61-62-63-64-65-66-67-68-69-70-71-73-74>	A3SS	E41,E44	E41,E43,E44	-1.05459	-0.629793	0.424793	0.112317	0.281974	0.745565	0.652144	0.0934216
uc007yhp.2,uc007yhq.2:chr16:-:15551078:15594611:Ube2v2:<1-2:4>	ES	E2,E4	E2,E3,E4	-2.03093	-1.55433	0.476599	0.112395	0.281974	0.814312	0.73678	0.0775313
uc007mmk.2,uc007mml.2,uc007mmm.2:chr11:+:116704828:116711674:1110005A03Rik:3-4:6	IR	E4,E6	E4,E5,E6	1.20507	0.8327	-0.372371	0.112523	0.281974	0.162967	0.239036	-0.0760688
uc008oxa.1,uc008oxb.1,uc008oxc.1,uc008oxd.1,uc008oxe.1,uc008oxf.1,uc008oxg.1,uc008oxh.1,uc012cop.1:chr3:+:33699112:33715556:Ttc14:<2:4-5-7-8	A5SS	E2,E4	E2,E3,E4	0.804882	0.323924	-0.480958	0.112562	0.281974	0.142204	0.224002	-0.081798
uc008iwh.2,uc012bsq.1:chr2:-:26768897:26772050:Surf1:<1-2:4-5-6-7-8-9-10>	A3SS	E2,E4	E2,E3,E4	0.730902	0.345864	-0.385037	0.112642	0.281984	0.283517	0.361107	-0.0775902
uc007zbs.2,uc007zbt.2,uc007zbu.2,uc012afb.1:chr16:-:35832963:35871468:Parp14:<1-2-4-5-6:	ALE	E6,E7	E6,E8,E9,E10,E11,E12,E13,E14,E15,E16	-2.47052	-3.33378	-0.863263	0.112751	0.282047	0.142486	0.0487562	0.0937298
uc009aaj.1,uc009aak.1,uc009aal.1,uc009aam.1,uc009aan.1,uc009aao.1,uc009aap.1,uc009aaq.1,uc009aar.1,uc009aas.1,uc009aat.1:chr5:-:136724004:137043301:Cux1:14-15-16-17:	ALE	E17,E18,E19,E20,E21,E22,E23,E24,E26,E27,E28,E29	E17,E30,E31,E32,E33,E34,E35,E36,E37,E38	-1.13821	-0.861787	0.276422	0.112819	0.282047	0.11377	0.144238	-0.0304677
uc007lbb.1,uc007lbc.1:chr11:+:95896230:95908719:Snf8:<1-2-3-4-5-6:8>	ES	E6,E8	E6,E7,E8	-2.60758	-3.16255	-0.554966	0.113027	0.282376	0.903786	0.946768	-0.0429823
uc009cgy.2,uc009cgz.2,uc009chb.1:chr6:-:71538965:71582899:Kdm3a::11-12-13-14-15-16	AFE	E10,E11	E2,E3,E4,E5,E6,E8,E9,E11	-2.77289	-2.10911	0.663782	0.113329	0.282752	0.833211	0.689448	0.143764
uc009cgy.2,uc009cgz.2,uc009chb.1:chr6:-:71538965:71582899:Kdm3a:11-12-13-14-15-16:	ALE	E16,E17	E16,E18,E19,E20,E21,E22,E23,E24,E25,E26,E27,E28,E29,E30,E31	-2.82388	-2.35856	0.465318	0.113297	0.282752	0.113855	0.182857	-0.0690024
uc007eye.2,uc007eyf.2:chr10:+:41530379:41628242:Sesn1::3-4-5-6-7-8-9-10-11>	AFE	E1,E3	E2,E3	-1.98366	-1.40731	0.576348	0.113549	0.283112	0.971004	0.948236	0.022768
uc009okx.2,uc009oky.2,uc012gpe.1:chr9:-:21099900:21116777:Ap1m2,Mu1b:<1-2-3-4-5:7-8-9-10-11-12>	A3SS	E5,E7	E5,E6,E7	1.12428	1.51398	0.389696	0.113853	0.283679	0.24433	0.174318	0.0700123
uc008cpa.1,uc008cpb.1:chr17:+:43526414:43596506:Gpr116:<1-2-3-4-5-6-7-8-9-10-11:13-14-15-16-17-18-19-20-21-22>	ES	E11,E13	E11,E12,E13	-1.86872	-1.29773	0.570991	0.114037	0.283755	0.774153	0.691009	0.0831441
uc008fen.2,uc008feo.1,uc008fep.2,uc008feq.2,uc008fer.2,uc008fes.2,uc008fet.2,uc012beb.1:chr18:+:65047409:65377480:Nedd4l,mKIAA0439::8-9-10-12-13.14-15-16-17-18-19-23-24-25-26-27-28-29-30-31-32-33-34-35-36-37-38-39-40>	AFE	E4,E8	E7,E8	-0.405465	-1.1331	-0.727633	0.113996	0.283755	0.529559	0.64087	-0.111311
uc007bbs.2,uc007bbt.2,uc007bbu.2,uc011wlk.1:chr1:-:58468831:58480932:Clk1::11-12-13-14-15-16>	AFE	E10,E11	E7,E8,E9,E11	-2.18936	-2.59591	-0.406546	0.114127	0.283791	0.962099	0.976078	-0.0139792
uc009bwl.1,uc009bwm.1,uc009bwn.1,uc012elq.1:chr6:-:49193919:49214051:Tra2a,mAWMS1:<1:4-5-6-7-8	ES	E1,E4	E1,E3,E4	1.24996	0.661272	-0.588687	0.114288	0.283999	0.0824064	0.180718	-0.0983113
uc009dep.1,uc009deq.1,uc009der.1,uc009des.1,uc009det.1,uc009deu.1:chr6:+:113027632:113103418:Setd5,mKIAA1757::22-23-25-26-27-28-29>	AFE	E10,E11,E12,E13,E14,E15,E16,E17,E18,E19,E20,E22	E21,E22	3.62556	2.97959	-0.645968	0.114597	0.284577	0.931927	0.865961	0.0659658
uc008jem.2,uc008jen.2,uc008jeo.2:chr2:+:32006667:32090057:Prrc2b:<1-2-3-4-5-6-7-8-9-10-11-12-13-14-15:17-18-19-20	ES	E15,E17	E15,E16,E17	-0.566777	-0.0998002	0.466977	0.115367	0.286299	0.124485	0.0795328	0.0449525
uc007mrg.1,uc007mrh.1,uc007mri.1,uc007mrj.2:chr11:+:119804405:119868096:Baiap2::17	AFE	E10,E11,E12,E13,E14,E17	E16,E17	2.62637	3.23616	0.60979	0.115878	0.287375	0.975266	0.987241	-0.0119745
uc007hxg.2,uc007hxh.2,uc007hxi.2,uc007hxj.2,uc011xrg.1:chr11:+:5761868:5772228:Aebp1:<1-2-3-4-6.7-8-9-10:12-14-15-16-17-18-19-20-21-22-23-24-25>	A3SS	E10,E12	E10,E11,E12	-0.407432	-0.187372	0.22006	0.11671	0.289052	0.598506	0.534243	0.064263
uc007cnc.1,uc007cnd.1,uc011wro.1:chr1:-:133072986:133141755:Rassf5::4-5.6-7-8>	AFE	E1,E2,E4	E3,E4	0.339868	0.782095	0.442227	0.116646	0.289052	0.355419	0.446774	-0.091355
uc008esd.2,uc008ese.2,uc008esf.2,uc008esg.2,uc008esh.2:chr18:+:38456288:38477503:Rnf14,Triad2:<1-4-5:8-9-10-11-12>	ES	E5,E8	E5,E6,E8	-1.05496	-1.39947	-0.344511	0.116917	0.289371	0.603424	0.68229	-0.0788659
uc009jow.2,uc009joy.2,uc009joz.1:chr7:+:130114077:130146086:Rbbp6:<1-2-3:	ALE	E3,E4	E3,E5,E6,E7,E8,E9,E10,E11,E12,E13,E14,E15,E16	-0.297107	0.014573	0.31168	0.117004	0.289395	0.436759	0.511162	-0.0744029
uc007irw.1,uc007irx.1:chr11:-:50013653:50024292:Sqstm1:<1-2-3-4-5-6-7:9>	A5SS	E7,E9	E7,E8,E9	-2.08449	-2.47849	-0.394003	0.117118	0.289483	0.834594	0.882563	-0.0479691
uc009mci.1,uc009mcj.2,uc009mck.1,uc009mcl.2,uc009mcm.1,uc009mcn.1,uc012gfp.1,uc012gfq.1:chr8:+:73796612:73884611:Myo9b:44-45:	ALE	E45,E46	E45,E47,E48	-1.15617	-1.82732	-0.671154	0.117345	0.289658	0.77694	0.640847	0.136093
uc007pfl.1:chr12:-:114146800:114167706:Jag2:<1-2-3-4-5-6-7-8-9:11-12-13-14-15-16-17-18-19-20-21-22-23-24-25-26>	ES	E9,E10,E11	E9,E11	1.03265	0.631778	-0.400876	0.117283	0.289658	0.627066	0.491619	0.135446
uc007bud.1,uc007bue.1,uc007buf.1,uc007bug.1,uc007buh.1,uc011woc.1:chr1:+:87546624:87606023:Sp100:11:14-15-16-17-18.19>	ES	E11,E14	E11,E13	-1.86075	-1.2364	0.624356	0.117499	0.289846	0.819264	0.684779	0.134485
uc007org.1,uc007orh.1,uc007ori.1,uc007orj.1,uc007ork.1,uc007orl.2:chr12:+:99985177:100025984:Zc3h14:<1-2-3-4-5-6-7-8-9-11:14-16	ES	E11,E14	E11,E12,E13,E14	-2.13011	-2.58315	-0.453039	0.117713	0.290182	0.720606	0.805847	-0.0852419
uc008luc.1,uc008lud.1:chr2:-:119481186:119488535:Ndufaf1::4-5-6-7>	AFE	E2,E4	E3,E4	-0.854415	-0.315853	0.538562	0.11799	0.290671	0.259875	0.12875	0.131125
uc009eko.1,uc009ekp.1,uc009ekq.1,uc009ekr.1,uc009eks.1:chr6:-:134665490:134742646:Dusp16,MKP-7::3-4-5-7-8-9.10>	AFE	E1,E3	E2,E3	-0.634307	-0.125163	0.509144	0.118322	0.291103	0.87162	0.786076	0.0855437
uc007rch.2,uc007rci.2:chr13:-:69636836:69672742:Papd7:<1-2-3-4-5-6-7-8-9-10-11-12:14>	A3SS	E12,E14	E12,E13,E14	-0.847298	-1.37402	-0.526726	0.11832	0.291103	0.692067	0.793855	-0.101788
uc008ykw.2:chr5:-:105507412:105539311:Gbp9:<1-2-3-4-5-6-7-8:10-11>	ES	E8,E10	E8,E9,E10	-3.37588	-2.62756	0.748317	0.118611	0.291303	0.950845	0.891601	0.0592439
uc008ruf.2,uc008rug.2,uc008rui.2,uc012czq.1,uc012czr.1,uc012czs.1,uc012czt.1:chr3:-:153570252:153575957:Rabggtb::7-8	AFE	E5,E7	E6,E7	2.70786	2.14708	-0.560788	0.118543	0.291303	0.0822539	0.135641	-0.0533876
uc008psk.1,uc008psl.1,uc008psm.1,uc008psn.1,uc008pso.1,uc012crh.1,uc012cri.1:chr3:+:87422672:87541955:Arhgef11:9-10-11-13-14-15-17-18-19-20-21:23	A3SS	E21,E23	E21,E22,E23	-0.182322	-0.571132	-0.388811	0.118638	0.291303	0.540022	0.646679	-0.106657
uc007ewc.1,uc007ewd.1,uc007ewe.1:chr10:+:39451965:39595011:Rev3l,Sez4:<1:3-4-5-6-7-8-9-10-11-12-13-14-15-16-17-18-19-20-21-23-24-25-26-27-28-29-30-31-32-33-34>	ES	E1,E3	E1,E2,E3	-0.107213	-0.782496	-0.675283	0.11875	0.291384	0.393531	0.569816	-0.176285
uc009iib.2,uc009iic.2,uc009iid.1:chr7:-:99792221:99818422:Pcf11:<1-2-3-4-5-6-7:9-10-11-12-13-14-15-16-17>	A5SS	E7,E9	E7,E8,E9	0.53592	0.126292	-0.409628	0.119171	0.292225	0.144868	0.207922	-0.063054
uc007mct.1,uc007mcu.1:chr11:+:109511821:109530962:Prkar1a::3-4-5-6-7-8-9-10-11-12>	AFE	E1,E3	E2,E3	-1.22585	-0.835379	0.390469	0.119328	0.292417	0.761638	0.682725	0.0789131
uc008boy.2,uc008boz.2,uc008bpa.2,uc008bpb.2,uc008bpc.2,uc008bpd.2,uc012anw.1,uc012anx.1,uc012any.1,uc012anz.1,uc012aoa.1,uc012aob.1,uc012aoc.1,uc012aod.1:chr17:+:27693518:27700617:Hmga1,Hmga1-rs1:<2:7	ES	E2,E7	E2,E4,E7	0.780159	1.13401	0.353856	0.119605	0.292903	0.267072	0.21217	0.0549022
uc008eea.2,uc008eeb.1:chr18:-:20119430:20160598:Dsc3:<1-2-3-4-5-6-7-8-9-10-11-12-13-14-15:17>	ES	E15,E17	E15,E16,E17	0.156411	0.327172	0.170761	0.120146	0.294033	0.405051	0.365497	0.0395534
uc008mja.2,uc008mjb.2,uc012cef.1,uc012ceg.1:chr2:+:130250055:130270005:Vps16,mVps16::17-19-20-21-22-23-24-25-26-27-28-29>	AFE	E11,E12,E13,E14,E15,E17	E16,E17	2.10552	2.56876	0.463248	0.120255	0.294106	0.658194	0.74347	-0.0852759
uc008rwc.1,uc008rwd.1,uc008rwe.2,uc008rwf.2:chr3:+:159502658:159598139:Wls:<1:3-4-5-6-7-8-10	ES	E1,E3	E1,E2,E3	1.92611	1.65118	-0.27493	0.120871	0.295418	0.0843709	0.114624	-0.0302529
uc009gos.2,uc009got.2,uc009gou.2,uc009gov.2,uc009gow.1,uc009gox.2,uc009goy.1:chr7:+:51502091:51507689:2410002F23Rik:<5.6.7:9-10-11-13	IR	E7,E9	E7,E8,E9	-1.59274	-2.0963	-0.503559	0.120953	0.295423	0.456575	0.581204	-0.12463
uc008jem.2,uc008jen.2,uc008jeo.2:chr2:+:32006667:32090057:Prrc2b:17-18-19-20:22-23-24-25-26-27-28-29-30-31	A3SS	E20,E22	E20,E21,E22	0.934309	0.342945	-0.591364	0.121712	0.297084	0.287994	0.375981	-0.0879871
uc008bvo.2,uc012aov.1:chr17:-:31784026:31795699:U2af1:<1-2:5-6-7-8-9>	ME	E2,E3,E5	E2,E4,E5	-2.34074	-1.94451	0.396227	0.121952	0.297473	0.0798982	0.120047	-0.0401489
uc007tlm.1,uc007tln.1,uc007tlo.1:chr14:-:51385089:51405193:Ttc5:<1-2-3-5:	ALE	E5,E6,E7	E5,E8,E9,E10,E11,E12,E13	-1.17412	-0.794701	0.379422	0.122124	0.297698	0.174899	0.239667	-0.0647685
uc008dwr.1,uc008dws.1,uc008dwt.2:chr17:-:95159283:95234139:2610044O15Rik::3-4-5>	AFE	E1,E3	E2,E3	-0.405465	-0.875469	-0.470004	0.122495	0.298405	0.557279	0.676485	-0.119207
uc009kxm.1,uc009kxn.1,uc009kxo.1:chr8:+:13288012:13322924:Tmco3:<1-2-3-4-5-7-8:10-11-12-13-14-15>	A3SS	E8,E10	E8,E9,E10	-0.167301	0.4023	0.569601	0.122605	0.298478	0.526468	0.40136	0.125107
uc009ujg.1,uc009ujh.1,uc009uji.1:chrX:-:133489528:133511413:Tmsb15b1,Tmsb15b2,Tmsb15l:<1-2:	ALE	E2,E3	E2,E5,E6	-0.21081	-0.830922	-0.620112	0.122835	0.298646	0.683354	0.540722	0.142632
uc009lqe.1,uc009lqf.1:chr8:+:47556395:47621404:Acsl1::3-4-5-6-7-8-9-10-11-12-13-14-15-16-17-18-19-20-21-22>	AFE	E1,E3	E2,E3	0.736087	1.20873	0.472648	0.123027	0.298919	0.748415	0.655447	0.092968
uc008tkw.1,uc008tkx.1,uc008tla.1:chr4:-:83101584:83132294:Psip1:<1-3-4-5-6-7-8-9-10-11:	ALE	E11,E12	E11,E13,E14,E15,E16,E17,E18	-1.08505	-1.54489	-0.459835	0.123329	0.299064	0.509836	0.406031	0.103804
uc008wfb.1,uc008wfc.1,uc008wfd.1,uc008wfe.1,uc012dra.1:chr4:+:155221520:155233412:Dvl1:12:14-15-16-17-18-19-20-24>	IR	E12,E14	E12,E13,E14	0.701446	0.371564	-0.329882	0.123255	0.299064	0.247728	0.309664	-0.0619362
uc007ymz.2,uc007yna.2,uc007ynb.2,uc007ync.2,uc007ynd.1:chr16:+:18248975:18254865:Trmt2a:<1.2:	ALE	E2,E3	E2,E5,E6,E8,E9,E10,E11,E12,E13,E14,E15,E16	-3.03051	-2.32287	0.707638	0.12327	0.299064	0.744748	0.840531	-0.0957838
uc008icz.1,uc008ida.1,uc008idb.1,uc008idc.1,uc012boo.1:chr1_random:+:362232:383549:Taf1a::4-5-6-8-10-11-12-13>	AFE	E2,E4	E3,E4	1.89712	0.902868	-0.994252	0.123663	0.299679	0.419434	0.40155	0.0178846
uc007lrb.1,uc007lrc.1,uc007lrd.1:chr11:+:102146274:102150738:Tmub2::3	AFE	E1,E3	E2,E3	1.30614	0.688092	-0.618051	0.124057	0.300224	0.096811	0.139686	-0.0428747
uc009esc.1,uc009esd.1:chr6:+:146526432:146547720:Fgfr1op2:<1-2-3-4:6-7>	ES	E4,E6	E4,E5,E6	-0.68889	-0.941	-0.25211	0.124119	0.300224	0.543293	0.599058	-0.055765
uc008cjq.1:chr17:-:36142639:36157505:H2-T24:<1-2:6>	ES	E2,E6	E2,E3,E4,E5,E6	-1.5558	-1.96995	-0.414147	0.12413	0.300224	0.482912	0.596819	-0.113908
uc009amp.1,uc009amq.1,uc009amr.1,uc009ams.1:chr5:+:145992583:146008175:Zfp655,mKIAA4222:<1-2:	ALE	E2,E3	E2,E6,E7	-2.82477	-3.85721	-1.03244	0.12433	0.300511	0.645486	0.367568	0.277918
uc008anj.2,uc008ank.2:chr17:-:15081999:15098237:Phf10:<1-2-3:5-6-7-8-9-10-11-12-13>	A3SS	E3,E5	E3,E4,E5	-2.00529	-1.53196	0.473335	0.124609	0.300991	0.887462	0.826732	0.0607294
uc007jyw.1,uc007jyx.1:chr11:+:72249027:72251906:Ggt6:<1:4>	ES	E1,E4	E1,E2,E3,E4	-1.3904	-1.04483	0.345568	0.124962	0.301647	0.579079	0.501383	0.077696
uc008rbu.2,uc008rbv.2,uc008rbw.2:chr3:+:115710366:115731934:Extl2::3-4-5-6>	AFE	E1,E3	E2,E3	-0.916291	-0.204794	0.711496	0.12572	0.302206	0.852029	0.677633	0.174396
uc007yrw.2,uc007yrx.2,uc007yry.2,uc012adm.1:chr16:+:22009556:22049342:Senp2::13-14-15-16-17-18-19>	AFE	E12,E13	E1,E2,E4,E5,E6,E7,E8,E9,E10,E11,E13	-2.01029	-1.58928	0.421012	0.125844	0.302206	0.867893	0.807872	0.0600216
uc008enl.2,uc008enm.2:chr18:-:36664580:36675459:Hbegf:<1-2:4.5-6-7-8>	IR	E2,E4	E2,E3,E4	1.67498	1.2934	-0.381583	0.125369	0.302206	0.0122991	0.0219061	-0.00960702
uc007ipd.2,uc007ipf.1,uc011xty.1:chr11:+:48639639:48665711:AK029860,Trim7:<2-3:	ALE	E3,E4	E3,E5,E6,E8,E9	-1.41863	-0.857518	0.561115	0.125358	0.302206	0.0586693	0.0960665	-0.0373971
uc008rry.1,uc008rrz.1,uc008rsa.1,uc008rsb.1,uc008rsc.1:chr3:-:148478549:148652444:Lphn2:12-13-14-15-16-17-18-19-22-23-24:28>	ES	E24,E28	E24,E26,E28	2.13626	1.71118	-0.425081	0.125636	0.302206	0.0796754	0.121434	-0.0417583
uc008gmj.2,uc008gmk.2,uc008gml.1:chr19:+:8797976:8800932:AK036616,Snhg1:<2.3:5	IR	E3,E5	E3,E4,E5	0.896855	0.561407	-0.335448	0.125547	0.302206	0.142547	0.198809	-0.0562623
uc008inr.1,uc008ins.1,uc008int.1,uc008inu.1,uc008inv.1,uc008inw.1:chr2:-:22795508:22895760:Abi1:5-6-7:9	A3SS	E7,E9	E7,E8,E9	0.0758836	-0.281118	-0.357001	0.125581	0.302206	0.482529	0.566502	-0.0839723
uc007bud.1,uc007bue.1,uc007buf.1,uc007bug.1,uc007buh.1,uc011woc.1:chr1:+:87546624:87606023:Sp100:<1-2-3-4-5-6-7-8-9-10:13	ES	E10,E13	E11,E13	-1.09861	-0.632328	0.466284	0.125993	0.302366	0.699603	0.579171	0.120433
uc007khg.1,uc007khh.1,uc007khi.1,uc007khj.1,uc007khk.1,uc007khl.1,uc011xzx.1,uc011xzy.1:chr11:+:77590766:77679482:Myo18a:<1-5-6-7-8-9-10-11-12:16-17-18-19-20-21-22-23-24-25-26-27-28-29-30-31-32-33-34-35-36-37-38-39-40-41-42-43	ES	E12,E16	E12,E14	0.405465	0.973449	0.567984	0.126523	0.302374	0.394121	0.237947	0.156174
uc007mur.1,uc007mus.1:chr11:-:120650515:120657709:Dus1l:<2:4-5-6-7-8-9-10-11-12-13-14-15-16>	A5SS	E2,E4	E2,E3,E4	-0.904905	-0.524071	0.380835	0.126329	0.302374	0.523052	0.420136	0.102916
uc007gaw.1,uc007gax.1,uc007gay.1,uc011xik.1:chr10:-:79439864:79447075:ORF61,mFLJ00277:<1-2-3-4-5-6-7:9-11.12	IR	E7,E9	E7,E8,E9	0.403659	0.763871	0.360212	0.126215	0.302374	0.307919	0.243784	0.0641349
uc008vge.2,uc008vgf.2,uc008vgg.2,uc012dmz.1:chr4:-:134876398:134909129:Srrm1:<1-2-3:5-6-7-8-9.10.11-12-13-14-15>	IR	E3,E5	E3,E4,E5	-0.511979	-0.862001	-0.350022	0.126424	0.302374	0.113675	0.151255	-0.0375798
uc009rey.1,uc009rez.1,uc009rfa.1,uc009rfb.1,uc012gzf.1:chr9:+:100544041:100858963:Stag1:<1-2-3-4-6-7-8-9-10-11-12-13-15-16-17-18-19-20-21-22-23-24-25-26-27-28-29-30-31-32:35-36-37>	ES	E32,E35	E32,E33,E34,E35	-2.24118	-2.99645	-0.755271	0.126508	0.302374	0.865233	0.938322	-0.0730888
uc009dep.1,uc009deq.1,uc009der.1,uc009des.1,uc009det.1,uc009deu.1:chr6:+:113027632:113103418:Setd5,mKIAA1757:5:7.8	A3SS	E5,E7	E5,E6,E7	6.59845e-09	-0.398348	-0.398348	0.126566	0.302374	0.437721	0.522718	-0.0849966
uc008okj.2,uc008okk.2,uc008okl.2,uc008okm.2,uc008okn.2,uc008oko.2:chr2:+:180701929:180717229:Arfgap1:<1.2:4	IR	E2,E4	E2,E3,E4	-0.693147	-1.25276	-0.559616	0.12649	0.302374	0.474803	0.619131	-0.144327
uc007gft.1,uc007gfu.1:chr10:-:80506817:80522899:Sgta:<1-2-3:5-6-7-8-9-10-11-12-13>	A3SS	E3,E5	E3,E4,E5	1.11204	1.4578	0.345761	0.126828	0.302772	0.2464	0.182824	0.0635765
uc008zrg.1,uc008zrh.1,uc008zri.1,uc008zrj.1,uc008zrk.1,uc008zrl.1,uc008zrm.1,uc008zro.2,uc012edr.1:chr5:-:125866334:125870387:Uba52,Ubb,Ubc:8.9:12>	IR	E9,E10,E11,E12	E9,E12	0.797258	1.39417	0.596917	0.126895	0.302772	0.501467	0.644401	-0.142935
uc008qin.1,uc008qio.1,uc008qip.1,uc008qiq.1,uc008qir.1:chr3:-:94985689:95021864:Gabpb2:2:4-5	ES	E2,E4	E2,E3,E4	-0.628015	-0.105563	0.522453	0.127967	0.302995	0.567905	0.434077	0.133828
uc007qmx.1,uc007qmy.1,uc007qmz.1,uc007qna.1:chr13:+:52678805:52744161:Syk,Sykb::4-6-8-9-10-11-12-13-14-15-16-17-19>	AFE	E1,E4	E3,E4	0.985817	1.49877	0.512956	0.127266	0.302995	0.389153	0.272302	0.116851
uc007eth.2,uc007eti.2,uc007etj.2,uc007etk.2,uc007etl.2,uc007etm.2,uc007etn.2,uc007eto.2,uc011xcg.1,uc011xch.1:chr10:-:30348816:30522913:Ncoa7::16-17-18-20-22.23.24>	AFE	E10,E11,E12,E13,E14,E16	E15,E16	0.843078	0.39614	-0.446938	0.127135	0.302995	0.284406	0.189549	0.0948577
uc007hxb.2,uc007hxc.2,uc007hxd.2:chr11:+:5688485:5700983:Dbnl:<1-2-3-4-5-6-7:10-11-12-13-14-15>	A3SS	E7,E10	E7,E9	0.432665	0.721274	0.288609	0.127628	0.302995	0.390957	0.316081	0.0748758
uc007iwh.1,uc007iwi.1,uc007iwj.1:chr11:+:53333301:53357598:Sept8:5-6-7-8-9-10:12>	A3SS	E10,E12	E10,E11,E12	-0.955149	-0.745055	0.210093	0.127384	0.302995	0.554619	0.492296	0.0623224
uc008qdg.2,uc012ctb.1,uc012ctc.1:chr3:+:90530827:90545439:Pglyrp4:<1-2-3:5	ES	E3,E5	E3,E4,E5	-3.22571	-2.75028	0.475427	0.127912	0.302995	0.937676	0.894927	0.0427487
uc009ltk.2,uc009ltl.2,uc009ltm.2,uc009ltn.2,uc009lto.2,uc009ltp.2,uc009ltq.2:chr8:-:63389185:63462108:CLCN3,Clcn3:4-6.7-8:	ALE	E8,E10,E11,E12	E8,E9	3.35123	2.52183	-0.829404	0.127729	0.302995	0.994275	0.983952	0.010323
uc009txz.1,uc009tya.1,uc009tyb.1,uc009tyc.2,uc009tyd.2:chrX:+:98835400:98879690:Ogt:4:6-7-8	A3SS	E4,E6	E4,E5,E6	-0.985281	-1.29703	-0.31175	0.127835	0.302995	0.695456	0.758586	-0.0631307
uc008ios.2,uc008iot.2,uc012brp.1:chr2:+:24132473:24137952:Il1f5:<3:5	IR	E3,E5	E3,E4,E5	-0.640807	-0.886968	-0.246161	0.127765	0.302995	0.540064	0.603678	-0.0636143
uc007rhv.1,uc007rhw.1:chr13:+:81796804:81810889:Lysmd3:<1-2:4.5>	A3SS	E2,E4	E2,E3,E4	-1.78392	-2.38205	-0.598123	0.127612	0.302995	0.815934	0.892519	-0.0765853
uc007kkh.1,uc007kki.1,uc007kkj.1:chr11:-:79052883:79068197:Wsb1:<1-2-3-4-5:7-8-9-10>	A3SS	E5,E7	E5,E6,E7	-0.250144	-0.64355	-0.393406	0.127824	0.302995	0.120577	0.199019	-0.0784423
uc009gsv.1,uc009gsw.1:chr7:-:52308976:52317792:Prrg2:<2-3:5-6-7-8>	ES	E3,E5	E3,E4,E5	-2.5813	-2.05924	0.52206	0.128561	0.304208	0.864274	0.784535	0.079739
uc008gaa.1,uc008gab.1:chr19:-:4425456:4439424:Rhod:<1-2-3-4:6.7>	IR	E4,E6	E4,E5,E6	-0.869604	-0.573346	0.296258	0.128688	0.304314	0.424831	0.35893	0.0659011
uc008ojq.1,uc008ojr.1,uc008ojs.1,uc008ojt.1,uc008oju.1,uc008ojv.1,uc008ojw.1,uc008ojx.1:chr2:-:180392668:180444704:Dido1:7:	ALE	E7,E8	E7,E9,E10,E11	-3.28121	-2.67181	0.609399	0.129202	0.305335	0.196504	0.310092	-0.113587
uc007ypo.1,uc007ypp.1,uc007ypq.1,uc007ypr.1,uc007yps.1,uc007ypt.1:chr16:-:20331376:20426467:Abcc5::3-4-5-6	AFE	E1,E3	E2,E3	0.81575	0.399495	-0.416255	0.129293	0.305354	0.319866	0.424317	-0.10445
uc007muo.2,uc007mup.2,uc007muq.1:chr11:+:120645585:120650416:Gps1::3-4-5-6-7-8-9-10-11-12-13-14	AFE	E1,E3	E2,E3	1.0767	1.44207	0.365375	0.129792	0.306154	0.101025	0.0724823	0.0285427
uc009etv.1,uc009etw.1,uc009etx.1,uc009ety.1,uc009etz.1:chr6:+:149090118:149099692:4833442J19Rik:4:	ALE	E4,E5	E4,E6,E7	-1.29928	-0.77319	0.526093	0.129796	0.306154	0.28247	0.388093	-0.105622
uc008hmp.2,uc008hmq.2,uc008hmr.2,uc008hms.1,uc008hmt.1,uc008hmu.2:chr19:+:42007961:42018593:Zdhhc16:<1-2.3-4-5.6.7-8-11-12:14-15-16-18>	ES	E12,E14	E12,E13,E14	0.194156	-0.231112	-0.425268	0.129913	0.306234	0.369855	0.496125	-0.12627
uc007pap.2,uc007paq.2,uc007par.2,uc007pat.2,uc007pau.2,uc007pav.2,uc011ysb.1:chr12:+:110779205:110809939:Meg3:<1-2:4.5.6.7>	A5SS	E2,E4	E2,E3,E4	-0.154151	0.37949	0.53364	0.130154	0.306491	0.485082	0.391508	0.0935737
uc007uwk.1,uc007uwl.1,uc007uwm.1,uc007uwn.1,uc007uwo.1:chr14:-:103512627:103746017:Mycbp2,Phr1:<1-2-3:	ALE	E3,E4	E3,E5,E6,E7,E8,E9,E10,E11,E12,E13,E14,E15,E16,E17,E18	-3.79188	-3.17693	0.61495	0.130187	0.306491	0.0156685	0.0301182	-0.0144497
uc008rrs.2,uc008rrt.2,uc008rru.1,uc008rrv.2:chr3:-:146392542:146475910:Prkacb::5-6-7-8-9-10-11-12-13>	AFE	E1,E5	E2,E5	0.076961	0.492476	0.415515	0.130346	0.306673	0.507516	0.410109	0.0974073
uc008nng.1,uc008nnh.1,uc008nni.1,uc008nnj.1,uc008nnk.1,uc008nnl.1,uc008nnm.1,uc008nnn.1,uc008nno.1,uc012cht.1:chr2:+:156246787:156368950:Epb4.1l1:4-5-6-7-8-10-11-12-13-14-15.16-18:21-22-23-24-25-26-27>	ES	E18,E21	E18,E20,E21	-0.3384	-0.747516	-0.409116	0.130658	0.307139	0.288889	0.390246	-0.101357
uc007hib.1,uc007hic.1,uc007hid.1,uc007hie.2,uc007hif.2,uc007hig.2:chr10:+:126602280:126609386:B4galnt1::3-4-5-6-7	AFE	E1,E3	E2,E3	-1.11186	-0.552069	0.559789	0.130948	0.307505	0.838866	0.783223	0.055643
uc009ajm.2,uc009ajn.2,uc009ajo.2:chr5:-:143752571:143874699:Rnf216:<1-2-3:5-6-7-8-9-10-11-12-13-14-16-17-18-19>	A3SS	E3,E5	E3,E4,E5	-0.675129	-0.973449	-0.29832	0.131109	0.307688	0.49333	0.564565	-0.0712347
uc009ulu.1,uc009ulv.1,uc009ulw.1,uc012hpr.1,uc012hps.1:chrX:-:138752535:138825078:Acsl4,mACS4::5	AFE	E1,E3,E5	E4,E5	0.770108	0.363319	-0.406789	0.131471	0.308148	0.680423	0.601008	0.0794145
uc009jkq.2,uc009jkr.2,uc012fsr.1,uc012fss.1:chr7:-:125985731:125999512:2310008H09Rik:<1-3:5-6-7>	A5SS	E3,E5	E3,E4,E5	-2.31188	-2.82784	-0.515956	0.131408	0.308148	0.729069	0.815051	-0.0859817
uc008zrd.1,uc008zre.1,uc008zrf.1:chr5:-:125757459:125821444:Scarb1:<1-2-3-4-5-6-7-8-9-10-11:14>	ES	E11,E14	E11,E13,E14	-2.61977	-1.91082	0.708947	0.131576	0.3082	0.915524	0.828088	0.0874365
uc007bcw.1,uc007bcx.1,uc007bcy.1,uc007bcz.1,uc007bda.1:chr1:+:59030414:59051965:PAPK-A,Stradb:<1-2-3-4-6-7-8:	ALE	E8,E12,E13,E14,E16,E17	E8,E9	1.28345	0.688061	-0.595389	0.132104	0.309046	0.456913	0.31847	0.138442
uc008ios.2,uc008iot.2,uc012brp.1:chr2:+:24132473:24137952:Il1f5:5:7-8>	ES	E5,E7	E5,E6,E7	-2.0467	-1.79549	0.251213	0.132037	0.309046	0.843975	0.809367	0.0346079
uc008rdi.1,uc008rdj.2,uc008rdk.2,uc008rdl.2,uc008rdm.2:chr3:-:119421463:119486306:Ptbp2:<14-15-16:18>	A3SS	E16,E18	E16,E17,E18	-0.453799	0.193829	0.647629	0.132525	0.309447	0.609682	0.45215	0.157532
uc007xvv.2,uc007xvx.2,uc007xvy.2,uc007xvz.2,uc007xwb.3,uc009vat.1,uc012aac.1:chr15:+:102301062:102330490:Pcbp2:8-9:11	A3SS	E9,E10,E11	E9,E11	0.140558	-0.0598617	-0.20042	0.132369	0.309447	0.515115	0.471344	0.0437716
uc009pxj.1,uc009pxk.1,uc009pxl.1,uc009pxm.1,uc009pxn.1:chr9:-:58722486:58884248:Neo1:<1-2-3-4-5-6-7:9-10-11-12-13-14-15-16-18-20-21-22-23-25-26-27-28-30-31-32-33>	A3SS	E7,E9	E7,E8,E9	-0.405555	-0.76471	-0.359155	0.13247	0.309447	0.53162	0.613814	-0.0821948
uc007axm.1,uc007axn.1,uc007axo.1,uc007axp.1:chr1:-:51522850:51535263:Nabp1,Obfc2a:6-7-8-9-10:12	IR	E10,E12	E10,E11,E12	-3.16926	-2.62689	0.542374	0.132802	0.309511	0.785625	0.658967	0.126659
uc009qpd.2,uc009qpe.2,uc009qpf.2,uc009qpg.2,uc009qph.1,uc009qpi.1,uc009qpj.1,uc009qpk.2:chr9:-:71692058:71959626:Tcf12::12-13-14-15-16-17	AFE	E11,E12	E1,E3,E4,E5,E6,E7,E9,E10,E12	-3.00139	-2.54679	0.454594	0.132687	0.309511	0.796661	0.706032	0.090629
uc008oxa.1,uc008oxb.1,uc008oxc.1,uc008oxd.1,uc008oxe.1,uc008oxf.1,uc008oxg.1,uc008oxh.1,uc012cop.1:chr3:+:33699112:33715556:Ttc14:4-5-7-8:10-11-12-13	ES	E8,E10	E8,E9,E10	-2.95547	-2.26128	0.694195	0.132776	0.309511	0.932405	0.852349	0.080056
uc007fja.2,uc007fjb.1,uc007fjc.2,uc007fjd.1,uc011xff.1:chr10:-:62206675:62255116:Ccar1:<1.2:4-5-6-7-8-9-10-11-13-16-17-18-19-20-21-22-23-24-25-26-27-28-29-30>	A5SS	E2,E4	E2,E3,E4	0.807923	1.18876	0.380841	0.133366	0.310605	0.292339	0.217331	0.0750079
uc009bhh.1,uc009bhi.1,uc009bhk.1,uc009bhl.1:chr6:+:34548543:34725469:Cald1::5-7.8	AFE	E1,E2,E3,E5	E4,E5	0.523554	0.910116	0.386562	0.133439	0.310605	0.572889	0.660287	-0.0873983
uc008vqd.1,uc008vqe.1:chr4:+:143002328:143010990:Pramef8:<1:3-4-5>	ES	E1,E3	E1,E2,E3	0.384412	-0.154151	-0.538562	0.133726	0.311078	0.331083	0.441456	-0.110372
uc007bfq.2,uc011wmb.1,uc011wmc.1:chr1:-:63004992:63160841:Ino80d:<2-3:5-7-8-9-10-11-12-13-14.15>	A3SS	E3,E5	E3,E4,E5	-0.632523	-1.22995	-0.597426	0.134017	0.311561	0.544928	0.691071	-0.146143
uc007mmk.2,uc007mml.2,uc007mmm.2:chr11:+:116704828:116711674:1110005A03Rik:<1:	ALE	E1,E2	E1,E3,E4	-1.93265	-2.61719	-0.684534	0.134201	0.311792	0.120906	0.0608315	0.0600742
uc008jzt.1,uc008jzu.1:chr2:-:70550464:70663537:Tlk1,mKIAA0137:<1-2-3:	ALE	E3,E4	E3,E5,E6,E7,E8,E9,E10,E11,E12,E13,E15,E16,E17,E18,E19,E20,E21,E22	-1.96784	-1.46121	0.506628	0.134502	0.312298	0.845846	0.914786	-0.0689406
uc008oxa.1,uc008oxb.1,uc008oxc.1,uc008oxd.1,uc008oxe.1,uc008oxf.1,uc008oxg.1,uc008oxh.1,uc012cop.1:chr3:+:33699112:33715556:Ttc14:10-11-12-13:16	IR	E13,E16	E13,E14,E15,E16	-2.03886	-1.57701	0.461853	0.134714	0.312595	0.561081	0.444393	0.116688
uc009hie.1,uc009hif.1,uc009hig.1,uc009hih.1,uc009hii.1,uc009hij.1,uc009hil.1:chr7:-:74378716:74517744:Mef2a:11-12-13:15-16-17>	ES	E13,E15	E13,E14,E15	1.7309	2.1892	0.458297	0.134894	0.312767	0.126319	0.0910772	0.0352417
uc008uzk.2,uc008uzl.2,uc008uzm.2,uc008uzn.2,uc008uzo.2,uc008uzp.2,uc008uzq.2:chr4:+:130219271:130337479:Pum1:13-14-15-16-17:19-20-21	ES	E17,E19	E17,E18,E19	-2.12525	-2.56779	-0.442543	0.134957	0.312767	0.776486	0.84258	-0.0660936
uc007obm.1,uc007obn.1,uc007obo.1,uc007obp.1,uc007obq.1:chr12:+:82046490:82051494:Srsf5:4-6-7-8-9-10:12>	A3SS	E10,E12	E10,E11,E12	1.41892	1.58929	0.170372	0.135639	0.31376	0.191702	0.16503	0.0266721
uc009str.1,uc009sts.2,uc009stt.2,uc009stu.2,uc009stv.1:chrX:+:20374939:20437647:Araf:9-10-12-14:	ALE	E14,E15	E14,E18,E19,E20,E21,E22,E23	-2.18324	-1.76191	0.421332	0.135613	0.31376	0.0832204	0.125425	-0.042205
uc008sze.1,uc008szf.1,uc008szg.1,uc008szh.1,uc008szi.1,uc008szj.1,uc008szk.1:chr4:-:58812902:58925597:AI314180,mKIAA0368::4-5-6-7-8-9-10-11-13-14-15-16-17-18-20-21-22-23-24-26-27-28-30-31-32-33-34-35-36-37-38-39-41-42-43-44-45-46-47-48-49-50-51-52-53-54-55-56>	AFE	E1,E4	E3,E4	-0.0299685	-0.757565	-0.727596	0.135517	0.31376	0.720375	0.852205	-0.13183
uc007dlw.1,uc007dlx.1,uc007dly.1,uc007dlz.1:chr1:-:172072133:172105077:Uap1:<1-2-3-4-5-6-7-9:11	A3SS	E9,E10,E11	E9,E11	1.09243	1.51786	0.425432	0.136164	0.314583	0.758201	0.824331	-0.0661302
uc008cgj.2,uc008cgk.2:chr17:-:35286030:35301822:Prrc2a:<1-2-3-4-5-6-7-8-9-10-11-12-13-14-15-16-17-18-19-20-21-22-23-24:26-27-28-29-30-31-32>	A3SS	E24,E26	E24,E25,E26	-0.559616	-1.04145	-0.481838	0.136146	0.314583	0.628876	0.706206	-0.0773303
uc009qvg.2,uc009qvh.1,uc012gxi.1:chr9:+:80012840:80159536:Myo6:<1-2-3-4-5-6-7-8-9-10-11-12-13-14-15-16-17-18-19-20-21-22-23-24-25-26-27-28-32-33:35-36>	ES	E33,E35	E33,E34,E35	-1.62924	-1.26257	0.366674	0.136411	0.314958	0.812618	0.745088	0.0675295
uc008qso.1,uc008qsp.1:chr3:+:102877936:102903643:Ampd1:<1:3-4-5-6-7-8-9-10-11-12-13-14-16-18>	ES	E1,E3	E1,E2,E3	-0.764188	-1.53743	-0.773245	0.13656	0.315106	0.704405	0.810686	-0.106281
uc008inx.1,uc008iny.1,uc008inz.1,uc008ioa.1:chr2:+:22923720:22970032:Acbd5::3-4-5-6-7-8-9-10	AFE	E1,E3	E2,E3	-1.2797	-2.10237	-0.822668	0.138029	0.318297	0.577159	0.780948	-0.203789
uc008pvo.1,uc008pvp.1:chr3:-:88353740:88356849:Robld3:<1-2:	ALE	E2,E3	E2,E4,E5	-2.42942	-2.97106	-0.541641	0.138427	0.319018	0.157245	0.0938447	0.0633999
uc008xsa.2,uc008xsb.2,uc008xsc.2,uc008xsd.2,uc008xse.2,uc008xsf.2,uc008xsg.2:chr5:-:73146961:73259687:Tec:<1-2-3-4:6-7-9-10	A3SS	E4,E6	E4,E5,E6	-2.06002	-1.5294	0.530628	0.139113	0.320202	0.861148	0.787486	0.0736621
uc009fsa.2,uc009fsc.2,uc009fsd.2,uc009fse.1,uc012ffr.1,uc012ffs.1:chr7:+:26052717:26079167:Cic,mKIAA0306::4-5-6-7-9-10-11-12-13>	AFE	E2,E4	E3,E4	-0.600774	-0.0500104	0.550763	0.139085	0.320202	0.865515	0.801011	0.0645035
uc009com.2,uc009con.2,uc009coo.2,uc009cop.2,uc009coq.2:chr6:+:83864346:83936865:Zfml:5-6-7-8-9-10-11-12-13:16-17-18-19-20-21-22-23-24.25-26-27.28	ES	E13,E16	E13,E15	-0.110591	0.383138	0.493728	0.139352	0.320279	0.450098	0.314786	0.135312
uc007wae.1,uc007waf.1,uc007wag.1,uc007wah.1,uc007wai.1,uc007waj.1,uc007wak.1,uc007wal.1,uc007wam.1,uc007wan.1,uc007wao.1:chr15:+:66409133:66476817:Phf20l1:10:12-13	A3SS	E10,E12	E10,E11,E12	0.579605	0.873383	0.293779	0.139405	0.320279	0.34899	0.289281	0.0597094
uc009tcj.1,uc009tck.1,uc009tcl.1,uc009tcm.2,uc009tcn.2:chrX:-:45894802:45947629:Zfp280c,mKIAA1584:<6-7:10-11-12-13-14-15-16-17-18-19-20-21-22-23>	A3SS	E7,E10	E7,E9,E10	-0.143101	-0.720546	-0.577445	0.13924	0.320279	0.503025	0.640852	-0.137827
uc008rrb.1,uc008rrc.1,uc008rrd.1,uc008rre.1,uc008rrf.1:chr3:+:146067605:146103101:Ssx2ip,mKIAA0923:<3-5-6-7-8-9-10-11-12-13:15-16-18-19>	A3SS	E13,E15	E13,E14,E15	-0.962155	-0.476192	0.485963	0.139671	0.320294	0.715439	0.615291	0.100148
uc008cup.2,uc012aus.1,uc012aut.1,uc012auu.1:chr17:-:47065239:47147481:Ubr2:<1-2-3-4-6-7-8-9-10-11:13	IR	E11,E13	E11,E12,E13	-0.0623087	0.349406	0.411715	0.139584	0.320294	0.161089	0.110088	0.0510004
uc007gee.1,uc007gef.1,uc007geg.1:chr10:-:80128073:80139038:Mknk2,Mnk2:<1-2:4-5-6-7-8-9-10-11-12-13-14-15>	A3SS	E2,E4	E2,E3,E4	1.72465	2.04751	0.322858	0.140221	0.321359	0.11117	0.0851512	0.0260191
uc008qba.2,uc008qbb.2,uc008qbc.2,uc008qbd.2,uc012csq.1:chr3:+:89855557:89866369:4933434E20Rik:<3.4-5-6-7-8-9:	ALE	E9,E11	E9,E12	-1.84583	-2.18683	-0.341008	0.140966	0.322866	0.126546	0.0947315	0.0318143
uc009jyy.1,uc009jyz.1,uc009jza.1,uc012fut.1:chr7:-:135583290:135605027:Tial1:<1-3:5-6-7-8-9-10-11-12-13-14>	A3SS	E3,E5	E3,E4,E5	1.07142	1.56509	0.49367	0.14114	0.323065	0.214777	0.137563	0.0772133
uc008qjg.1,uc008qjh.1:chr3:-:95100015:95111098:Anxa9:3-4-5:7-8-9-10-11-12-13-14>	ES	E5,E7	E5,E6,E7	-2.89897	-3.41284	-0.513862	0.141688	0.324119	0.918823	0.954321	-0.0354981
uc009ulj.2,uc012hpo.1:chrX:-:137482963:137491250:Psmd10:<1-2-3-4:6>	A5SS	E4,E6	E4,E5,E6	-2.91476	-2.34564	0.569119	0.141833	0.324252	0.928937	0.875213	0.0537246
uc009azb.2,uc009azc.2,uc009azd.2,uc012eif.1:chr6:+:15670660:15752169:Mdfic:<1-3-4-5:	ALE	E5,E6	E5,E7	-2.13226	-1.55192	0.580341	0.142189	0.324865	0.10141	0.162459	-0.0610494
uc007did.1,uc007die.1:chr1:+:166179185:166195499:Slc19a2:<1-2:4-5-6-7>	A5SS	E2,E4	E2,E3,E4	-1.43292	-1.92758	-0.494655	0.142444	0.325248	0.747128	0.802203	-0.0550755
uc009ode.2,uc009odf.2,uc009odg.2:chr9:-:7932000:8004596:Yap1:<1-2-4-5-6:8-9-10>	ES	E6,E8	E6,E7,E8	-1.1853	-1.65748	-0.472183	0.142685	0.325399	0.71501	0.807977	-0.0929664
uc008htg.2,uc008hth.2,uc008hti.2,uc008htj.2,uc012bmu.1,uc012bmv.1,uc012bmw.1,uc012bmx.1:chr19:-:46404301:46413150:Cuedc2:<1.2-6.7-8-9:12-13-14-15-16>	A3SS	E9,E10,E11,E12	E9,E12	1.2023	1.64104	0.438742	0.142819	0.325505	0.718738	0.797292	-0.0785547
uc008yat.1,uc008yau.1,uc008yav.1,uc008yaw.1,uc008yax.1,uc008yay.1,uc012dyh.1:chr5:-:90656190:90795211:Ankrd17:<3-6-7-8-9-10-11-12-13-14-15-16-17-18:20	ES	E18,E20	E19,E20	0.0784716	0.425668	0.347196	0.143237	0.326257	0.137629	0.107233	0.0303957
uc008udy.1,uc008udz.1:chr4:-:112383434:112447466:Skint10:<1:4-5-6-7-8-9>	ES	E1,E4	E1,E2,E4	2.36643	1.36928	-0.99715	0.143448	0.326537	0.0243902	0.108794	-0.084404
uc007fen.2,uc007feo.2,uc007fep.2,uc007feq.1:chr10:+:59740375:59765348:Psap:<1-3-4-5-6-7-8.9-10:12-13-14-15-16-17>	A3SS	E10,E12	E10,E11,E12	-2.86937	-2.66951	0.199858	0.143734	0.326589	0.945816	0.934818	0.0109973
uc009dtd.1,uc009dte.1,uc009dtf.1,uc009dtg.1,uc009dth.1,uc009dti.2:chr6:+:124989865:125013283:Acrbp,Ing4:<1-2-3-4:7-8.9-10-11>	A5SS	E4,E7	E4,E5,E7	-0.433322	-0.737599	-0.304277	0.143671	0.326589	0.60556	0.664995	-0.0594344
uc008fvt.1,uc008fvu.1,uc008fvv.1:chr18:+:90679545:90712659:Tmx3:<1-2-3-4-5-6-7-8-9-10-11-12-13-15:	ALE	E15,E16	E15,E17,E19	-3.20396	-2.63098	0.572979	0.143626	0.326589	0.0930508	0.15445	-0.061399
uc008qzp.2,uc008qzq.1,uc012cwe.1:chr3:+:108542575:108585227:Aknad1:<12:14-15-16>	ES	E12,E14	E12,E13,E14	-1.08967	-1.63415	-0.544484	0.143947	0.326872	0.670115	0.733372	-0.0632577
uc008amr.1,uc008ams.1,uc008amt.1:chr17:+:13897547:14042801:Mllt4:35:37-38>	A5SS	E35,E37	E35,E36,E37	0.271377	-0.0540482	-0.325425	0.144215	0.32728	0.248349	0.321292	-0.0729432
uc009dis.2,uc009dit.2,uc012eqj.1:chr6:+:115311238:115440419:Pparg::4-5-6-7-9-10>	AFE	E1,E2,E4	E3,E4	1.26567	0.898591	-0.367075	0.144637	0.328039	0.711913	0.610681	0.101232
uc007ybp.1,uc007ybq.1,uc007ybr.1,uc007ybs.1:chr16:+:5050160:5086378:Ubn1:<1-3-4-5-6-7-8-9-10-11-12-13-14-15-16-17:21>	ES	E17,E21	E17,E19,E21	-0.963438	-1.38629	-0.422857	0.144726	0.32804	0.618837	0.733199	-0.114362
uc007xlx.2,uc007xly.2,uc011zyr.1:chr15:-:97965070:97996009:Asb8:<2:4-5-6>	A3SS	E2,E4	E2,E3,E4	-1.05861	-0.572519	0.486088	0.145444	0.328865	0.776381	0.630596	0.145785
uc009nmk.2,uc009nml.2,uc012gkw.1,uc012gkx.1:chr8:+:114060539:114149930:Znrf1:<1-3-4-5:7>	IR	E5,E7	E5,E6,E7	-2.23538	-1.77156	0.46382	0.145212	0.328865	0.550255	0.427354	0.122902
uc007ywe.2,uc007ywf.2,uc007ywg.2:chr16:+:29579419:29654688:Opa1:<1-2-3-4:6	ES	E4,E6	E4,E5,E6	0.502092	0.85392	0.351828	0.145292	0.328865	0.310314	0.253281	0.0570328
uc007lre.1,uc007lrf.1,uc007lrg.1,uc007lrh.1:chr11:-:102150613:102157943:Atxn7l3:<2-3-5-6-7:10	A3SS	E7,E10	E7,E9,E10	1.54584	1.13251	-0.413328	0.145404	0.328865	0.157913	0.232688	-0.0747755
uc007bfi.1,uc007bfj.1,uc007bfk.1,uc007bfl.1,uc007bfm.1,uc007bfn.1,uc007bfo.1,uc007bfp.1:chr1:+:62749890:62865266:Nrp2:<1-2-3-5-6-7-8-9-10-11-13-14-15-16-17:	ALE	E17,E18	E17,E20,E21	-2.25878	-3.09859	-0.839807	0.145864	0.329613	0.651081	0.901605	-0.250524
uc008mmv.1,uc008mmw.1,uc008mmx.1,uc008mmy.1,uc008mmz.1,uc008mna.1,uc008mnb.1,uc008mnc.1:chr2:-:132354818:132403984:Gpcpd1:3-4-5:8-9-10-11-12-13-14-15-16-17-18-19-20-21	ES	E5,E8	E5,E7,E8	-2.32264	-2.97968	-0.65705	0.146037	0.329805	0.890805	0.949354	-0.0585486
uc008vhx.1,uc008vhy.1,uc008vhz.1,uc008via.1,uc008vib.1:chr4:+:135866890:135896593:Hnrnpr:6-7-8:	ALE	E8,E10,E11,E12,E13,E14	E8,E9	2.77959	3.40983	0.630232	0.14625	0.330085	0.912764	0.951889	-0.0391255
uc007llk.2,uc007lll.2,uc007llm.2:chr11:-:100337665:100389314:Acly:<1-2-3-4-5-6-7-8-9-10-11-12-13:15-16-17-18-19-20-21-22-23-24-25-27-28-29-30>	ES	E13,E15	E13,E14,E15	-1.05619	-1.2042	-0.14801	0.146432	0.330179	0.704744	0.736396	-0.0316519
uc008pus.1,uc008put.1,uc012crq.1,uc012crr.1:chr3:+:88140181:88166259:Smg5:<1-2-3-4-5-6-7-8-9-10-11-12:	ALE	E12,E13,E14	E12,E16,E17,E18,E19,E20,E21,E22,E23,E24,E25	-2.01971	-1.59933	0.42038	0.14647	0.330179	0.225018	0.317248	-0.0922293
uc007xxp.1,uc007xxr.1,uc007xxs.1,uc007xxt.1,uc012aah.1,uc012aai.1:chr15:+:103070862:103077123:Hnrnpa1:<2.3-4-5-6-7-8-9:	ALE	E9,E10	E9,E11,E12,E13	-3.14113	-2.72662	0.414511	0.146591	0.330252	0.314122	0.419194	-0.105072
uc008eob.1,uc008eoc.1,uc008eod.1:chr18:+:36838868:36843516:Slc35a4:<1-2-3.4:6>	IR	E4,E6	E4,E5,E6	-1.12607	-1.41757	-0.291501	0.146846	0.330522	0.656957	0.715867	-0.0589097
uc007yye.2,uc012aei.1:chr16:-:32084501:32099813:Pigx:<1:3-4-5-6-7>	A5SS	E1,E3	E1,E2,E3	-1.22945	-1.6864	-0.456947	0.146889	0.330522	0.764963	0.835313	-0.07035
uc007yjq.1,uc007yjr.1,uc007yjs.1:chr16:+:16983474:17047546:Mapk1:<1-2-3-4-5-6-7-8:11>	A5SS	E8,E11	E9,E11	-1.65056	-1.36937	0.281187	0.14718	0.330976	0.835751	0.7887	0.0470515
uc009hgu.2,uc012fms.1:chr7:+:72837947:72846799:Tm2d3::3-4-5-6>	AFE	E1,E3	E2,E3	2.16244	2.88107	0.718631	0.147598	0.331716	0.383584	0.236058	0.147527
uc009lba.2,uc009lbc.1,uc009lbd.1,uc009lbe.2,uc009lbf.1,uc012gak.1,uc012gal.1,uc012gam.1,uc012gan.1:chr8:-:19981359:20020392:6820431F20Rik:<1-2.3.4-5.6-8:	ALE	E8,E10,E11,E12,E13	E8,E9	2.94595	3.7181	0.772143	0.147892	0.332175	0.605406	0.800461	-0.195055
uc009cxd.2,uc009cxf.2,uc012eox.1,uc012eoy.1:chr6:+:90319487:90353480:Zxdc:6:	ALE	E6,E7	E6,E8,E9,E10	-1.92378	-2.49121	-0.567428	0.148177	0.332212	0.152291	0.0905456	0.0617451
uc008nqf.1,uc008nqg.1,uc008nqh.1,uc012cif.1,uc012cig.1:chr2:+:158235588:158324989:B230339M05Rik,Ralgapb:<1-2-3-5-6-7-8-9-10:	ALE	E10,E11	E10,E14,E15,E16,E17,E18,E19	-2.9006	-2.47871	0.421889	0.148126	0.332212	0.0219689	0.0323908	-0.0104218
uc009kll.2,uc012fxg.1,uc012fxh.1:chr7:+:148653260:148657380:Cd151::5-6-7-8-9-10>	AFE	E3,E5	E4,E5	2.56246	2.21596	-0.346504	0.148117	0.332212	0.0827759	0.115773	-0.0329967
uc007nqr.2,uc007nqs.2,uc007nqt.2,uc007nqu.2,uc007nqv.2:chr12:+:66066728:66123560:Fam179b:<1-3.4-5-6-7-8-10:12-13-14-15-16-17-18-19-20-21-22.23-24-25>	ES	E10,E12	E10,E11,E12	-0.548187	-1.00858	-0.460394	0.148621	0.333008	0.461214	0.583082	-0.121867
uc007kwn.1,uc007kwo.1,uc007kwp.1,uc011ycq.1:chr11:+:90048996:90139887:BC106170,Mmd,Paqr11:<4:	ALE	E4,E5	E4,E6,E7,E8,E9,E10,E11	-2.31276	-2.78471	-0.471947	0.148793	0.333131	0.321144	0.229449	0.0916944
uc008qcn.1,uc008qco.1,uc008qcp.1,uc008qcq.1,uc008qcr.1,uc008qcs.1:chr3:-:90302879:90313365:2500003M10Rik,Fop:7:9>	ES	E7,E9	E7,E8,E9	-3.01635	-2.64833	0.368021	0.148855	0.333131	0.921449	0.886148	0.0353014
uc008voz.1,uc008vpa.2,uc008vpb.1:chr4:-:141181648:141220814:Plekhm2:<2-3-4-6-7-8:10-11-12-13-14-15-16-17-18-19-20-21-22>	ES	E8,E10	E8,E9,E10	-2.21683	-1.52612	0.690707	0.14921	0.333323	0.884636	0.790498	0.094138
uc007rdg.2,uc007rdh.2:chr13:-:73457323:73465930:Ndufs6:<1:	ALE	E1,E2	E1,E3,E4,E5	-4.69377	-3.97719	0.716578	0.149123	0.333323	0.0433983	0.0933908	-0.0499926
uc009qxd.2,uc009qxe.2,uc009qxf.2,uc009qxg.2,uc009qxh.2,uc009qxj.2,uc009qxk.1,uc009qxl.2,uc012gxo.1,uc012gxp.1:chr9:+:86360760:86449413:Dopey1::16-17-19-21-23.24-25-26	AFE	E1,E3,E4,E5,E6,E7,E8,E9,E10,E12,E16	E15,E16	2.06884	2.8204	0.751561	0.149124	0.333323	0.640408	0.805154	-0.164746
uc007bom.2,uc007bon.2,uc007boo.2,uc007bop.2,uc011wnm.1:chr1:+:75232997:75242267:Dnajb2:4-5-6-7-8-9-10-11:13>	IR	E11,E13	E11,E12,E13	-1.60155	-1.03555	0.565998	0.149734	0.334293	0.418821	0.276099	0.142722
uc007rie.2,uc007rif.1,uc007rih.2,uc007rii.2,uc007rij.2,uc007rik.2:chr13:+:83643032:83806684:Mef2c:6-7:10-12-13-15-16	ME	E7,E8,E10	E7,E9,E10	0.516872	0.181116	-0.335756	0.150094	0.334894	0.62435	0.545063	0.0792871
uc007haa.2,uc007hab.2,uc007hac.2,uc007had.2,uc007hae.2:chr10:+:110910247:110935206:Nap1l1:<1-3-4-5-6-7-8-9-10-11-12-13-14:	ALE	E14,E15	E14,E17,E18	-1.11357	-1.42013	-0.306562	0.150735	0.336123	0.176336	0.135726	0.0406101
uc009ezt.2,uc009ezu.2,uc009ezv.2,uc009ezw.2:chr7:+:5013783:5031541:U2af2:<1-2-3-4-5-8-9-10-11-12:14-15>	A5SS	E12,E14	E12,E13,E14	0.95097	1.17045	0.219483	0.151107	0.336751	0.267892	0.224273	0.0436188
uc009lnq.2,uc009lnr.2,uc009lns.1,uc009lnt.1,uc009lnu.1:chr8:+:42325112:42419441:Pcm1,pcm-1:7-8-9-10-12.13-14-15-16-17-18-19-20-21-22-23-24-25-26-27-28-29-30-31-32-33-34-35-36-37-38:	ALE	E38,E39	E38,E40,E41	-1.75641	-2.38053	-0.624124	0.151261	0.33689	0.0556253	0.029844	0.0257813
uc009kcm.1,uc009kcn.1:chr7:-:140019143:140044330:Mettl10:<1-2-3:5-6-7>	A5SS	E3,E5	E3,E4,E5	1.71732	1.15626	-0.561057	0.151955	0.338233	0.152281	0.247132	-0.0948508
uc007iqb.2,uc007iqc.2,uc007iqd.1,uc007iqe.1:chr11:+:49057692:49076526:Mgat1:<1-2:6>	ES	E2,E6	E2,E5	0.0518936	-0.70009	-0.751984	0.152104	0.338363	0.346891	0.536033	-0.189142
uc007cxe.2,uc007cxf.2:chr1:+:145624407:145654596:Uchl5:<1-2-3-4-5-6-7-8:10-11-12>	A3SS	E8,E10	E8,E9,E10	-0.0464015	-0.321921	-0.27552	0.152765	0.33958	0.508148	0.573063	-0.0649154
uc007yzr.1,uc007yzs.1,uc012aet.1,uc012aeu.1:chr16:+:32914185:33016115:Lrch3:<1-2-3-4-5-6-7-8-9-10-11:13-15-16-17-18-19-20-21-22>	ES	E11,E13	E11,E12,E13	-1.499	-1.92734	-0.428343	0.152834	0.33958	0.702422	0.77779	-0.0753675
uc008ubw.1,uc008uby.1,uc012dih.1,uc012dij.1:chr4:+:108673409:108734376:Nrd1::4-5-6-7-8-9-10-11-12-13-14-15-16-17-18-19-20-21-22-23-24-25-26-27-28-29-30-31-32>	AFE	E1,E2,E4	E3,E4	2.43851	3.17463	0.736118	0.152954	0.339643	0.953128	0.980223	-0.0270953
uc007wkp.2,uc007wkq.2,uc007wkr.2,uc007wks.2:chr15:-:76366157:76369176:Fbxl6:<3:5-7-8-10-12-13-14-15>	IR	E3,E5	E3,E4,E5	0.628609	0.210295	-0.418313	0.153122	0.339813	0.18348	0.242067	-0.058587
uc008omk.1,uc008oml.1,uc008omm.1,uc008omn.1,uc008omo.1:chr2:+:181231957:181251462:Tpd52l2:<1-3-4:6	ES	E4,E6	E4,E5,E6	-2.22709	-2.7059	-0.478804	0.153247	0.339888	0.884714	0.927037	-0.0423231
uc007lze.1,uc007lzf.1,uc007lzg.1,uc007lzh.1:chr11:-:106515531:106576595:Pecam1:15:17>	ES	E15,E17	E15,E16	-0.190354	0.106863	0.297217	0.15453	0.342528	0.524332	0.44507	0.0792622
uc007lpg.1,uc007lph.1,uc007lpi.1,uc007lpj.1,uc007lpk.1:chr11:+:101413468:101443259:Nbr1:23-24:26	ES	E24,E26	E25,E26	-2.65105	-2.19081	0.460242	0.155089	0.343564	0.918844	0.864664	0.0541796
uc007phn.1,uc007pho.1,uc007php.1,uc007phq.1,uc007phr.1:chr12:+:117519694:117629523:Esyt2,Fam62b::18-19-20-21-22-23-24-25-26.27.28.29.30>	AFE	E1,E2,E3,E4,E5,E6,E7,E8,E10,E11,E12,E13,E14,E18	E17,E18	3.17043	2.64318	-0.527251	0.155388	0.343816	0.750318	0.653207	0.0971108
uc008ylp.1,uc008ylq.1,uc008ylr.1,uc008yls.1,uc008ylt.1:chr5:-:107045759:107125849:Zfp644:<8-9.10:12	IR	E10,E12	E10,E11,E12	-0.850801	-1.14533	-0.294532	0.155371	0.343816	0.604318	0.674524	-0.0702056
uc009rul.2,uc012hbk.1:chr9:-:110527292:110556665:Nbeal2:<1-2-3-4-5-6-7-8-9:11-12-13-14-15-16-17-18-19-20-21-22-23-24-25-26-27-28-29-30-31-32-33-34-35-36-37-38-39-40-41-42-43-44-45-46-47-48-49-50-51-52-53-54>	ES	E9,E10,E11	E9,E11	0.60859	1.20397	0.595383	0.156165	0.345329	0.566454	0.668027	-0.101573
uc007ksl.1,uc007ksm.1:chr11:+:86298158:86312509:Rnft1::4-5-6-7-8-9-10-11>	AFE	E2,E4	E3,E4	2.38714	1.94591	-0.441232	0.156345	0.345435	0.00954578	0.0154248	-0.00587901
uc009joh.1,uc009joi.1,uc012ftf.1:chr7:-:129231557:129245362:Ndufab1:<1-2-3-4:	ALE	E4,E5	E4,E6	2.44266	2.76894	0.326285	0.156399	0.345435	0.963236	0.972444	-0.00920856
uc009aug.2,uc012eho.1:chr5:-:151438547:151468187:N4bp2l2:<1-2-3:	ALE	E3,E4	E3,E5,E6,E7	-2.94509	-2.47108	0.474012	0.156693	0.345879	0.135783	0.197351	-0.0615684
uc008vak.2,uc008val.2,uc008vam.2,uc008van.2,uc008vao.1,uc012dma.1,uc012dmb.1,uc012dmc.1:chr4:-:131479340:131631228:Epb4.1:<1-5-7-8-9-10-11-12-13-14-15:17	A3SS	E15,E17	E15,E16,E17	-2.50239	-1.97056	0.531832	0.157149	0.346679	0.926418	0.868147	0.0582711
uc008nmo.1,uc008nmp.1,uc008nmq.1,uc008nmr.1,uc008nms.1,uc008nmt.1,uc008nmu.1,uc008nmv.1,uc008nmw.1,uc012chr.1:chr2:-:155972974:156005976:Caper,Rbm39:4:8-10	A3SS	E4,E8	E4,E6,E7,E8	-0.638126	-0.302793	0.335333	0.157936	0.348209	0.350883	0.279713	0.0711699
uc007yet.1,uc007yeu.1,uc007yev.1,uc007yew.1,uc007yex.1:chr16:-:11075003:11134625:Txndc11:<1-2-3-4-7-8-9-10.11:	ALE	E11,E12	E11,E13,E14,E15,E16	-1.42728	-1.88006	-0.45277	0.15842	0.349069	0.322106	0.232935	0.0891709
uc007htm.1,uc007htn.1:chr11:+:3549496:3590375:Morc2a:<1-2-3-4-6-7-8-9-10-11-12-13-14-15-16-17-18-19-20-21-22:24-25-26-27-28-29>	A5SS	E22,E24	E22,E23,E24	0.694369	1.27175	0.577379	0.158911	0.349902	0.280132	0.207668	0.0724639
uc008gkq.1,uc008gkr.1,uc008gks.1,uc008gkt.1:chr19:-:7349885:7416334:Mark2:<1-3-4-5-6-7-8-9-10-11-12-13-14-15:17	ES	E15,E17	E15,E16,E17	0.267063	0.591364	0.324302	0.158987	0.349902	0.278851	0.219079	0.059772
uc008odl.1,uc008odm.1,uc008odn.1:chr2:+:172978573:172984754:Pck1:4:	ALE	E4,E5	E4,E6,E7,E8,E9,E10,E11,E13,E14	-3.09104	-3.64829	-0.557252	0.159107	0.349961	0.230365	0.136911	0.0934546
uc008xlz.2,uc008xma.2:chr5:-:62993684:63157416:Arap2:25-26-27-28-29-30-32:34>	ES	E32,E34	E32,E33,E34	-2.60692	-3.30659	-0.699672	0.159579	0.350792	0.896463	0.952562	-0.0560991
uc007pbf.1,uc007pbj.2,uc007pbk.1,uc007pbl.1,uc007pbm.1,uc007pbn.1,uc011yur.1,uc011yus.1:chr12:+:111140610:111821271:Ppp2r5c,mKIAA0044:7-8-9-10-11-12-13-14-15-16-17:21>	ES	E17,E21	E17,E19,E21	0.0387145	-0.233615	-0.272329	0.160049	0.351616	0.360139	0.425532	-0.0653932
uc009rlv.1,uc009rlw.1,uc009rlx.1,uc009rly.1,uc009rlz.1,uc009rma.1,uc009rmb.1,uc012hai.1:chr9:+:107479282:107486379:Hyal1,Nat6:<1-2-3-4.5.6:	ALE	E6,E7	E6,E8,E9,E10	-0.745107	-0.991769	-0.246662	0.160444	0.352068	0.435078	0.374391	0.0606869
uc009rjq.2,uc009rjr.2,uc012gzu.1:chr9:-:106342381:106350009:Abhd14a:<1:6-7-9-10>	ES	E1,E6	E1,E2,E3,E4,E5,E6	-1.11365	-1.67964	-0.565992	0.160429	0.352068	0.519211	0.726741	-0.20753
uc007jfp.1,uc007jfq.1,uc007jfr.1,uc007jft.1:chr11:-:60040215:60166407:Tom1l2:<1-2-3-4-5-6-7-8-9-10-11-12:	ALE	E12,E13	E12,E15,E16,E17	-1.52529	-2.08792	-0.562629	0.161026	0.352719	0.376785	0.24413	0.132655
uc009iok.1,uc009iol.1,uc009iom.1,uc009ion.1,uc009ioo.1:chr7:+:108496582:108561100:Arap1::18-19-20-21-22-23-24-25-26-27-28-29-30-31-32-34-35-36-37-38>	AFE	E17,E18	E5,E7,E8,E9,E10,E11,E12,E13,E14,E15,E16,E18	-1.97694	-1.58469	0.392253	0.160987	0.352719	0.292623	0.205066	0.0875574
uc009lvj.2,uc009lvk.2,uc009lvl.2,uc009lvm.2,uc009lvn.2:chr8:+:68141938:68995536:March1:<7.8-9-10:12>	A5SS	E10,E12	E10,E11,E12	-0.758155	-1.23898	-0.48083	0.161004	0.352719	0.672755	0.769497	-0.0967417
uc009esm.2,uc009esn.2,uc009esp.1,uc009esq.1:chr6:+:146837015:146980545:Ppfibp1:12:	ALE	E12,E13	E12,E14,E15,E16,E17,E18,E19,E20,E21,E22,E23,E24,E25,E26,E27,E28,E29,E30,E31	-2.62952	-2.02942	0.600104	0.161295	0.3531	0.168842	0.268814	-0.0999721
uc009dcy.1,uc009dcz.1,uc012epy.1:chr6:+:106719165:106732463:Trnt1::4.5-6-7-8-9-10-11-12>	AFE	E1,E4	E3,E4	-0.99164	-0.523248	0.468392	0.161928	0.354278	0.413598	0.310088	0.10351
uc007klw.2,uc007kly.2,uc007klz.2,uc007kma.2,uc007kmb.2,uc007kmc.2:chr11:+:80196780:80219235:Zfp207:<1-2-3-4-5-6-7:9	A5SS	E7,E9	E7,E8,E9	-2.08642	-2.40518	-0.31876	0.162491	0.355091	0.887093	0.914602	-0.0275084
uc009slt.1,uc009slu.1,uc009slv.1,uc009slw.1:chrX:+:7234542:7245312:Prickle3:<1-3-4:	ALE	E4,E5	E4,E7,E8,E9,E10,E11,E12	-2.10595	-1.56511	0.540836	0.162455	0.355091	0.142937	0.225149	-0.0822119
uc007yxo.1,uc007yxp.1,uc007yxq.1,uc007yxr.1,uc007yxs.1,uc007yxt.1,uc007yxu.1:chr16:+:31663528:31873430:Dlg1,mKIAA4187:9-10-11-12-13-14:16-17-18-19-21-22	A5SS	E14,E16	E14,E15,E16	-1.23685	-1.63916	-0.402307	0.163199	0.356429	0.739326	0.814513	-0.0751861
uc007jlb.1,uc007jlc.1:chr11:-:65501745:65601799:Map2k4:<1:3-4-5-6-7-8-9-10-11-12>	ES	E1,E3	E1,E2,E3	0.818575	0.467248	-0.351328	0.163641	0.357183	0.267052	0.344864	-0.077812
uc009uhk.1,uc009uhl.2,uc009uhm.1,uc009uhn.1,uc009uho.1,uc009uhp.1,uc009uhq.1:chrX:+:132277230:132338007:Armcx5,Gprasp1:<1:4	ES	E1,E4	E1,E3,E4	-1.22378	-0.723919	0.499857	0.164234	0.358056	0.729092	0.609484	0.119608
uc007jur.1,uc007jus.1,uc007jut.1,uc007juu.1:chr11:+:70246154:70254330:Arrb2:<1-2-3-4-5-6-7-8-9-10-11-12-13:15-16.17>	A3SS	E13,E15	E13,E14,E15	1.47501	1.10229	-0.372722	0.164209	0.358056	0.166866	0.220031	-0.0531649
uc008bql.2,uc008bqm.2,uc008bqn.2,uc008bqo.2,uc012aof.1:chr17:+:28450474:28463519:Fance::12>	AFE	E11,E12	E7,E8,E9,E10,E12	-2.43578	-1.75427	0.68151	0.164385	0.358176	0.668825	0.530279	0.138546
uc007drv.1,uc007drw.1,uc007drx.1,uc007dsa.1,uc007dsb.2:chr1:-:175677424:175844310:Ifi204,Mnda::15-16-17-18-19-20-21>	AFE	E12,E13,E14,E15	E5,E15	2.111	2.54327	0.432262	0.164693	0.358637	0.711064	0.802827	-0.0917629
uc008vvx.1,uc008vvy.1,uc008vvz.1,uc008vwa.1,uc008vwb.1,uc012dpq.1:chr4:-:148550429:148681807:KIF1B,Kif1b:13-14-15:17	ES	E15,E17	E16,E17	-1.33084	-0.79839	0.532451	0.165129	0.359375	0.74679	0.650029	0.0967615
uc009rba.2,uc009rbb.2,uc009rbc.1,uc009rbd.1,uc009rbe.1:chr9:-:95357312:95412415:2610101N10Rik:<1-2:4-5-6-7-8-9	ES	E2,E4	E2,E3,E4	-2.79742	-2.43801	0.359403	0.165964	0.360137	0.898672	0.865424	0.0332483
uc007hnv.2,uc007hnw.1,uc007hnx.2:chr10:-:128114238:128133324:Rab5b:<1.2:4-5-6	A5SS	E2,E4	E2,E3,E4	1.31432	1.59743	0.283105	0.165904	0.360137	0.121333	0.0900008	0.0313323
uc009rno.1,uc009rnp.1,uc009rnq.1,uc009rnr.2,uc009rnt.1,uc009rnu.2,uc009rnx.2,uc009rny.2,uc009rnz.1,uc009roa.1,uc009rob.1,uc009roc.1,uc009rod.1,uc009roe.1,uc009rof.1,uc012han.1,uc012hao.1,uc012hap.1,uc012haq.1:chr9:+:107877897:107951113:AK157941,AK197603,Cdh29,Cdhr4,D330022A01Rik,Ip6k1,Uba7,Ube1l:<1-2-3-4-6-7-8-9-10-11-13-14-15-16.17-18-19-21-23-24-26-28:	ALE	E28,E29	E28,E31,E32,E34	-2.56495	-1.91514	0.649811	0.165858	0.360137	0.0284134	0.0531788	-0.0247654
uc007mrg.1,uc007mrh.1,uc007mri.1,uc007mrj.2:chr11:+:119804405:119868096:Baiap2:<1-2-3-4-5-6-7-8:10-11-12-13-14	A3SS	E8,E10	E8,E9,E10	-2.61859	-3.19371	-0.575116	0.165772	0.360137	0.894055	0.93359	-0.0395345
uc008mrj.1,uc008mrk.1,uc008mrl.1,uc008mrm.1:chr2:+:144381997:144416479:Sec23b:<2:4.5-6-7-8-9-10-11-12-13-14-15-16-17-18-19-20-21-22-23>	A5SS	E2,E4	E2,E3,E4	0.718976	0.42551	-0.293466	0.166436	0.360951	0.320315	0.372982	-0.0526671
uc009pgp.1,uc009pgq.1,uc009pgr.1,uc012gsj.1:chr9:+:45714651:45737805:Pcsk7:<2-4-5-6-7-8-9-10-11-12-13-14-15.16-17:19-20-21>	ES	E17,E19	E17,E18,E19	1.33495	0.834046	-0.500904	0.167046	0.362062	0.141486	0.222655	-0.0811687
uc007ycv.1,uc007ycw.1,uc007ycx.1,uc007ycy.1,uc007ycz.1:chr16:-:8688814:8792401:Hausp,Usp7:<3-4-5.6-7-8-9-10-11-12-13-14-15-16-17-18-19:	ALE	E19,E20	E19,E21,E22,E23,E24,E26,E27,E28,E29,E30,E31,E32,E34,E35,E36,E37	-3.61346	-2.96286	0.650602	0.167149	0.362076	0.129011	0.224617	-0.0956054
uc008gqg.1,uc008gqh.1,uc008gqi.1,uc008gqj.1:chr19:+:10651940:10664320:Cybasc3::14>	AFE	E13,E14	E8,E9,E10,E11,E12,E14	-1.19582	-0.842349	0.353469	0.167588	0.362813	0.71375	0.634025	0.0797243
uc008hql.2,uc008hqm.2,uc008hqn.2:chr19:+:45089665:45101594:Lzts2::5-6-7-8>	AFE	E2,E3,E5	E4,E5	-0.496697	0.127813	0.62451	0.167782	0.363023	0.318566	0.480478	-0.161912
uc007ygv.2,uc007ygw.1,uc007ygx.1:chr16:-:14109258:14163444:4921513D23Rik,Lkap:<3-4-5.6-7-8-9-10-11-12-13:	ALE	E13,E14	E13,E15,E17,E18,E19,E20,E21,E22,E23,E24,E25,E26,E27,E28,E29,E30,E31,E32	-2.0447	-2.49413	-0.449429	0.168461	0.363998	0.501949	0.387508	0.114441
uc007lau.1,uc007lav.1:chr11:+:95703608:95707045:Gngt2:3:5-6>	A3SS	E3,E5	E3,E4,E5	-0.0143887	0.290585	0.304974	0.168527	0.363998	0.474304	0.396681	0.0776233
uc007ygy.2,uc007ygz.2,uc007yha.2,uc007yhb.2:chr16:+:14163367:14193016:Nde1:<1-2-3-4-5-6-7-8:10.11>	A3SS	E8,E10	E8,E9,E10	0.70139	0.298232	-0.403158	0.168367	0.363998	0.223019	0.301246	-0.0782275
uc009orj.1,uc009ork.1,uc009orl.1,uc009orm.1,uc009orn.1,uc012gpu.1:chr9:-:30957141:31019400:Aplp2:<1-2-3-4-5-6:8-10-11-12-13-14	ES	E6,E8	E6,E7,E8	-2.18153	-1.94942	0.232108	0.169793	0.366037	0.818939	0.780989	0.0379501
uc008juq.2,uc008jur.2,uc008jus.2,uc008jut.2,uc008juu.2,uc008juv.1:chr2:-:60590009:60801261:Rbms1:4-5-6-7-9-10-11-12:15-16-17-18-19>	ES	E12,E15	E12,E14,E15	1.17282	0.884892	-0.287931	0.169865	0.366037	0.192515	0.242298	-0.0497831
uc009jwo.1,uc009jwp.1,uc009jwq.1:chr7:+:134890288:134912442:Fbxl19:<1-3-4-5-6-7:9-10-11-12-13>	A5SS	E7,E9	E7,E8,E9	-1.16932	-1.59859	-0.429268	0.171869	0.369765	0.643098	0.716604	-0.073506
uc008gkd.2,uc012bht.1:chr19:-:7073447:7093959:Fermt3:<1:3-4-5-6-7-8-9-10-11-12-13-14-15-16>	A3SS	E1,E3	E1,E2,E3	0.248585	-0.131486	-0.380071	0.171893	0.369765	0.437407	0.521556	-0.0841486
uc008dwk.1,uc008dwl.1,uc008dwm.1:chr17:-:95126419:95149359:Mettl4:<1.2.3.4:6-8-9-10-11-12-13-14>	A5SS	E4,E6	E4,E5,E6	-0.372675	-0.764606	-0.391931	0.171786	0.369765	0.534337	0.627323	-0.0929864
uc007bpd.1,uc007bpe.1,uc007bpf.1:chr1:+:75432517:75439751:Gmppa::3.4-5-6-7-8-9-10-11-12-13-14-15>	AFE	E1,E3	E2,E3	-0.497403	-0.908259	-0.410856	0.172184	0.370175	0.416997	0.515499	-0.0985015
uc008bdv.1,uc008bdw.1:chr17:-:26349657:26381086:Itfg3:<1:3-4-5-6-7-8-9-10-11-12-13>	ES	E1,E3	E1,E2,E3	-0.641991	-0.894456	-0.252465	0.172566	0.370782	0.542078	0.593184	-0.051106
uc008oej.1,uc008oek.1,uc008oel.1,uc008oem.1,uc008oen.1:chr2:+:173901821:173925272:Stx16:<2.3:5	A5SS	E3,E5	E3,E4,E5	-0.336472	0.223144	0.559616	0.172813	0.371099	0.528452	0.381582	0.14687
uc008kio.1,uc008kip.1,uc008kiq.1,uc008kir.1,uc008kis.1,uc008kit.1,uc008kiu.1:chr2:-:84440937:84490897:Ctnnd1:5-6-7-8-9-10-11:15-17-18-19-20-21	ES	E11,E15	E11,E13,E15	1.70531	2.12163	0.416311	0.173115	0.371531	0.140372	0.106146	0.0342264
uc007yun.2,uc007yuo.2,uc007yup.2,uc007yuq.2,uc007yur.2,uc007yus.2,uc007yut.2,uc007yuu.2,uc007yuv.2,uc007yuw.2,uc007yux.1:chr16:+:25683850:25892174:Trp63:7-8-9-11:14-15	A5SS	E11,E14	E11,E12,E14	-0.543036	-0.300859	0.242177	0.17326	0.371629	0.618604	0.554909	0.0636948
uc009gif.1,uc009gig.1:chr7:-:31915145:31936069:Gramd1a:<1-2-3-4-5-6-7-8-9-10-11-12-13:	ALE	E13,E14	E13,E15,E16,E17,E18,E19,E20	-1.74384	-2.09058	-0.346745	0.173412	0.371741	0.718775	0.636717	0.0820581
uc009rqn.1,uc009rqo.1,uc009rqp.1,uc009rqq.1,uc009rqr.1:chr9:-:108505273:108556012:Ari2,Arih2:<2-3:5-6-7-8-10-11-12-13-14-15-16-17-19-20>	A3SS	E3,E5	E3,E4,E5	-1.06095	-0.716091	0.344857	0.173764	0.37185	0.740195	0.664031	0.0761636
uc007rqb.1,uc007rqc.1,uc007rqd.1,uc011zdo.1:chr13:-:100787948:100874025:Bdp1,mKIAA1241:<1-2-3-4-5-6-7-8-9-10-11-12-13-14-15-16-17-18-19-20-21-22-23-24-25.26-27-28-29-30-31-32-33-34-35-36-37:39-40-42>	A3SS	E37,E39	E37,E38,E39	-0.419258	7.63354e-09	0.419258	0.173736	0.37185	0.587659	0.512666	0.074993
uc007dig.1,uc007dih.1,uc007dii.2:chr1:-:166219930:166237615:Blzf1:<2.3-4:6-7-8-9-10>	ES	E4,E6	E4,E5,E6	2.20276	2.52172	0.318956	0.173585	0.37185	0.0891935	0.0660686	0.0231249
uc009fls.1,uc009flt.1:chr7:-:19979788:19989416:Klc3::3-4-5-6-7-8-9-10-11-12>	AFE	E1,E3	E2,E3	-0.950976	-0.481838	0.469138	0.174053	0.372254	0.712367	0.571666	0.140701
uc007twq.2,uc007twr.2,uc007tws.2,uc007twv.2,uc007tww.2,uc007twx.2,uc011zld.1,uc011zle.1:chr14:-:55260997:55305768:Acin1:16:18-19-20-21-22-23-24-25>	A3SS	E16,E18	E16,E17,E18	-1.70389	-1.35001	0.353876	0.174629	0.373273	0.820049	0.770116	0.0499332
uc009iek.1,uc009iel.1,uc009iem.1,uc009ien.1:chr7:-:91763563:91838363:Awp1,Zfand6:4:6.7-8-9-10-11>	A3SS	E4,E6	E4,E5,E6	-1.81136	-1.39749	0.41387	0.174988	0.373395	0.872263	0.816848	0.0554146
uc007mmk.2,uc007mml.2,uc007mmm.2:chr11:+:116704828:116711674:1110005A03Rik:6:8.9>	IR	E6,E8	E6,E7,E8	0.985284	0.674455	-0.310829	0.174973	0.373395	0.20018	0.237942	-0.0377619
uc008oej.1,uc008oek.1,uc008oel.1,uc008oem.1,uc008oen.1:chr2:+:173901821:173925272:Stx16:<2.3:6-7-8-9-10-11-12>	ES	E3,E6	E3,E5	0.575429	-0.0314949	-0.606924	0.174968	0.373395	0.344938	0.488302	-0.143365
uc007tge.1,uc007tgf.1,uc007tgg.1,uc007tgh.1,uc007tgi.1:chr14:-:45754122:45840003:Txndc16:<3.4-5-8-9-10-11-12-13-14-16-17-18-19-20-21-22-23-24-25-26:28>	A3SS	E26,E28	E26,E27,E28	-1.57109	-1.0653	0.50579	0.17536	0.373973	0.813491	0.736245	0.0772461
uc007lnw.2,uc007lnx.2,uc011yfk.1:chr11:-:101052428:101087764:Ezh1:<1-2:4-5-6-7-8-9-10-11-12-13-14-15-16-18-19-20-21-22-23>	A3SS	E2,E4	E2,E3,E4	1.5672	2.07629	0.509097	0.17558	0.374227	0.176835	0.107007	0.0698276
uc007zup.1,uc007zuq.1:chr16:+:87699198:87733591:Bach1:<1-2-3-4:	ALE	E4,E5	E4,E6	-2.58626	-3.03495	-0.448694	0.175924	0.37467	0.484333	0.365763	0.11857
uc007cnp.1,uc007cnq.1,uc007cnr.1:chr1:+:133585271:133612016:5430435G22Rik,Rab42,Rab7b:4:6.7.8.9>	ES	E4,E6	E4,E5	-0.345361	-0.609064	-0.263703	0.175989	0.37467	0.463863	0.509794	-0.0459303
uc008wxf.2,uc008wxg.1,uc008wxh.1,uc008wxi.1,uc008wxj.1,uc012dul.1:chr5:-:31443033:31482517:Gtf3c2,Mpv17,mKIAA0011:<1-2-3:5.6-8-9-10-11-12-13-14-15-16-17-18-19-20-21-22>	ES	E3,E5	E3,E4,E5	0.482827	0.0606588	-0.422168	0.176411	0.375353	0.263844	0.349509	-0.085665
uc008bdx.1,uc008bdy.1,uc008bdz.1,uc008bea.1,uc008beb.1:chr17:+:26389854:26422449:Luc7l:2:4-5-7-8-9-10-11-12	IR	E2,E4	E2,E3,E4	-2.01173	-2.57475	-0.563023	0.176861	0.376095	0.541381	0.677889	-0.136509
uc008nrn.1,uc008nro.1,uc008nrp.1,uc008nrq.1,uc008nrr.1,uc008nrs.1,uc008nrt.1,uc012cim.1,uc012cin.1:chr2:-:160772713:160934792:AK038115,Chd6,mKIAA1335:<1-2-3:5-6-8-9-11-12-13-14-15-16-17-18-19-20-22-23-24-26-27-29-31-33-35-36-37-38.39-40-41-42-44-45-47-48-49>	A3SS	E3,E5	E3,E4,E5	-1.70475	-1.20397	0.500775	0.177064	0.376096	0.856617	0.766756	0.0898607
uc009sdp.1,uc009sdq.1,uc009sdr.1,uc009sds.1,uc009sdt.1:chr9:+:121628298:121665959:Nktr:13-14:16-17-18-19-20-21-22-23-24>	A3SS	E14,E16	E14,E15,E16	-2.03686	-1.53949	0.497366	0.176969	0.376096	0.852676	0.769557	0.0831186
uc007jal.2,uc007jam.2,uc007jan.2,uc007jao.2,uc011xvd.1,uc011xve.1:chr11:-:57933502:57982041:Gemin5:<1-2-3.4-5-6.7-8-9-10-11-12-13-14-15-16-17-18-19-20:22-23-24-25-26-27-28-29	A3SS	E20,E22	E20,E21,E22	-0.60859	-0.100083	0.508506	0.178066	0.377108	0.654053	0.521672	0.132382
uc009ags.2,uc009agt.2:chr5:-:139947169:139960445:Zfand2a:<1:3-4-5-6-7-8>	A5SS	E1,E3	E1,E2,E3	-0.0507962	0.488262	0.539058	0.178657	0.377108	0.477901	0.352873	0.125028
uc007cid.1,uc007cie.1,uc007cif.1,uc007cii.2,uc007cij.2,uc011wqm.1,uc011wqn.1:chr1:+:120285634:120506039:Clasp1:<1-2-3-4-5-6-7-8-9-10-11-12-14-15-16-18-20-21-22:25-27-29-31-32-33-34-35-36-37-39-40-41-42-43-44-45>	ES	E22,E25	E22,E23,E25	-0.77319	-0.378066	0.395124	0.177817	0.377108	0.619502	0.51503	0.104472
uc009hir.2,uc009his.2,uc009hit.2,uc009hiu.2:chr7:+:74792295:74871462:Ttc23:<1:3-4-6-8-10-11-12-13-14>	ES	E1,E3	E1,E2,E3	-1.68703	-1.21218	0.474847	0.178295	0.377108	0.704865	0.605002	0.0998632
uc008gik.2,uc008gil.2,uc008gim.2:chr19:+:6363689:6378038:Sf1:<1-2-3-4-5-6-7-8-9-10-12-13:15>	A3SS	E13,E15	E13,E14,E15	-1.03524	-0.693147	0.342095	0.178445	0.377108	0.368673	0.329095	0.039578
uc007sjr.2,uc007sjs.2,uc007sjt.2,uc007sju.2,uc007sjv.2:chr14:-:21274482:21299355:Anxa7:3-4:	ALE	E4,E5	E4,E6,E7	-3.26983	-2.41535	0.854476	0.178356	0.377108	0.00545889	0.0170607	-0.0116018
uc007wir.2,uc007wis.2,uc007wit.2,uc007wiu.2,uc007wiv.2,uc007wiw.2,uc007wix.2,uc007wiy.2,uc007wiz.2,uc007wja.2,uc007wjb.2,uc007wjc.2,uc007wjd.2,uc007wje.2,uc007wjf.1,uc007wjg.1,uc007wjh.1,uc007wji.1,uc007wjj.2,uc007wjk.2,uc011zuq.1:chr15:-:76001403:76073870:Parp10,Plec,Plec1:25:27-29-30-31-32-33-34-35-36-37-38-39-40-41-42-43-44-45-46-47-48-49-50-51-52-53-54-55-56-57>	ES	E25,E27	E25,E26,E27	1.90092	1.63347	-0.267455	0.178005	0.377108	0.118367	0.159219	-0.0408521
uc009hwo.2,uc009hwp.1,uc009hwq.1,uc009hwr.1,uc009hws.1,uc009hwt.1,uc009hwu.1,uc009hwv.1,uc009hww.2,uc009hwx.2:chr7:+:82600419:82899495:Akap13::16-17-18	AFE	E14,E16	E15,E16	1.85951	1.25701	-0.602492	0.177651	0.377108	0.132925	0.210978	-0.0780531
uc008tsa.2,uc008tsb.2:chr4:-:94166769:94223487:5830433M19Rik:<1-2-4:	ALE	E4,E5	E4,E6,E7,E8	-2.86586	-2.10818	0.757678	0.178503	0.377108	0.104042	0.188087	-0.0840458
uc008gnd.1,uc008gne.1,uc008gnf.1:chr19:-:8883564:8893784:Ttc9c::4-5-6>	AFE	E2,E4	E3,E4	-0.379532	-0.736363	-0.356831	0.178641	0.377108	0.51711	0.614707	-0.0975977
uc008kvg.2,uc008kvh.2,uc008kvi.2,uc008kvj.2:chr2:-:91051738:91077223:Ddb2:<3:5-6-7-8-9-10-11>	IR	E3,E5	E3,E4,E5	-0.69235	-1.24456	-0.552207	0.178536	0.377108	0.337898	0.461309	-0.12341
uc009ofu.2,uc009ofv.2,uc009ofw.2,uc009ofx.1,uc009ofy.2:chr9:-:15121357:15162232:5830418K08Rik,mKIAA1731:<1-2-3-4-5-6-7-8-10-11-12-13-14-15-16.17.18.19-20-21-22-23-24-25-26:28-29	A3SS	E26,E28	E26,E27,E28	-0.179047	0.266919	0.445966	0.179594	0.377733	0.534308	0.425736	0.108572
uc008jqu.1,uc008jqv.1,uc008jqw.1:chr2:-:51992166:52194318:Neb:147:150	ES	E147,E150	E147,E148,E149,E150	-0.420735	-0.116612	0.304123	0.179236	0.377733	0.431794	0.333023	0.0987709
uc007jaz.2,uc007jba.2,uc007jbb.2,uc007jbc.2,uc007jbd.2:chr11:-:58128615:58136848:Zfp672:<1-3:5.6>	A5SS	E3,E5	E4,E5	0.169076	0.543615	0.374539	0.17964	0.377733	0.423111	0.333264	0.0898467
uc007hvq.2,uc007hvr.2,uc007hvt.2,uc007hvu.2,uc007hvv.2:chr11:-:4954133:4965330:Gas2l1::3-4-5-6	AFE	E1,E3	E2,E3	-0.986495	-0.492476	0.494018	0.179613	0.377733	0.539331	0.451681	0.0876494
uc007uvf.1,uc007uvg.1:chr14:+:99697909:99712628:Klf5:<1-2-3:	ALE	E3,E4	E3,E5	-0.81591	-1.54196	-0.726051	0.179471	0.377733	0.0712597	0.0248663	0.0463935
uc007uvx.2,uc007uvy.2,uc007uvz.1,uc007uwa.1,uc007uwb.2,uc007uwc.1,uc007uwd.1,uc011zpj.1:chr14:+:102129144:102333910:Lmo7:7-8-9-10-12:18-19-20-21-22-23	ES	E12,E18	E12,E17,E18	0.733655	0.28714	-0.446514	0.179665	0.377733	0.289129	0.376473	-0.0873432
uc008dgj.2,uc008dgk.2,uc012awh.1:chr17:+:66132694:66191266:Ppp4r1:<1-2:4-5-6-7-8-9-10-11-12-13-14-15-16-17-18-19-20-21>	A3SS	E2,E4	E2,E3,E4	0.517858	0.0900026	-0.427855	0.179645	0.377733	0.303587	0.409012	-0.105426
uc008xhj.2,uc008xhk.2,uc012dvt.1:chr5:+:43624701:43680963:Cpeb2:<1-2:5-6	ES	E2,E5	E2,E4,E5	0.682651	0.317476	-0.365175	0.179928	0.378073	0.245187	0.32925	-0.0840626
uc007ihc.1,uc007ihd.1,uc007ihe.1,uc007ihf.1,uc011xsq.1:chr11:+:29426435:29445255:Mtif2::6-7-9-10-11-12-13-15-17-18-20-21-22>	AFE	E3,E6	E4,E5,E6	-1.14513	-1.81529	-0.670158	0.180082	0.378183	0.163181	0.308221	-0.14504
uc007mzg.2,uc007mzh.2,uc007mzi.2,uc007mzj.2,uc007mzk.2:chr12:+:8214912:8292565:1110057K04Rik:4:8-9-11>	ES	E4,E8	E4,E7	0.510826	-0.115069	-0.625895	0.180375	0.378583	0.225827	0.364234	-0.138407
uc009upj.1,uc009upk.1,uc009upl.1,uc009upm.1,uc009upn.1,uc009upo.1,uc009upp.1,uc009upq.1,uc009upr.1,uc009ups.1,uc009upt.1:chrX:+:148237824:148369961:Huwe1,KIAA312,mKIAA0312:5-6:8-9-10-12-13-15-16-17-18-19-20-21-22	ES	E6,E8	E6,E7,E8	1.41606	1.18905	-0.227012	0.180586	0.378812	0.128283	0.158746	-0.0304633
uc007vny.2,uc007vnz.2:chr15:+:38837825:38869736:Fzd6:<2:4-5-6-7-8-9>	A5SS	E2,E4	E2,E3,E4	-0.182853	0.286954	0.469807	0.181129	0.379738	0.477157	0.345979	0.131178
uc007ewq.1,uc007ewr.1:chr10:-:39969008:39977471:Gtf3c6:<2:4-5-6-7-8>	A5SS	E2,E4	E2,E3,E4	1.27841	0.877451	-0.400954	0.181426	0.380145	0.193647	0.286346	-0.0926998
uc007grp.2,uc007grq.2,uc007grr.2,uc007grs.2,uc011xlh.1:chr10:-:87935557:87966715:Chpt1:11:	ALE	E11,E12	E11,E13	0.358672	0.761124	0.402452	0.18198	0.380876	0.123535	0.167222	-0.0436873
uc009krr.1,uc009krs.1,uc009krt.1,uc009kru.1,uc012fyk.1:chr8:+:3515383:3544267:Pnpla6:<4.5-6-7-8-9-10-11-12-13-14-15-17-18-19-20-21-22-23-24-25-26-27-28-29-30-31-32:	ALE	E32,E33	E32,E34,E35,E36,E37,E38	-2.21162	-1.64634	0.565285	0.181925	0.380876	0.211809	0.332874	-0.121065
uc007wuv.1,uc007wuw.1,uc007wux.1:chr15:-:79746236:79763076:Cbx7::7-9.10>	AFE	E1,E2,E3,E4,E7	E6,E7	1.42139	0.829723	-0.591663	0.182523	0.381652	0.815314	0.622143	0.193172
uc007mmz.2,uc007mna.2,uc007mnb.2,uc007mnc.2,uc011yih.1:chr11:+:116976485:117020582:Sec14l1:<1-2-4-5-6-7-8-9-10-11-12-13-15-16-17-18:21>	IR	E18,E21	E18,E19,E20,E21	-3.38452	-2.86669	0.517831	0.182556	0.381652	0.723134	0.607599	0.115535
uc008ngo.2,uc008ngp.2,uc008ngq.2,uc008ngr.2,uc012cgj.1,uc012cgk.1:chr2:+:152673699:152721057:Tpx2::3	AFE	E1,E3	E2,E3	0.5193	1.09861	0.579312	0.182968	0.382297	0.320058	0.139366	0.180692
uc007wir.2,uc007wis.2,uc007wit.2,uc007wiu.2,uc007wiv.2,uc007wiw.2,uc007wix.2,uc007wiy.2,uc007wiz.2,uc007wja.2,uc007wjb.2,uc007wjc.2,uc007wjd.2,uc007wje.2,uc007wjf.1,uc007wjg.1,uc007wjh.1,uc007wji.1,uc007wjj.2,uc007wjk.2,uc011zuq.1:chr15:-:76001403:76073870:Parp10,Plec,Plec1::3-4-5-6-7-8-9-10-11-12>	AFE	E1,E3	E2,E3	1.43542	0.796398	-0.639023	0.183358	0.382897	0.193774	0.316535	-0.122761
uc009ttn.1,uc012hmf.1:chrX:-:91780812:91787413:Maged1,mFLJ00163:<1-2-3-4-5-6-7:9-10-11-13-14-15>	IR	E7,E9	E7,E8,E9	2.15065	1.75177	-0.398885	0.183693	0.383382	0.0435343	0.0657663	-0.0222319
uc009ber.1,uc009bes.1,uc009bet.1,uc009beu.1,uc009bev.1,uc009bew.1,uc009bex.1:chr6:+:29997987:30103458:Nrf1:<1-3:5-7-9-11-12-13-14-15-16	A3SS	E3,E5	E3,E4,E5	-0.510057	-1.02614	-0.516085	0.183996	0.383798	0.632013	0.767255	-0.135242
uc008aaq.1,uc008aar.1,uc008aas.1,uc008aat.1,uc008aau.1,uc008aav.1,uc008aaw.1,uc008aax.1,uc008aay.1,uc008aaz.1,uc008aba.1,uc008abb.1,uc008abc.1,uc008abd.1,uc012aiu.1:chr16:+:94592345:94690828:Ttc3:7-8:10-11-12-13-15-16-17-18-19-20-21-22-23-24-25-26-27-28-29-30-31-32-33-34-35-36.37.38-40-41-42-44-45	ES	E8,E10	E8,E9,E10	-0.755577	-1.03515	-0.279569	0.184284	0.384183	0.615596	0.684417	-0.0688211
uc007uri.2,uc007urj.2,uc007urk.2:chr14:+:76815627:76907573:Tsc22d1::4-5>	AFE	E1,E4	E3,E4	-2.92195	-2.5416	0.380351	0.184554	0.384315	0.99381	0.99182	0.00198989
uc009upj.1,uc009upk.1,uc009upl.1,uc009upm.1,uc009upn.1,uc009upo.1,uc009upp.1,uc009upq.1,uc009upr.1,uc009ups.1,uc009upt.1:chrX:+:148237824:148369961:Huwe1,KIAA312,mKIAA0312:34-35-36-37-38-39-40-41-42-43-44-45-46-47-48-49-50-51-52-53-54-55.56-57-58-59-60-61-62-63-64-65-66-67-68-69-70-71-72-73-74-75-76-78-79-80-81-82-83:86-87-88-89-90-91-92-93-94-95-96>	A5SS	E83,E86	E83,E84,E86	-1.49784	-1.96821	-0.470372	0.184523	0.384315	0.779001	0.86794	-0.0889381
uc008gor.2,uc008gos.2:chr19:-:9946786:9974023:Incenp:<1-2-3-4-5-6-7-8-9-10:12-13-14-15-16-17-18-19>	ES	E10,E12	E10,E11,E12	-0.524524	-1.04597	-0.521444	0.184994	0.385015	0.598016	0.770782	-0.172766
uc008vhx.1,uc008vhy.1,uc008vhz.1,uc008via.1,uc008vib.1:chr4:+:135866890:135896593:Hnrnpr:4:6-7-8	A5SS	E4,E6	E4,E5,E6	2.06153	2.46574	0.40421	0.185619	0.386099	0.105405	0.0721391	0.0332661
uc008wdz.1,uc008wea.1,uc008web.1,uc008wec.1:chr4:+:154998977:155024041:Cdk11b:4:6-7-8-9-10-11-13.14.15-16-17-18-19-20-21-22-23-24-25-26>	A5SS	E4,E6	E4,E5,E6	-0.0823888	-0.495473	-0.413084	0.185901	0.386471	0.38829	0.485613	-0.0973232
uc007brx.1,uc007bry.1,uc007brz.1,uc007bsa.1,uc007bsb.1,uc007bsc.1,uc011woa.1:chr1:+:82721492:82748964:Mff:6:9-10>	ES	E6,E9	E6,E8	1.39893	1.12557	-0.273358	0.186639	0.387571	0.150519	0.19392	-0.0434011
uc008ica.2,uc008icb.2,uc012boh.1:chr19:+:60887472:60912132:Fam45a:<1:3-4-5-6-7-8.9-10-11>	A3SS	E1,E3	E1,E2,E3	1.4586	0.998299	-0.460296	0.186618	0.387571	0.176201	0.240388	-0.064187
uc008qkx.1,uc008qky.1,uc008qkz.1,uc008qla.1,uc008qlb.1,uc008qlc.1,uc008qld.1,uc008qle.1:chr3:-:95563795:95622876:Rprd2:6:	ALE	E6,E7	E6,E8,E9,E11,E12,E13	-1.67536	-2.14761	-0.472256	0.186874	0.387843	0.502985	0.359274	0.143711
uc009thc.2,uc009thd.2,uc009the.1,uc009thf.1,uc012hhy.1:chrX:-:54484661:54591906:Arhgef6::5-6-7-8-10-11-12-14-15-16-17-18-19-20-21-23-24-25-26-27>	AFE	E1,E2,E5	E4,E5	0.55514	0.0325781	-0.522562	0.187148	0.388194	0.608038	0.505738	0.1023
uc008xpo.1,uc008xpp.1,uc008xpq.1,uc008xpr.1,uc008xps.1:chr5:+:67651890:67682700:Tmem33:7-8-10-11:13>	IR	E11,E13	E11,E12,E13	-2.12995	-1.67244	0.457513	0.187334	0.388362	0.626575	0.506954	0.119621
uc009olj.1,uc009olk.1,uc009oll.1,uc009olm.1,uc009oln.1:chr9:+:21229388:21312198:Dnm2:17-18-19-20-21-22:24.25>	A3SS	E22,E24	E22,E23,E24	-0.5193	-0.264152	0.255149	0.187719	0.388727	0.619336	0.572149	0.0471872
uc009tsz.1,uc009tta.1,uc009ttb.1,uc012hma.1,uc012hmb.1:chrX:-:91319969:91368746:Zfx:<2-4-5:8-9-10-11>	ES	E5,E8	E5,E7,E8	-2.08443	-2.49281	-0.408383	0.187666	0.388727	0.805829	0.865123	-0.0592942
uc009ofu.2,uc009ofv.2,uc009ofw.2,uc009ofx.1,uc009ofy.2:chr9:-:15121357:15162232:5830418K08Rik,mKIAA1731:28-29:	ALE	E29,E30	E29,E31,E32,E33	-0.565976	-1.27354	-0.707564	0.187887	0.388858	0.128338	0.0755827	0.0527556
uc008inp.1,uc008inq.1:chr2:+:22751041:22795779:Pdss1:9:11-12>	ES	E9,E10,E11	E9,E11	2.2604	1.79	-0.470401	0.188252	0.389396	0.855421	0.770852	0.084569
uc008nya.1,uc008nyb.1,uc008nyc.1,uc008nyd.1,uc008nye.1,uc008nyf.1,uc008nyg.1,uc008nyh.1:chr2:-:165609653:165722450:Zmynd8,mKIAA1125:10:12-13-14-15-16-17-18-19	A3SS	E10,E12	E10,E11,E12	-0.440146	-0.851909	-0.411763	0.188618	0.389937	0.522454	0.624078	-0.101624
uc008god.1,uc008goe.1:chr19:+:9004183:9016072:Eml3:<1-2:4-5-6-7-8-9-10-11-12-13-14-15-16-17-18-19-20-21-22-23>	A3SS	E2,E4	E2,E3,E4	-0.243622	-0.753772	-0.51015	0.189375	0.391285	0.563938	0.717475	-0.153537
uc009hbo.2,uc009hbp.2,uc009hbq.2,uc009hbr.2,uc012flc.1,uc012fld.1:chr7:+:57014475:57029369:Htatip2:<1:5-6-8-9-10>	A3SS	E1,E5	E1,E4,E5	-1.3299	-0.745772	0.584123	0.1897	0.391395	0.743054	0.606972	0.136081
uc009oni.1,uc009onj.1,uc009onk.1:chr9:+:21807461:21818666:Prkcsh:<1.2:4-5-6-7-8-9-10-11-12-13	A5SS	E2,E4	E2,E3,E4	1.01592	1.34373	0.327814	0.18983	0.391395	0.261996	0.201511	0.0604847
uc008dym.2,uc008dyn.2,uc008dyo.2,uc008dyp.2,uc008dyr.2,uc008dys.2,uc012ayz.1,uc012aza.1:chr18:+:4920537:5119291:Svil:3-4-5-6-7:11-13-14	ES	E7,E11	E7,E8,E9,E10,E11	-0.651398	-0.979894	-0.328497	0.189651	0.391395	0.20373	0.289357	-0.0856274
uc008dej.1,uc008dek.1,uc008del.1,uc008dem.1:chr17:+:57388873:57402846:Trip10:11-12-13:15-16>	A3SS	E13,E15	E13,E14,E15	0.468161	0.204445	-0.263716	0.189994	0.391475	0.380696	0.441538	-0.0608418
uc009hzi.2,uc009hzj.2,uc009hzk.2,uc009hzl.2:chr7:+:87169699:87237637:Zfp710:<3-4-5:	ALE	E5,E6	E5,E8	-1.59742	-1.12088	0.476549	0.190339	0.391968	0.662739	0.763918	-0.101179
uc009qnp.1,uc009qnq.1,uc009qnr.1,uc009qns.1:chr9:+:69860356:69870654:Gtf2a2:<1-2-3:	ALE	E3,E4,E5,E6	E3,E8,E9	-1.96543	-2.23436	-0.268929	0.190692	0.392454	0.054122	0.0403336	0.0137884
uc007ieh.2,uc007iei.2,uc007iej.2,uc007iek.1,uc007iel.1:chr11:-:22734738:22882284:B3gnt2,Commd1::8>	AFE	E6,E8	E7,E8	-0.914531	-1.5499	-0.635365	0.190787	0.392454	0.560813	0.696731	-0.135917
uc008vkg.2,uc008vkh.2,uc008vki.2,uc008vkj.2,uc008vkk.2,uc008vkl.2:chr4:+:137772541:137799085:Hp1bp3:<1:4	ES	E1,E4	E1,E3,E4	-2.36479	-1.89112	0.473669	0.191007	0.392691	0.866646	0.776815	0.0898305
uc009dmd.1,uc009dme.1,uc009dmf.1,uc012erp.1:chr6:-:119303167:119367501:Adipor2:4-5-7-8-9:	ALE	E9,E10	E9,E11,E12	-3.97532	-3.55851	0.416815	0.191222	0.392914	0.041868	0.0667096	-0.0248416
uc009jiy.1,uc009jiz.2,uc009jja.1,uc009jjb.1,uc009jjc.1,uc009jjd.2,uc012fsm.1:chr7:-:123267631:123451890:Plekha7:<5-8-9-10-11-12.13-14-15-16-17-19-20-21-22-23-24-25-26-27-28-29:	ALE	E29,E30	E29,E31,E32,E33,E35	-1.49252	-1.92038	-0.42786	0.191421	0.393106	0.169298	0.102118	0.0671806
uc008odo.2,uc008odp.2:chr2:-:173032113:173044423:Zbp1:<1-2-3:	ALE	E3,E4	E3,E5,E6,E7,E8,E9	0.34608	0.134417	-0.211663	0.191588	0.393174	0.913891	0.899447	0.014444
uc007ttv.1,uc007ttx.1,uc007tty.1:chr14:+:54695136:54765838:Tcrd::5-6-7-8>	AFE	E1,E5	E4,E5	-2.77259	-1.22378	1.54881	0.191805	0.393243	0.904065	0.692017	0.212048
uc007jvw.2,uc007jvx.2,uc007jvy.1:chr11:+:70470714:70476015:Eno3:<1:4.5-6-7-8-9-10-11-12-13-14-15>	A3SS	E1,E4	E1,E2,E3,E4	-0.10075	-0.390261	-0.289512	0.191967	0.393359	0.403643	0.471856	-0.0682129
uc009rml.1,uc009rmm.1:chr9:-:107516468:107537673:Gnai2:<1-2-3-4-5-6-7-8:10.11>	A3SS	E8,E10	E8,E9,E10	-2.31686	-2.00175	0.315106	0.19218	0.393379	0.767305	0.701358	0.0659472
uc008jix.2,uc008jiy.2,uc008jiz.2,uc008jja.2,uc008jjb.2,uc008jjc.2,uc008jjd.2,uc012buh.1:chr2:-:34659883:34681755:Fbxw2:<1-3:7-8	A3SS	E3,E7	E3,E6,E7	-2.02016	-2.55912	-0.538962	0.192189	0.393379	0.834855	0.898026	-0.0631716
uc008dcf.1,uc008dcg.1,uc008dch.1,uc008dci.1,uc012avu.1:chr17:-:56700395:56724006:Safb2::25>	AFE	E1,E2,E3,E4,E6,E7,E8,E9,E10,E11,E12,E13,E14,E15,E17,E18,E19,E20,E21,E22,E23,E25	E24,E25	2.28061	1.70912	-0.571499	0.192989	0.394799	0.349654	0.191183	0.158471
uc008qza.1,uc008qzb.1,uc008qzc.1:chr3:-:108229529:108248087:Sars:<1-2-3-5-6-7-8-9-10:12-13>	ES	E10,E12	E10,E11,E12	2.6477	2.35277	-0.294933	0.193369	0.395185	0.0453078	0.0642567	-0.018949
uc009igp.1,uc009igq.1,uc009igr.1,uc009igs.1,uc009igt.1,uc009igu.1,uc009igv.1,uc009igw.1:chr7:+:97278741:97357442:Picalm,mKIAA4114:6-7-8-9-10-11-12-13-14:16	ES	E14,E16	E14,E15,E16	-0.474062	-0.321558	0.152504	0.193578	0.395351	0.455088	0.417986	0.0371016
uc008qde.1,uc008qdf.1:chr3:-:90496554:90499613:S100a9:<1:3-4>	A3SS	E1,E3	E1,E2,E3	-1.83919	-1.62973	0.209464	0.194026	0.395661	0.861297	0.817261	0.0440357
uc007pmy.1,uc007pmz.1,uc007pna.1,uc007pnb.1,uc007pnc.1:chr13:+:14156058:14291870:Arid4b:<1-2-3-4-5-6-7-8-9-10-11-12-13-14-15-17-19.20:23-24-25-26	A5SS	E20,E23	E20,E21,E23	-1.2852	-1.64157	-0.356371	0.193885	0.395661	0.686678	0.763118	-0.07644
uc009rqb.2,uc009rqc.2,uc009rqd.2,uc009rqe.2,uc009rqf.1:chr9:+:108419417:108462498:Qrich1:<1:5-6-7-8-9-11-12-13-14>	ES	E1,E5	E1,E4	1.05715	0.485448	-0.571698	0.19405	0.395661	0.197603	0.320261	-0.122657
uc007hmw.2,uc007hmx.2,uc007hmy.2,uc007hmz.2:chr10:+:127896291:127927230:Smarcc2:<1-2-3-4-5-6-7-8-9-10-11-12-13-14-15-16-17-19.20-21-22-23-24-25-26-27-28-29:31>	A5SS	E29,E31	E29,E30,E31	-1.16406	-0.729536	0.434528	0.194452	0.395829	0.513728	0.411431	0.102297
uc008mlm.2,uc008mln.2,uc008mlp.2,uc008mlq.2,uc008mlr.2,uc008mls.2,uc008mlt.2,uc012ceo.1,uc012cep.1,uc012ceq.1:chr2:+:131317597:131350919:Smox:<1-2-3-4:9.10	ES	E4,E9	E4,E5,E6,E7,E8,E9	-3.5253	-3.0921	0.433205	0.19435	0.395829	0.868371	0.808683	0.0596876
uc007mfy.1,uc007mfz.1:chr11:+:114751354:114765965:Cd300a:<1-2:4-5-6-7-8>	A3SS	E2,E4	E2,E3,E4	-1.79774	-2.45926	-0.661518	0.194394	0.395829	0.852729	0.902522	-0.0497932
uc007jit.1,uc007jiu.1,uc007jiv.1,uc007jiw.1,uc007jix.1,uc007jiy.1,uc007jiz.1,uc007jja.1,uc007jjb.1,uc007jjc.1,uc007jjd.1:chr11:-:62130191:62271308:Ncor1:25:28-29-30	A3SS	E25,E28	E25,E26,E27,E28	-1.47067	-1.19175	0.278924	0.194579	0.395872	0.686919	0.611292	0.0756263
uc007eeu.1,uc007eev.1,uc007eew.1,uc007eex.1:chr1:-:196923575:196957764:Cr1l,Crry:4-5-7-8-9-10-11:14>	ES	E11,E14	E12,E14	1.90744	1.46387	-0.44356	0.195124	0.396663	0.0837292	0.125461	-0.0417316
uc007vpu.1,uc007vpv.1,uc007vpw.1:chr15:+:44259637:44269231:Eny2:<1.2:4-5-7-8>	A5SS	E2,E4	E2,E3,E4	0.145487	-0.157997	-0.303484	0.195182	0.396663	0.362269	0.441973	-0.0797039
uc009bro.1,uc009brp.1,uc009brq.1,uc009brr.1,uc009brs.1,uc009brt.1,uc009bru.1:chr6:-:42619464:42660070:Fam115a::4.5-7-8-9-10-12-13	AFE	E1,E4	E3,E4	-0.276253	0.203599	0.479852	0.195565	0.397224	0.554104	0.417695	0.136409
uc007hmd.1,uc007hme.1,uc007hmf.1,uc007hmg.1,uc007hmh.1:chr10:+:127740390:127758403:Pan2,Usp52:17-18-19-20:22-23-24-25-26-27-28-29-30>	A3SS	E20,E22	E20,E21,E22	-0.0953102	-0.600774	-0.505464	0.195947	0.397784	0.484269	0.69347	-0.209201
uc008fww.2,uc008fwy.2,uc008fwz.2,uc008fxa.2,uc008fxb.2,uc008fxc.2,uc012bfy.1:chr19:+:3767420:3818303:Suv420h1:7-8-9-10-11-12-13-14:	ALE	E14,E15	E14,E16,E18	-2.16914	-2.63708	-0.467935	0.196297	0.398058	0.279123	0.190951	0.0881711
uc008kel.2,uc008kem.2,uc008ken.2,uc008keo.2,uc008kep.2:chr2:+:75497315:75507464:Hnrnpa3:<1:3.4-5-6-7-8-9-10-11-12-13.14>	A5SS	E1,E3	E1,E2,E3	0.834065	0.523092	-0.310973	0.196242	0.398058	0.232761	0.317792	-0.0850306
uc009nqq.2,uc012glu.1,uc012glv.1:chr8:+:122516369:122576693:Crispld2:<1-3-4-5-6-7:9-10-11-12-13-14-15-16-17>	A3SS	E7,E9	E7,E8,E9	0.354504	0.767705	0.413201	0.196691	0.398205	0.397783	0.297505	0.100278
uc008fpx.1,uc008fpy.1:chr18:+:75165521:75169587:BC031181:<2:4-5>	A5SS	E2,E4	E2,E3,E4	0.461073	0.136668	-0.324405	0.196632	0.398205	0.284346	0.371115	-0.0867688
uc009esm.2,uc009esn.2,uc009esp.1,uc009esq.1:chr6:+:146837015:146980545:Ppfibp1::12	AFE	E11,E12	E1,E2,E3,E4,E5,E6,E7,E8,E10,E12	-3.22863	-3.77021	-0.541585	0.196636	0.398205	0.726948	0.821493	-0.0945455
uc009sdp.1,uc009sdq.1,uc009sdr.1,uc009sds.1,uc009sdt.1:chr9:+:121628298:121665959:Nktr:7:9	IR	E7,E9	E7,E8,E9	-0.500244	-0.195061	0.305183	0.19746	0.399545	0.153222	0.111414	0.0418079
uc008jdw.2,uc008jdx.2:chr2:+:31428244:31473040:Fubp3:18:20>	IR	E18,E20	E18,E19,E20	-0.761098	-0.479573	0.281525	0.197839	0.399995	0.332599	0.289568	0.0430311
uc008ekv.1,uc008ekw.1,uc008ekx.1,uc008eky.1,uc008ekz.1:chr18:-:34758268:34784464:Brd8:<1-2-3-4-5-6-7-9:13-14-15-16-17-18-19-20-21-22-23-24	ES	E9,E11,E13	E9,E13	1.76697	2.36933	0.602366	0.197898	0.399995	0.729066	0.844265	-0.115199
uc008qtw.1,uc008qtx.1:chr3:+:103718042:103770543:Rsbn1:<1-2-3-4-5-6-7:9>	IR	E7,E9	E7,E8,E9	-1.71335	-0.925265	0.788081	0.198173	0.400097	0.362067	0.203493	0.158574
uc009ewb.2,uc009ewc.2,uc009ewd.2,uc009ewe.2,uc009ewf.2,uc009ewg.1,uc009ewh.1,uc009ewi.1,uc009ewj.1,uc009ewk.2,uc009ewl.2,uc009ewm.2,uc009ewn.2,uc009ewp.2,uc009ewq.2,uc012ewg.1,uc012ewh.1,uc012ewi.1,uc012ewj.1:chr7:-:3664106:3867103:Gm14548,Lilra6,Lilrb3,Pira1,Pira11,Pira2,Pira4,Pira7,Pirb:<49:51	IR	E49,E51	E49,E50,E51	0.544403	1.13825	0.593852	0.198364	0.400097	0.215921	0.105004	0.110917
uc009rgn.1,uc009rgo.1,uc009rgp.1,uc009rgq.1,uc009rgr.2:chr9:-:103255431:103268110:Cdv3:6-7-8:10	A3SS	E8,E10	E8,E9,E10	-1.99972	-2.28766	-0.28794	0.198379	0.400097	0.879991	0.905483	-0.0254921
uc007wpr.1,uc007wps.1,uc007wpt.1,uc007wpu.1,uc007wpv.1,uc011zvu.1:chr15:+:78427476:78452449:Cyth4,mFLJ00017:<1-2-3-5-6-7-8:	ALE	E8,E12,E14,E15,E17,E18,E19	E8,E9	2.81496	3.3226	0.507644	0.198189	0.400097	0.921804	0.953639	-0.0318345
uc009toc.2,uc009tod.2:chrX:+:71516154:71518474:Rpl10::3-4-5-6-7-8>	AFE	E1,E3	E2,E3	-0.0411581	-0.333492	-0.292334	0.199462	0.402062	0.532041	0.625959	-0.0939178
uc008vfv.1,uc008vfw.1:chr4:-:134453763:134470831:Tmem50a::3.4-5-6-7-8-9>	AFE	E1,E3	E2,E3	1.13831	1.69348	0.555173	0.201125	0.404975	0.122254	0.0761487	0.0461055
uc009jsp.1,uc009jsq.1:chr7:+:133920488:133924028:Ypel3:3:5-6>	ES	E3,E5	E3,E4,E5	-2.46827	-3.19823	-0.729956	0.20112	0.404975	0.92068	0.95578	-0.0351005
uc007ibl.2,uc007ibm.2,uc011xrs.1:chr11:-:16401640:16408487:Sec61g::4-5-6>	AFE	E1,E4	E2,E3,E4	1.68329	2.24693	0.563638	0.201834	0.405827	0.536506	0.283278	0.253227
uc009lfy.1,uc009lfz.1,uc009lga.1,uc009lgb.1,uc009lgc.1,uc009lge.1:chr8:+:26629243:26686186:Fgfr1:5:7-8-9-11-12-13-14-15-16-17-18-19-20-21>	A5SS	E5,E7	E5,E6,E7	-0.429026	-0.0561501	0.372875	0.201779	0.405827	0.625021	0.516055	0.108966
uc007xyn.2,uc007xyo.2,uc007xyp.2,uc007xyq.2:chr16:+:3744098:3750788:Zfp263:<1.2:	ALE	E2,E3,E4,E5	E2,E6,E7,E8	-0.527923	-0.255334	0.272589	0.201891	0.405827	0.189049	0.225481	-0.0364317
uc008uok.2,uc008uol.2,uc008uom.2,uc008uon.2,uc012dkr.1:chr4:-:122536470:122563124:Cap1:3:5-7	A3SS	E3,E5	E3,E4	-0.672094	-0.921157	-0.249063	0.201985	0.405827	0.661652	0.712103	-0.0504507
uc007bbv.2,uc007bbw.2,uc007bbx.2,uc007bby.2:chr1:-:58487836:58502330:Ppil3:<1.2:5-6-7-8-9-11>	A5SS	E2,E5	E2,E3,E5	-0.620808	-0.280059	0.340749	0.202505	0.406478	0.47407	0.395391	0.0786784
uc007til.1,uc007tim.1,uc007tin.1,uc007tio.1,uc007tip.1,uc007tiq.1,uc007tir.1,uc007tis.1,uc007tit.1,uc007tiu.1,uc007tiv.1,uc007tiw.1,uc007tix.1,uc007tiy.1,uc007tiz.1,uc007tja.1,uc007tjb.1,uc007tjc.1,uc007tjd.1,uc007tje.1,uc007tjf.1,uc011zjp.1:chr14:+:48268985:48356239:KNT,Ktn1:44-45:50>	ES	E45,E50	E47,E50	0.472789	0.742352	0.269563	0.202637	0.406478	0.275294	0.23262	0.0426745
uc008uyf.2,uc008uyg.2,uc008uyh.2,uc012dls.1:chr4:+:129497464:129527247:Ptp4a2::5-6-7-8-10.11.12>	AFE	E2,E3,E5	E4,E5	1.83655	2.15345	0.316906	0.202586	0.406478	0.826479	0.865574	-0.0390957
uc008rnr.1,uc008rns.1,uc008rnt.1,uc008rnu.1,uc008rnv.1,uc008rnw.1,uc008rnx.1:chr3:-:138588869:138738163:Rap1gds1:9-10-11-12-13-14:16-17-18-20>	A3SS	E14,E16	E14,E15,E16	-1.6651	-1.2528	0.412299	0.20301	0.406583	0.831682	0.779829	0.0518531
uc009csv.2,uc009csw.2:chr6:+:86959829:86978455:Nfu1:<1-2-3-4-5:7-8-9>	A5SS	E5,E7	E5,E6,E7	1.86093	2.27653	0.415597	0.202985	0.406583	0.126138	0.0904453	0.0356926
uc009peu.2,uc009pev.2,uc009pew.2:chr9:-:44731209:44773683:Ube4a:7-8-9-10-11-12:	ALE	E12,E13	E12,E14,E16,E17,E18,E19,E20,E21,E22,E23	-2.90802	-2.36297	0.545055	0.203018	0.406583	0.0539923	0.0889569	-0.0349645
uc008lve.1,uc008lvf.1,uc008lvg.1,uc012cby.1,uc012cbz.1:chr2:-:119992147:120071071:Pla2g4e:<3-4-5-6-7:9-10-11-12-13-15-16-17-18-20-21-22-23-24>	IR	E7,E9	E7,E8,E9	1.50228	1.93152	0.429238	0.203447	0.407222	0.035506	0.0251598	0.0103463
uc008nuw.1,uc008nux.1,uc008nuy.1,uc008nuz.1,uc008nva.1:chr2:+:164311639:164318823:Dbndd2::5-6-7.8.9>	AFE	E2,E5	E3,E5	1.03692	1.52606	0.489138	0.203729	0.407496	0.39235	0.265242	0.127107
uc009uik.2,uc009uil.2,uc012hov.1:chrX:+:132804791:132806517:Ngfrap1:<1-2:5>	A3SS	E2,E5	E2,E3,E4,E5	-1.9231	-2.32644	-0.403341	0.203816	0.407496	0.825147	0.882848	-0.0577014
uc009kzf.1,uc009kzg.1,uc009kzh.1,uc009kzi.1:chr8:+:14911716:15001085:Arhgef10,mKIAA0294:<1-2-3-5-6:8-9-10	A3SS	E6,E8	E6,E7,E8	-1.05797	-1.72506	-0.667089	0.203913	0.407496	0.772436	0.849084	-0.0766485
uc008zmf.1,uc008zmg.1,uc008zmh.1,uc008zmi.1,uc008zmj.1,uc008zmk.1,uc008zml.1,uc008zmm.1,uc012edb.1:chr5:-:123237469:123271348:Anapc5:<1-2-3-4-5-6-7-9-10:14	A3SS	E10,E14	E10,E12	-0.623863	-0.401551	0.222313	0.204867	0.408964	0.605185	0.550495	0.0546905
uc007mmh.1,uc007mmi.1,uc007mmj.1,uc011yid.1,uc011yie.1,uc011yif.1:chr11:-:116698745:116704763:Jmjd6,mKIAA0585:<1-2-3:	ALE	E3,E4	E3,E5,E6	-2.48513	-1.83806	0.647071	0.204821	0.408964	0.0186363	0.0370925	-0.0184562
uc008day.2,uc012avr.1:chr17:-:56240013:56249225:Plin4:<1-2-3-4-5:	ALE	E5,E6,E7	E5,E8,E9,E10,E11,E12	0.0612603	-0.103744	-0.165004	0.205132	0.409273	0.766305	0.736012	0.0302929
uc009lmq.1,uc009lmr.1,uc009lms.1,uc009lmt.1,uc009lmu.1:chr8:-:41578389:41601201:Cnot7::4-5	AFE	E2,E4	E3,E4	1.42997	1.08261	-0.347357	0.205446	0.409678	0.0392389	0.0548607	-0.0156219
uc008lwc.1,uc008lwd.1,uc008lwe.1,uc008lwf.1,uc012ccg.1:chr2:-:120332565:120389567:Zfp106::6-7	AFE	E1,E2,E3,E4,E6	E5,E6	1.34807	1.62113	0.273061	0.205729	0.410023	0.822703	0.863495	-0.0407917
uc007nyi.2,uc007nyj.2,uc007nyk.2,uc007nym.1,uc007nyn.2,uc011yod.1:chr12:+:77634546:77680026:Plekhg3:<2-3-5-6-7-8-9-10-11-12-14-20:22-23	A3SS	E20,E22	E20,E21,E22	-0.650588	-0.0800427	0.570545	0.205847	0.410039	0.662344	0.509447	0.152898
uc007xdb.2,uc011zxk.1:chr15:+:85036437:85116724:Fbln1:<1-2-3-4-5-6-7-8-9-10-11-12-13-14:	ALE	E14,E15	E14,E16,E17,E18	-0.880437	-0.61128	0.269157	0.206023	0.410169	0.588405	0.644445	-0.0560406
uc008mas.1,uc008mat.1:chr2:+:122252212:122286866:Slc28a2:<2:4-5-6-7-8-9-10-11-12-13-14-15-16-17-18-19-20>	A3SS	E2,E4	E2,E3,E4	-0.048762	-0.355913	-0.307151	0.206759	0.411414	0.491373	0.592788	-0.101416
uc008mqq.2,uc008mqr.2:chr2:-:144075858:144096638:Snx5::3-4-5-6-7-8-9-10-11-12-13-14-15>	AFE	E1,E3	E2,E3	1.96649	1.48812	-0.478369	0.207158	0.411987	0.191289	0.286717	-0.0954278
uc007srm.1,uc007srn.1,uc007sro.1,uc007srq.1:chr14:+:26278777:26484195:Zmiz1::12-14>	AFE	E11,E12	E1,E2,E3,E4,E5,E6,E7,E8,E9,E10,E12	-2.77951	-3.44999	-0.670478	0.207384	0.412216	0.164886	0.268346	-0.103461
uc008rst.1,uc008rsu.1,uc008rsv.1,uc008rsw.1,uc008rsx.1,uc008rsy.1,uc008rsz.1,uc008rta.1:chr3:+:151873421:151899794:Fubp1:4-5:7-8-9-10-11-12-13-14-15-16-17-18	A3SS	E5,E7	E5,E6,E7	0.100829	0.306667	0.205837	0.207502	0.41223	0.470513	0.419097	0.0514163
uc008vvx.1,uc008vvy.1,uc008vvz.1,uc008vwa.1,uc008vwb.1,uc012dpq.1:chr4:-:148550429:148681807:KIF1B,Kif1b:<1-2-3-4-5-6-7-8-9:	ALE	E9,E10	E9,E13,E14,E15	-3.30408	-3.86469	-0.560602	0.207654	0.412311	0.0115052	0.00617969	0.00532553
uc009bme.1,uc009bmf.1,uc009bmg.1:chr6:-:39553236:39675462:Braf:<1-2-3:5-6-7-8-9-10-12-14-15-16-17-18-19-20-21-22.23>	IR	E3,E5	E3,E4,E5	-1.52038	-1.03988	0.480502	0.208133	0.413041	0.749914	0.660107	0.0898076
uc008tid.1,uc008tie.1,uc008tif.2,uc008tih.2,uc008tii.2,uc008tij.2,uc008tik.2,uc008til.2,uc012dgc.1,uc012dgd.1:chr4:-:71778175:71861953:Tle1:<1-3-5-6-7-8:	ALE	E8,E10,E11	E8,E9	2.29001	1.76359	-0.526418	0.208337	0.413225	0.989055	0.982523	0.00653219
uc009rrm.1,uc009rrn.1,uc009rro.1,uc009rrp.1,uc009rrq.1:chr9:+:108941140:108960280:Shisa5:<1-2:7	A3SS	E2,E7	E2,E6,E7	0.757935	0.52465	-0.233285	0.208538	0.413404	0.315723	0.368244	-0.0525219
uc008qsg.2,uc008qsh.2,uc008qsi.2,uc008qsj.2,uc008qsk.1,uc008qsl.2:chr3:+:102824468:102862112:Csde1,mKIAA0885:9:	ALE	E9,E10	E9,E11,E13,E14,E15,E16,E17,E18,E19,E20,E21,E22,E23,E24,E25,E26,E27	-4.05238	-4.58938	-0.537001	0.208766	0.413467	0.0726158	0.0390944	0.0335214
uc007taz.1,uc007tba.1,uc007tbb.1,uc007tbc.1,uc007tbd.1,uc007tbe.1,uc007tbf.1:chr14:-:35339884:35401867:Ldb3:11-12:	ALE	E12,E13	E12,E15,E16,E17,E18,E19,E20	0.410198	0.69215	0.281952	0.208797	0.413467	0.900687	0.922947	-0.0222593
uc009mir.1,uc009mis.2:chr8:+:82163574:82201654:Otud4:<1-2-3-4-5-6-7-8-9-10:12-13-14-15-16-17-18-19-20-21-22>	A3SS	E10,E12	E10,E11,E12	-0.452428	-0.769422	-0.316994	0.208904	0.413467	0.61735	0.685808	-0.068458
uc009rif.2,uc009rig.2,uc009rih.1,uc009rii.2,uc009rij.1,uc009rik.1,uc009ril.1:chr9:-:105313691:105429649:AK032255,Atp2c1:<3:6-8-9-10-11-12-13-15-16-17-18-19-20-21-22-23-24-25-26-27	ES	E3,E6	E3,E4,E5,E6	-1.42935	-1.71313	-0.283783	0.210076	0.415344	0.662526	0.760798	-0.0982722
uc007vro.2,uc007vrp.2,uc007vrq.2,uc007vrr.2,uc011zsx.1:chr15:-:54670452:54751701:Enpp2:13-14-16-17-18-19-20:22-24-25-26-27-28-29>	A5SS	E20,E22	E20,E21,E22	-1.37733	-1.60058	-0.22325	0.210785	0.416524	0.791571	0.821944	-0.0303725
uc007ygk.1:chr16:+:13819369:13835543:Ntan1:<1:3-4-5-6-7-8-9-10>	ES	E1,E3	E1,E2,E3	-1.60944	-1.35403	0.255404	0.21095	0.416629	0.755215	0.713543	0.041672
uc008mtx.1,uc008mty.1,uc012cfq.1:chr2:-:149940142:149962414:Mzf31,Zfp120:<1-2:5>	ES	E2,E5	E2,E3,E5	-1.12752	-1.65717	-0.529647	0.211945	0.418372	0.699957	0.791328	-0.0913703
uc008sun.1,uc008suo.1,uc008sup.1:chr4:+:47366176:47427796:Tgfbr1:<1-2:5-6-7-8-9-10-11>	A3SS	E2,E5	E2,E4,E5	-0.430783	-0.076961	0.353822	0.212281	0.418812	0.593764	0.492681	0.101084
uc008hbn.1,uc008hbq.1,uc008hbr.1,uc012bjw.1,uc012bjx.1:chr19:+:26679649:26852811:Smarca2::35-36-37-38-39-40>	AFE	E1,E2,E3,E4,E5,E6,E7,E8,E9,E10,E11,E12,E13,E14,E15,E16,E17,E18,E19,E20,E21,E22,E23,E24,E26,E27,E28,E30,E31,E35	E32,E33,E35	2.32174	2.71483	0.393092	0.212451	0.418926	0.616396	0.531484	0.0849121
uc007tzk.2,uc007tzl.2,uc007tzm.1,uc007tzn.1:chr14:+:56222821:56228867:Irf9::4-5-6-7-9	AFE	E1,E4	E2,E4	0.526093	0.892276	0.366183	0.212678	0.41915	0.62464	0.543668	0.0809729
uc007qpv.1,uc007qpw.1,uc007qpx.1,uc011yzp.1:chr13:-:55129240:55201656:Uimc1:6:8-10-11-12-13-14-15-16-17-18>	IR	E6,E8	E6,E7,E8	0.139762	0.447014	0.307252	0.212808	0.419183	0.235387	0.190536	0.0448515
uc007mvs.1,uc011yjl.1:chr11:+:121120996:121171210:Foxk2:<1-2-3-4-5-6-7:9>	ES	E7,E9	E7,E8,E9	-1.38286	-1.71205	-0.329186	0.213224	0.419782	0.635563	0.707808	-0.0722449
uc009iqx.1,uc009iqy.1,uc009iqz.1,uc009ira.1,uc009irb.1,uc009irc.1,uc012fqw.1:chr7:-:109267913:109358634:Nup98::3-4-5-7-8-9-10-11-12	AFE	E1,E3	E2,E3	1.24683	0.803017	-0.443817	0.213413	0.419931	0.182247	0.259327	-0.0770801
uc009nps.2,uc009npt.2,uc012gls.1:chr8:-:122032051:122082661:Mbtps1::3-4-5-6-7-9-10-11-12-13-14-15-16-17-18-19-20-21-22-23-24-25>	AFE	E1,E3	E2,E3	2.95936	2.44235	-0.517018	0.214386	0.421398	0.0392259	0.0656615	-0.0264356
uc009iwj.2,uc009iwk.2:chr7:-:111618528:111656363:Trim30d:<1:3-4-5-6-7-8>	ES	E1,E3	E1,E2,E3	-1.46634	-1.86189	-0.395554	0.214326	0.421398	0.547586	0.623235	-0.0756492
uc008ura.2,uc008urb.2,uc008urc.2:chr4:+:124479792:124527044:Mtf1:<1-3:	ALE	E3,E4	E3,E5,E6,E7,E8,E9,E10,E11,E12,E13,E14	-1.93412	-1.52565	0.408461	0.215122	0.422541	0.777918	0.85121	-0.0732925
uc008kwq.1,uc008kwr.1,uc008kws.1,uc008kwt.1,uc008kwu.1:chr2:+:91570294:91759006:Ambra1:<1-2-3-4-5-6-7:9	IR	E7,E9	E7,E8,E9	-0.638745	-1.06643	-0.427689	0.215195	0.422541	0.426096	0.532284	-0.106188
uc008iym.2,uc008iyn.2,uc008iyo.2,uc008iyp.2,uc008iyq.1:chr2:+:28368686:28408602:Ralgds,mKIAA1308:3-4:6-7-8-9-10-11-12-13-14-15-16-17-18.19-20-21>	A3SS	E4,E6	E4,E5,E6	-1.14412	-0.879982	0.264141	0.215504	0.422701	0.730677	0.666417	0.0642608
uc007pbt.1,uc007pbu.1:chr12:+:111976158:112042448:Wdr20a:<1-2:	ALE	E2,E3	E2,E4	0.464306	0.797287	0.332982	0.215423	0.422701	0.409465	0.490746	-0.0812813
uc007ent.1,uc007enu.1,uc007env.1,uc007enw.1,uc007enx.1:chr10:+:20032274:20064419:Bclaf1,mKIAA0164::12	AFE	E11,E12	E5,E6,E7,E8,E9,E10,E12	-3.07035	-3.47379	-0.40344	0.215908	0.423271	0.608184	0.697495	-0.0893107
uc009aoh.1,uc009aoi.1:chr5:-:148373771:148537564:Flt1:<1-2-3-4-5-6-7-8-9-10-11-12-13:	ALE	E13,E14	E13,E15,E16,E17,E18,E19,E20,E21	-0.107245	0.211696	0.318942	0.216684	0.424569	0.38654	0.491402	-0.104862
uc007mlg.2,uc007mlh.2,uc007mli.2,uc007mlj.2,uc007mlk.1,uc007mll.2:chr11:+:116393224:116397989:Sphk1::5	AFE	E2,E3,E5	E4,E5	-0.217832	0.232229	0.450061	0.217034	0.424806	0.29889	0.39842	-0.0995298
uc007bdl.2,uc007bdm.2,uc007bdn.2,uc011wlp.1:chr1:-:59219599:59294075:Als2:<1-3-4-5-6-7-8-9-10-11-12-13-14:	ALE	E14,E15	E14,E16,E17,E18,E19,E20,E21,E22,E23,E24,E25,E26,E27,E28,E29,E30,E31,E32,E33,E34,E35,E36,E37	-2.12312	-1.69823	0.424883	0.217012	0.424806	0.597982	0.72205	-0.124068
uc008yjj.1,uc008yjk.1,uc008yjl.1,uc008yjm.1,uc008yjn.1,uc008yjo.1,uc012dzu.1,uc012dzv.1,uc012dzw.1:chr5:+:103854210:104027380:Ptpn13:10-11-12.13-14-15-16-17-19-20-21:28-29-30-31-32-33-35-36-37-38-39-40-41-42-43-44-45-46-47-48-49-50-51-52-53-54-55-56>	ES	E21,E28	E22,E24,E26,E28	-2.23167	-1.87451	0.357156	0.217855	0.426187	0.68976	0.597143	0.0926171
uc007plu.1,uc007plv.1:chr13:-:12706332:12742662:Gpr137b-ps:<3-4-5-6:	ALE	E6,E7	E6,E8	-0.927987	-0.521875	0.406111	0.217995	0.426238	0.808996	0.873456	-0.0644602
uc007vah.2,uc007vai.1,uc007vaj.1,uc007vak.1,uc007val.1,uc011zqg.1,uc011zqh.1,uc011zqi.1:chr14:-:121941260:122196956:Dock9:46-47-48-49-50-51:53-54-55-58-59-60-61-62-64	ES	E51,E53	E51,E52,E53	-0.676618	-0.400324	0.276294	0.218171	0.426357	0.569786	0.481109	0.0886777
uc009ssj.1,uc009ssk.1,uc009ssl.1,uc009ssm.1,uc009ssn.1,uc009sso.1:chrX:+:17739792:17856484:Kdm6a:<1-2-3-4-5-6-7-8-10-11-12-13-14-15-16-17-18-19:	ALE	E19,E20	E19,E21,E22,E23,E24,E25,E26,E27,E28,E29,E30,E32	-2.89571	-2.48479	0.410918	0.218804	0.427369	0.101341	0.143931	-0.04259
uc007jvs.1,uc007jvt.1,uc007jvu.1:chr11:+:70461090:70464916:Rnf167:9:	ALE	E9,E10	E9,E11,E13,E14	-3.1507	-3.70368	-0.552979	0.219204	0.427925	0.182427	0.11655	0.0658768
uc007zhl.1,uc007zhm.1,uc007zhn.1:chr16:-:44485157:44558983:Boc:<1-2-3-4-5-6-7-9-10-11-12-13-14-15-16-17:19-20-21>	A3SS	E17,E19	E17,E18,E19	0.572519	1.01983	0.447312	0.219826	0.428714	0.34795	0.249625	0.0983253
uc008vrg.1:chr4:-:144043673:144053659:Aadacl3:<1:3-4>	ES	E1,E3	E1,E2,E3	-2.30373	-1.94591	0.357824	0.219838	0.428714	0.813195	0.763496	0.0496995
uc009tbr.1,uc009tbs.1,uc009tbt.1:chrX:+:45265632:45319043:Ocrl:<1-2-3-4-5-6-7-8-9-10-11-12-13-14-15-16-17-18:22-23-24-25-26>	ES	E18,E22	E18,E19,E22	-0.071459	0.37949	0.450949	0.220592	0.429958	0.500344	0.377803	0.122541
uc009mlc.2,uc009mld.2,uc009mle.2,uc012ggt.1:chr8:-:86247149:86265210:Cd97:<1-2.3-4-5:7	ES	E5,E7	E5,E6,E7	-0.522481	-0.269163	0.253319	0.220811	0.430159	0.470487	0.416588	0.0538995
uc009dew.2,uc009dex.2,uc009dey.2,uc012eqb.1:chr6:+:113187836:113231386:Mtmr14:<1-2-3-4-5-6.7-8-9-10-11-12-13-14-15-16-17-18:21>	ES	E18,E21	E18,E20,E21	-1.90707	-1.48808	0.418993	0.221109	0.430514	0.776441	0.682374	0.0940668
uc007cym.1,uc007cyn.1,uc007cyo.1,uc007cyp.1:chr1:+:153191627:153211575:Ivns1abp:<1-2-3-4-5-6-7:9	A3SS	E7,E9	E7,E8,E9	-0.0526699	-0.184987	-0.132317	0.221661	0.431362	0.141727	0.150624	-0.00889625
uc007ofu.2,uc007ofv.1:chr12:+:86114219:86116039:Isca2:5:7>	IR	E5,E7	E5,E6,E7	0.502092	0.188052	-0.31404	0.222164	0.432116	0.119204	0.146594	-0.0273896
uc009tia.1,uc009tib.1,uc009tic.1,uc012hia.1,uc012hib.1:chrX:-:57476466:57657156:Atp11c:<1-2-3-4-5-6-7-8-10-11-12-13-14-15-16-17-18-19-20-21-22-23.24-25-26-27-28-29-30:33>	ES	E30,E33	E30,E32,E33	-1.20391	-1.64042	-0.436515	0.222306	0.432165	0.668446	0.761301	-0.0928549
uc007fof.1,uc007fog.1,uc007foh.1,uc007foi.1:chr10:-:70387847:70622382:Bicc1:<1-3-4-5-6-7-8-9-10-11-13-14-15-16-17-18-19-20-22-23:25>	ES	E23,E25	E23,E24,E25	-1.05	-0.557949	0.492051	0.222897	0.433086	0.672698	0.542992	0.129705
uc007eas.1,uc007eat.1,uc007eau.1,uc007eav.1,uc007eaw.1,uc011wyk.1,uc011wyl.1:chr1:+:191552146:191700572:Ptpn14:<1-3-4-5-6-7-8-9-10-11-13-15-16.17:	ALE	E17,E18	E17,E19,E20,E21,E22,E23,E24	-2.20574	-2.63906	-0.433322	0.223029	0.433117	0.444179	0.357839	0.0863398
uc008sjr.2,uc008sjs.2,uc008sjt.2:chr4:+:41707315:41716346:Il11ra1::4-5-6-7-8-9-10-11-12-13-14-15>	AFE	E1,E4	E3,E4	0.588812	0.159596	-0.429216	0.223506	0.433817	0.345535	0.443401	-0.0978669
uc007zwz.2,uc012aih.1:chr16:-:91014281:91044624:C21orf66,Gcfc1:<1-2-3-4-5-6-7-8:10-11-12-13-14-15-16-17-18-19>	A5SS	E8,E10	E8,E9,E10	-0.665748	-1.05209	-0.386344	0.223853	0.434264	0.641591	0.747404	-0.105812
uc008qwc.1,uc012cvs.1:chr3:-:106305177:106350679:Cept1:<1-2-3-4:7-8-9-10>	ME	E4,E5,E7	E4,E6,E7	-2.76774	-2.33688	0.430863	0.224398	0.435094	0.0369015	0.074865	-0.0379635
uc008ymn.2,uc008ymo.2,uc008ymp.2,uc008ymq.2:chr5:+:108026398:108090857:Rpap2:<2-3-4-6-7-8-9-10-11-12-13:	ALE	E13,E14	E13,E15,E16	-1.94591	-1.49165	0.454255	0.224621	0.435158	0.0707642	0.11456	-0.0437961
uc007udf.1,uc007udg.1,uc007udh.1,uc007udi.1,uc007udj.1,uc007udk.1,uc007udl.1,uc007udm.1,uc007udn.1,uc011zmg.1:chr14:-:58201107:58364960:Lats2,Xpo4,mKIAA1721::16-20-21-22-23-24-25-26-27-28-29-30-31-32-33-34-35-36-37-38-39>	AFE	E13,E14,E16	E15,E16	1.20609	1.69675	0.490657	0.225427	0.436405	0.748459	0.82316	-0.0747007
uc008ggs.2,uc008ggt.2,uc008ggu.2:chr19:+:6057887:6059524:Fau:<1.2:5-6-7-8>	A3SS	E2,E5	E2,E4,E5	-2.44754	-2.64335	-0.195815	0.225726	0.436756	0.920518	0.93252	-0.0120025
uc008pip.1,uc012cpy.1:chr3:-:58982844:58999026:Gpr87:<1:4>	ES	E1,E4	E1,E2,E4	-1.94919	-2.13614	-0.186948	0.225981	0.437023	0.803117	0.824831	-0.0217148
uc007fbw.1,uc007fbx.1,uc007fby.1,uc011xdx.1:chr10:-:53625838:53795602:Man1a:<1.2-4-5-6-7:	ALE	E7,E8	E7,E9,E11,E12,E13,E14,E15,E16,E17	-4.04498	-3.5428	0.502185	0.22622	0.43703	0.0352548	0.0565245	-0.0212697
uc008wsu.1,uc008wsv.1,uc008wsw.1,uc008wsx.1,uc012dtl.1:chr5:-:24777611:25004601:Mll3,mKIAA1506:<39-40-41-42-43-44-45-46-47-48-49.50-51-52-53-54-55-56-57-58-59:61-62-63-64-65>	A5SS	E59,E61	E59,E60,E61	0.323787	-0.0137933	-0.33758	0.226152	0.43703	0.404918	0.480842	-0.0759244
uc009uvn.1,uc009uvo.1,uc009uvp.1:chrX:+:160857718:160871847:Piga:<1-2.3:	ALE	E3,E4	E3,E5,E6,E7,E8	-1.8851	-2.44122	-0.556119	0.226485	0.437268	0.586607	0.407497	0.17911
uc009hxp.1,uc009hxq.1,uc009hxr.1,uc009hxs.1:chr7:+:86040812:86053719:Aen::4	AFE	E1,E4	E3,E4	0.04652	-0.451985	-0.498505	0.226579	0.437268	0.424729	0.549139	-0.12441
uc009gpl.1,uc009gpm.1,uc009gpn.1:chr7:+:51723425:51727021:Josd2:<1.2:5.6-7	A5SS	E2,E5	E2,E3,E5	-1.67068	-1.24594	0.424745	0.22713	0.437953	0.825047	0.730225	0.0948226
uc009fqv.2,uc009fqw.2,uc009fqx.2,uc009fqy.2,uc009fqz.2,uc009fra.1,uc009frb.1:chr7:+:25688004:25711610:Arhgef1,mFLJ00369::19-20-21-22-23-24-25-26-27-28-29-30-31-32-33-34>	AFE	E18,E19	E3,E4,E5,E6,E7,E8,E9,E10,E11,E12,E13,E14,E15,E19	-1.85994	-1.58476	0.275184	0.22717	0.437953	0.503502	0.42569	0.0778123
uc009jzr.1,uc009jzs.1,uc009jzt.1,uc009jzu.1,uc009jzv.1,uc009jzw.1,uc009jzx.1,uc009jzy.1,uc009jzz.1,uc012fuw.1,uc012fux.1,uc012fuy.1:chr7:-:137305964:137410322:Fgfr2:<1-3:5	ES	E3,E5	E3,E4,E5	-0.76214	-0.531426	0.230714	0.227297	0.437972	0.453826	0.390406	0.0634202
uc009mco.2,uc009mcp.2,uc009mcq.2,uc009mcr.2,uc009mcs.2,uc009mct.2:chr8:+:73890746:73893631:Use1::5-7-8-9-10	AFE	E3,E5	E4,E5	1.81623	1.62029	-0.195944	0.227709	0.438538	0.130414	0.155163	-0.0247492
uc007bnw.2,uc011wnf.1,uc011wng.1:chr1:+:75165219:75168200:Zfand2b:<1:4-5-6-7-8-9-10-11-12>	A3SS	E1,E4	E1,E3,E4	-1.15497	-0.693147	0.461818	0.228319	0.439485	0.743637	0.662698	0.0809394
uc008rnr.1,uc008rns.1,uc008rnt.1,uc008rnu.1,uc008rnv.1,uc008rnw.1,uc008rnx.1:chr3:-:138588869:138738163:Rap1gds1:<1-2-4-6:9-10-11-12-13-14	ES	E6,E9	E6,E8,E9	-2.18458	-1.76115	0.423423	0.228788	0.439931	0.831639	0.768805	0.0628342
uc007gtl.1,uc007gtm.1:chr10:+:90545783:90565358:Ikbip:<1-2:	ALE	E2,E3	E2,E4	0.236561	0.510649	0.274088	0.228695	0.439931	0.286908	0.332708	-0.0457999
uc008zlb.1,uc008zlc.1:chr5:+:122804421:122813296:Vps29:<1:3-4-5>	ES	E1,E3	E1,E2,E3	2.23645	1.87564	-0.360806	0.22931	0.440706	0.090242	0.124368	-0.034126
uc009ivr.1,uc009ivs.1,uc009ivt.1,uc009ivu.1,uc009ivv.1,uc012frg.1:chr7:+:111392970:111489198:Trim34,Trim34a:<3.4:6-7-8-9-10-11-12>	A5SS	E4,E6	E4,E5,E6	-0.143101	0.378066	0.521167	0.229858	0.441531	0.506245	0.390545	0.1157
uc007nqd.2,uc007nqe.2,uc007nqf.2,uc007nqg.2,uc007nqh.1,uc007nqi.2,uc011ymd.1:chr12:+:60230732:60291207:Ctage5:3-4-5:7	ES	E5,E7	E6,E7	-2.252	-1.74864	0.503355	0.230029	0.441632	0.876574	0.811401	0.0651736
uc007aof.1,uc007aog.1,uc007aoh.1,uc007aoi.1,uc007aoj.1,uc007aok.1,uc007aol.1,uc007aom.1,uc007aon.1,uc007aoo.1,uc007aop.1:chr1:+:33965069:34365497:Bpag1,Dst:52-53-54-55-56-57-58-59-60-61-63-64-65-66-67-68-69-70-71-72-73-74-75-76-77-78-79-80-81-82-83-84-85-86-87-88-89-90-91-92-93-94-95-96-97-98-99-100-101-102-103-104-105-106-107:109-110-111-112>	ES	E107,E109	E107,E108,E109	0.452308	0.0877508	-0.364557	0.230546	0.442395	0.308294	0.393899	-0.0856055
uc007jwq.2,uc007jwr.2,uc007jws.2,uc007jwt.2,uc007jwu.1,uc011xyb.1:chr11:+:70658264:70756607:Rabep1:<1-3-4-5-6:	ALE	E6,E7	E6,E8,E9,E10,E11,E12,E13,E14,E15,E16,E17,E18,E19	-2.88431	-3.32284	-0.438528	0.231132	0.443291	0.318372	0.226049	0.0923231
uc007mkj.1,uc007mkk.1,uc007mkl.1,uc007mkm.1:chr11:-:116033201:116060359:Acox1:<1-2:4	ES	E2,E4	E3,E4	3.0594	2.5434	-0.515994	0.231479	0.443728	0.0233426	0.0329935	-0.00965089
uc009rnc.2,uc009rnd.2,uc009rne.2,uc012hal.1:chr9:-:107675890:107775150:Rbm6:<1-2:4-5-6-7-9-10-11-12-13-14-15-16-17-18-19-20-21-22-23>	A3SS	E2,E4	E2,E3,E4	-0.159428	0.090514	0.249942	0.232067	0.444626	0.30755	0.279085	0.0284646
uc007msx.2,uc007msy.2,uc007msz.2:chr11:+:120328948:120345298:Hgs:<1-2-3-4-5-6-7-8-9-10-11-12-13-14:16-17-18-19-20-21-22	A3SS	E14,E16	E14,E15,E16	0.259538	0.64612	0.386582	0.232539	0.445071	0.44	0.340877	0.0991231
uc008ztb.1,uc008ztc.1,uc008ztd.1,uc008zte.1:chr5:+:130221402:130224566:MRPS17,Mrps17:4:7-8>	A5SS	E4,E7	E5,E7	-0.309321	2.97681e-09	0.309321	0.232469	0.445071	0.556401	0.461637	0.0947642
uc008ffn.2,uc008ffo.2:chr18:-:66140392:66162289:Lman1:<1-2-3-4-5-6-7-8-9-10-11-12-13:	ALE	E13,E14	E13,E15	-0.830567	-1.15509	-0.324519	0.232891	0.445285	0.85899	0.800949	0.058041
uc007gjy.1,uc007gjz.1,uc007gka.1,uc007gkb.1,uc007gkd.1:chr10:+:82296695:82360469:Txnrd1:<2:7-8-9-10-11-12-13-14-15-16-17-18-19>	ES	E2,E7	E2,E4	-1.1107	-1.48741	-0.376713	0.232785	0.445285	0.646315	0.740141	-0.0938253
uc009dfb.1,uc009dfc.1,uc009dfd.1,uc009dff.2,uc009dfg.1,uc012eqc.1:chr6:+:113257130:113274698:Brpf1:<2.3-4-5-6-7-8:10-12-13-14-15	A5SS	E8,E10	E8,E9,E10	0.0540672	0.421994	0.367927	0.233273	0.445634	0.479122	0.371783	0.107339
uc007ozh.1,uc007ozi.1,uc011yrp.1:chr12:-:109148612:109241624:Bcl11b:<1-2:4>	ES	E2,E4	E2,E3,E4	-1.10359	-0.79405	0.309539	0.233313	0.445634	0.579401	0.504551	0.0748497
uc009aga.1,uc009agb.1,uc009agc.1,uc009agd.1,uc009age.1,uc009agf.1,uc012efr.1,uc012efs.1,uc012eft.1:chr5:+:139676623:139725749:Sun1,Unc84a:<1-2-3-4-5-6-8-9-10-11-12-13-14-15-16-17:19-20-21-22-23-24-25>	A3SS	E17,E19	E17,E18,E19	-1.04145	-0.774373	0.267081	0.234091	0.44689	0.742211	0.680456	0.0617551
uc008kdo.2,uc008kdq.2,uc008kdr.2,uc008kds.2,uc012bxj.1,uc012bxk.1:chr2:-:74352893:74417005:Lnp,mKIAA1715:<1-2-3-4-5-8-9-10-11-13-14-15:17>	ES	E15,E17	E15,E16,E17	-0.0132452	-0.251314	-0.238069	0.234303	0.447065	0.403323	0.462826	-0.0595025
uc008ioo.2:chr2:+:24041995:24049087:Il1f9:<1-2-3:5>	ES	E3,E5	E3,E4,E5	-2.58751	-2.19536	0.392147	0.234716	0.447623	0.893545	0.844652	0.048893
[truncated: 1,740 more rows]

## Sheet: DAS_human_psoriasis
DAS events in human psoriasis dataset.
[truncated: 2,120 more rows]
