# Supplementary material for: Genome-wide transcriptome analysis identifies alternative splicing regulatory network and key splicing factors in mouse and human psoriasis
Source: Sci Rep. 2018 Mar 7;8:4124. doi: 10.1038/s41598-018-22284-y (PMC5841439; doi:10.1038/s41598-018-22284-y)
Supplement: Supplementary file 3 — Table S2 [file 41598_2018_22284_MOESM3_ESM.xlsx]

## Sheet: GO_das_Tnip1KO_mice
Table S2. Enriched gene ontology terms of DAS events in the Tnip1 KO mice and the human psoriasis dataset.
Enriched gene ontology terms in Tnip1 KO mice.
GOID	Ontology	Description	nTotal	nObserved	zScore	p-value	logodds	ObservedGenes
GO:0052697	BP	xenobiotic glucuronidation	8	8	15.0261	3.41635e-09	Inf	Ugt1a1,Ugt1a10,Ugt1a2,Ugt1a5,Ugt1a6a,Ugt1a6b,Ugt1a7c,Ugt1a9
GO:0006063	BP	uronic acid metabolic process	9	8	14.1044	2.83544e-08	5.43003204989142	Ugt1a1,Ugt1a10,Ugt1a2,Ugt1a5,Ugt1a6a,Ugt1a6b,Ugt1a7c,Ugt1a9
GO:0019585	BP	glucuronate metabolic process	9	8	14.1044	2.83544e-08	5.43003204989142	Ugt1a1,Ugt1a10,Ugt1a2,Ugt1a5,Ugt1a6a,Ugt1a6b,Ugt1a7c,Ugt1a9
GO:0052695	BP	cellular glucuronidation	9	8	14.1044	2.83544e-08	5.43003204989142	Ugt1a1,Ugt1a10,Ugt1a2,Ugt1a5,Ugt1a6a,Ugt1a6b,Ugt1a7c,Ugt1a9
GO:0043484	BP	regulation of RNA splicing	97	24	11.5765	1.91777e-06	2.25980026912885	Akt2,Cdk12,Clk2,Clk4,Ddx17,Esrp2,Hnrnpa2b1,Hnrnph1,Hnrnpk,Hnrnpl,Jmjd6,Mbnl1,Mbnl2,Npm1,Pqbp1,Rbm25,Rbm4,Rbm7,Rbmx,Sfswap,Srsf1,Srsf10,Srsf2,Srsf7
GO:0000380	BP	alternative mRNA splicing, via spliceosome	44	14	10.3705	1.31444e-05	2.59681304265969	Ddx17,Esrp2,Hnrnpl,Hnrnpm,Mbnl1,Mbnl2,Pqbp1,Rbm25,Rbm4,Rbm7,Rbmx,Sfswap,Srsf1,Srsf2
GO:1903311	BP	regulation of mRNA metabolic process	121	25	10.461	3.42349e-05	2.02732806384387	Cdk9,Cnot1,Ddx17,Hnrnpa2b1,Hnrnpc,Hnrnpk,Hnrnpl,Jmjd6,Mbnl1,Mbnl2,Nbas,Npm1,Papola,Pkp3,Rbm25,Rbm4,Rbm7,Rbmx,Rnf20,Safb,Sfswap,Srsf10,Srsf2,Srsf7,Tnrc6b
GO:1903312	BP	negative regulation of mRNA metabolic process	37	12	9.71382	4.43572e-05	2.62218349740442	Cdk9,Hnrnpa2b1,Hnrnpc,Hnrnpk,Hnrnpl,Nbas,Npm1,Pkp3,Rnf20,Sfswap,Srsf10,Srsf7
GO:0050684	BP	regulation of mRNA processing	91	20	9.75742	8.59748e-05	2.09931012134608	Cdk9,Ddx17,Hnrnpa2b1,Hnrnpk,Hnrnpl,Jmjd6,Mbnl1,Mbnl2,Npm1,Papola,Rbm25,Rbm4,Rbm7,Rbmx,Rnf20,Safb,Sfswap,Srsf10,Srsf2,Srsf7
GO:0048024	BP	regulation of mRNA splicing, via spliceosome	64	16	9.50894	8.87675e-05	2.26255894580684	Ddx17,Hnrnpa2b1,Hnrnpk,Hnrnpl,Jmjd6,Mbnl1,Mbnl2,Npm1,Rbm25,Rbm4,Rbm7,Rbmx,Sfswap,Srsf10,Srsf2,Srsf7
GO:0015020	MF	glucuronosyltransferase activity	19	8	9.27766	0.000106464	3.03225195049021	Ugt1a1,Ugt1a10,Ugt1a2,Ugt1a5,Ugt1a6a,Ugt1a6b,Ugt1a7c,Ugt1a9
GO:0050686	BP	negative regulation of mRNA processing	27	9	8.55346	0.00032172	2.65879677134458	Cdk9,Hnrnpa2b1,Hnrnpk,Hnrnpl,Npm1,Rnf20,Sfswap,Srsf10,Srsf7
GO:0033119	BP	negative regulation of RNA splicing	26	8	7.67382	0.00126028	2.53987142439764	Akt2,Hnrnpa2b1,Hnrnpk,Hnrnpl,Npm1,Sfswap,Srsf10,Srsf7
GO:0000381	BP	regulation of alternative mRNA splicing, via spliceosome	32	9	7.69132	0.00128858	2.41355523507349	Ddx17,Hnrnpl,Mbnl1,Mbnl2,Rbm25,Rbm4,Rbm7,Rbmx,Srsf2
GO:0048025	BP	negative regulation of mRNA splicing, via spliceosome	21	7	7.54228	0.00151131	2.65597482508294	Hnrnpa2b1,Hnrnpk,Hnrnpl,Npm1,Sfswap,Srsf10,Srsf7
GO:0006376	BP	mRNA splice site selection	22	7	7.3289	0.00205018	2.58694984073307	Luc7l2,Mbnl1,Prpf39,Rbmx,Sfswap,Srsf1,Srsf10
GO:0008307	MF	structural constituent of muscle	28	8	7.32385	0.0021403	2.43407368616193	Mybpc1,Myh11,Myl6,Synm,Tpm1,Tpm2,Tpm3,Ttn
GO:0005862	CC	muscle thin filament tropomyosin	4	3	7.87384	0.00252514	4.43950680927496	Tpm1,Tpm2,Tpm3
GO:1990715	MF	mRNA CDS binding	4	3	7.87384	0.00252514	4.43950680927496	Hnrnpa2b1,Hnrnpk,Hnrnpl
GO:0030835	BP	negative regulation of actin filament depolymerization	31	8	6.85947	0.00428815	2.29422196591937	Arpc2,Capg,Capza2,Capzb,Gsn,Lima1,Tpm1,Twf2
GO:0051693	BP	actin filament capping	26	7	6.59451	0.00579515	2.35039240206391	Arpc2,Capg,Capza2,Capzb,Gsn,Tpm1,Twf2
GO:0000395	BP	mRNA 5'-splice site recognition	5	3	6.95856	0.0058991	3.74869573239199	Prpf39,Sfswap,Srsf1
GO:0005865	CC	striated muscle thin filament	20	6	6.54005	0.00593341	2.50016850381657	Neb,Tnnt3,Tpm1,Tpm2,Tpm3,Ttn
GO:0051016	BP	barbed-end actin filament capping	15	5	6.37341	0.00732498	2.65316204208116	Arpc2,Capg,Capza2,Capzb,Twf2
GO:0006556	BP	S-adenosylmethionine biosynthetic process	2	2	7.5119	0.00771203	Inf	Mat2a,Mat2b
GO:0032311	CC	angiogenin-PRI complex	2	2	7.5119	0.00771203	Inf	Ang,Rnh1
GO:0034239	BP	regulation of macrophage fusion	2	2	7.5119	0.00771203	Inf	Adam9,Stat1
GO:0048269	CC	methionine adenosyltransferase complex	2	2	7.5119	0.00771203	Inf	Mat2a,Mat2b
GO:0052696	BP	flavonoid glucuronidation	2	2	7.5119	0.00771203	Inf	Ugt1a1,Ugt1a2
GO:1904207	BP	regulation of chemokine (C-C motif) ligand 2 secretion	2	2	7.5119	0.00771203	Inf	Mbp,Postn
GO:1904209	BP	positive regulation of chemokine (C-C motif) ligand 2 secretion	2	2	7.5119	0.00771203	Inf	Mbp,Postn
GO:0030837	BP	negative regulation of actin filament polymerization	41	9	6.53159	0.00786178	2.0829993151612	Arpc2,Capg,Capza2,Capzb,Gsn,Mkks,Pecam1,Tpm1,Twf2
GO:1901880	BP	negative regulation of protein depolymerization	49	10	6.54712	0.00883684	1.99140760663352	Arhgef2,Arpc2,Capg,Capza2,Capzb,Clasp2,Gsn,Lima1,Tpm1,Twf2
GO:0030042	BP	actin filament depolymerization	43	9	6.32073	0.0108047	2.02191993739172	Arpc2,Capg,Capza2,Capzb,Gsn,Lima1,Mical3,Tpm1,Twf2
GO:1900086	BP	positive regulation of peptidyl-tyrosine autophosphorylation	6	3	6.27556	0.0110286	3.34367088261634	Ace,Ctnnd1,Vegfa
GO:0036379	CC	myofilament	23	6	5.98126	0.0123103	2.306105164381	Neb,Tnnt3,Tpm1,Tpm2,Tpm3,Ttn
GO:0043242	BP	negative regulation of protein complex disassembly	52	10	6.27752	0.0133983	1.91731601666554	Arhgef2,Arpc2,Capg,Capza2,Capzb,Clasp2,Gsn,Lima1,Tpm1,Twf2
GO:1901879	BP	regulation of protein depolymerization	60	11	6.36162	0.0137967	1.85964044121801	Arhgef2,Arpc2,Asph,Capg,Capza2,Capzb,Clasp2,Gsn,Lima1,Tpm1,Twf2
GO:0005080	MF	protein kinase C binding	53	10	6.19228	0.0152539	1.89373813470679	Adam9,Add3,Akt2,Pard3,Pdlim5,Pld2,Srsf2,Twf2,Ugt1a10,Ugt1a9
GO:0006805	BP	xenobiotic metabolic process	38	8	5.98267	0.0153743	2.02844459847479	Ugt1a1,Ugt1a10,Ugt1a2,Ugt1a5,Ugt1a6a,Ugt1a6b,Ugt1a7c,Ugt1a9
GO:0007045	BP	cell-substrate adherens junction assembly	61	11	6.28528	0.0155387	1.83938947007351	Actn1,Clasp2,Cttn,Enpp2,Ldb1,Macf1,Phldb2,Slk,Sorbs1,Taok2,Vegfa
GO:0048041	BP	focal adhesion assembly	61	11	6.28528	0.0155387	1.83938947007351	Actn1,Clasp2,Cttn,Enpp2,Ldb1,Macf1,Phldb2,Slk,Sorbs1,Taok2,Vegfa
GO:0007044	BP	cell-substrate junction assembly	70	12	6.32434	0.017248	1.77893274406457	Actn1,Clasp2,Cttn,Enpp2,Fn1,Ldb1,Macf1,Phldb2,Slk,Sorbs1,Taok2,Vegfa
GO:0009133	BP	nucleoside diphosphate biosynthetic process	7	3	5.73902	0.0180474	3.05582079769291	Ak2,Dtymk,Guk1
GO:0097157	MF	pre-mRNA intronic binding	7	3	5.73902	0.0180474	3.05582079769291	Hnrnpa2b1,Hnrnpl,Rbm4
GO:1900084	BP	regulation of peptidyl-tyrosine autophosphorylation	7	3	5.73902	0.0180474	3.05582079769291	Ace,Ctnnd1,Vegfa
GO:1903689	BP	regulation of wound healing, spreading of epidermal cells	7	3	5.73902	0.0180474	3.05582079769291	Clasp2,Gsn,Phldb2
GO:0000245	BP	spliceosomal complex assembly	40	8	5.77189	0.0206999	1.96349341888422	Luc7l2,Mbnl1,Prpf39,Rbmx,Sfswap,Srsf1,Srsf10,Txnl4a
GO:0030834	BP	regulation of actin filament depolymerization	40	8	5.77189	0.0206999	1.96349341888422	Arpc2,Capg,Capza2,Capzb,Gsn,Lima1,Tpm1,Twf2
GO:0043244	BP	regulation of protein complex disassembly	72	12	6.19175	0.0212153	1.74503049694977	Arhgef2,Arpc2,Asph,Capg,Capza2,Capzb,Clasp2,Gsn,Lima1,Mgea5,Tpm1,Twf2
GO:0001069	MF	regulatory region RNA binding	3	2	6.0249	0.021781	4.03646973972392	Hnrnpa2b1,Mbnl1
GO:0004663	MF	Rab geranylgeranyltransferase activity	3	2	6.0249	0.021781	4.03646973972392	Rabggta,Rabggtb
GO:0005006	MF	epidermal growth factor-activated receptor activity	3	2	6.0249	0.021781	4.03646973972392	Efemp1,Egfr
GO:0008240	MF	tripeptidyl-peptidase activity	3	2	6.0249	0.021781	4.03646973972392	Ace,Tpp2
GO:0009812	BP	flavonoid metabolic process	3	2	6.0249	0.021781	4.03646973972392	Ugt1a1,Ugt1a2
GO:0019919	BP	peptidyl-arginine methylation, to asymmetrical-dimethyl arginine	3	2	6.0249	0.021781	4.03646973972392	Prmt1,Prmt6
GO:0033269	CC	internode region of axon	3	2	6.0249	0.021781	4.03646973972392	Mbp,Pard3
GO:0034238	BP	macrophage fusion	3	2	6.0249	0.021781	4.03646973972392	Adam9,Stat1
GO:0034436	BP	glycoprotein transport	3	2	6.0249	0.021781	4.03646973972392	Guk1,Vldlr
GO:0035241	MF	protein-arginine omega-N monomethyltransferase activity	3	2	6.0249	0.021781	4.03646973972392	Prmt1,Prmt6
GO:0035926	BP	chemokine (C-C motif) ligand 2 secretion	3	2	6.0249	0.021781	4.03646973972392	Mbp,Postn
GO:0044530	CC	supraspliceosomal complex	3	2	6.0249	0.021781	4.03646973972392	Adar,Rbmx
GO:0046985	BP	positive regulation of hemoglobin biosynthetic process	3	2	6.0249	0.021781	4.03646973972392	Ldb1,Prmt1
GO:1901837	BP	negative regulation of transcription of nuclear large rRNA transcript from RNA polymerase I promoter	3	2	6.0249	0.021781	4.03646973972392	Dedd,H2afy
GO:2000152	BP	regulation of ubiquitin-specific protease activity	3	2	6.0249	0.021781	4.03646973972392	Tank,Ubxn1
GO:1903055	BP	positive regulation of extracellular matrix organization	13	4	5.4244	0.0221563	2.53358685503737	Cflar,Clasp2,Ddr2,Phldb2
GO:0005905	CC	coated pit	57	10	5.87178	0.0246168	1.80466584468775	Ap1s2,Ap2b1,App,Cttn,Dnm1l,Dnm2,Eps15l1,Fnbp1,Picalm,Vldlr
GO:0000377	BP	RNA splicing, via transesterification reactions with bulged adenosine as nucleophile	193	25	7.31784	0.026726	1.46377529831834	Ddx17,Esrp2,Hnrnpa2b1,Hnrnpc,Hnrnpk,Hnrnpl,Hnrnpm,Jmjd6,Luc7l2,Mbnl1,Mbnl2,Npm1,Pqbp1,Prpf39,Rbm25,Rbm4,Rbm7,Rbmx,Sfswap,Spen,Srsf1,Srsf10,Srsf2,Srsf7,Txnl4a
GO:0000398	BP	mRNA splicing, via spliceosome	193	25	7.31784	0.026726	1.46377529831834	Ddx17,Esrp2,Hnrnpa2b1,Hnrnpc,Hnrnpk,Hnrnpl,Hnrnpm,Jmjd6,Luc7l2,Mbnl1,Mbnl2,Npm1,Pqbp1,Prpf39,Rbm25,Rbm4,Rbm7,Rbmx,Sfswap,Spen,Srsf1,Srsf10,Srsf2,Srsf7,Txnl4a
GO:0046060	BP	dATP metabolic process	8	3	5.30192	0.0270109	2.8325828834609	Ak2,Guk1,Mgea5
GO:2000343	BP	positive regulation of chemokine (C-X-C motif) ligand 2 production	8	3	5.30192	0.0270109	2.8325828834609	Cd74,Mbp,Postn
GO:0071466	BP	cellular response to xenobiotic stimulus	42	8	5.57491	0.0272147	1.90287119427974	Ugt1a1,Ugt1a10,Ugt1a2,Ugt1a5,Ugt1a6a,Ugt1a6b,Ugt1a7c,Ugt1a9
GO:0000375	BP	RNA splicing, via transesterification reactions	194	25	7.28556	0.0282432	1.45778816535882	Ddx17,Esrp2,Hnrnpa2b1,Hnrnpc,Hnrnpk,Hnrnpl,Hnrnpm,Jmjd6,Luc7l2,Mbnl1,Mbnl2,Npm1,Pqbp1,Prpf39,Rbm25,Rbm4,Rbm7,Rbmx,Sfswap,Spen,Srsf1,Srsf10,Srsf2,Srsf7,Txnl4a
GO:0006910	BP	phagocytosis, recognition	14	4	5.17688	0.0289072	2.42856242129109	Fcgr3,Jmjd6,Mfge8,Sirpa
GO:0070816	BP	phosphorylation of RNA polymerase II C-terminal domain	14	4	5.17688	0.0289072	2.42856242129109	Ccnl1,Ccnt2,Cdk12,Cdk9
GO:0032272	BP	negative regulation of protein polymerization	52	9	5.51383	0.0348161	1.7870498606438	Arpc2,Capg,Capza2,Capzb,Gsn,Mkks,Pecam1,Tpm1,Twf2
GO:0036002	MF	pre-mRNA binding	29	6	5.1176	0.0369379	2.00340685576171	Hnrnpa2b1,Hnrnpk,Hnrnpl,Prpf39,Rbm4,Srsf2
GO:0008024	CC	positive transcription elongation factor complex b	9	3	4.93606	0.0379131	2.65035836489486	Ccnt2,Cdk12,Cdk9
GO:0046977	MF	TAP binding	9	3	4.93606	0.0379131	2.65035836489486	H2-Q6,H2-Q7,Tap1
GO:0048739	BP	cardiac muscle fiber development	9	3	4.93606	0.0379131	2.65035836489486	Myh11,Ttn,Vegfa
GO:0034333	BP	adherens junction assembly	70	11	5.66581	0.0393361	1.67342810209608	Actn1,Clasp2,Cttn,Enpp2,Ldb1,Macf1,Phldb2,Slk,Sorbs1,Taok2,Vegfa
GO:0004661	MF	protein geranylgeranyltransferase activity	4	2	5.12371	0.0410304	3.34217504701441	Rabggta,Rabggtb
GO:0005968	CC	Rab-protein geranylgeranyltransferase complex	4	2	5.12371	0.0410304	3.34217504701441	Rabggta,Rabggtb
GO:0009136	BP	purine nucleoside diphosphate biosynthetic process	4	2	5.12371	0.0410304	3.34217504701441	Ak2,Guk1
GO:0009180	BP	purine ribonucleoside diphosphate biosynthetic process	4	2	5.12371	0.0410304	3.34217504701441	Ak2,Guk1
GO:0009189	BP	deoxyribonucleoside diphosphate biosynthetic process	4	2	5.12371	0.0410304	3.34217504701441	Dtymk,Guk1
GO:0010992	BP	ubiquitin homeostasis	4	2	5.12371	0.0410304	3.34217504701441	Ubb,Ubc
GO:0019770	MF	IgG receptor activity	4	2	5.12371	0.0410304	3.34217504701441	Fcgr3,Fcgrt
GO:0019896	BP	axon transport of mitochondrion	4	2	5.12371	0.0410304	3.34217504701441	Hif1a,Spast
GO:0030478	CC	actin cap	4	2	5.12371	0.0410304	3.34217504701441	Cald1,Gsn
GO:0032541	CC	cortical endoplasmic reticulum	4	2	5.12371	0.0410304	3.34217504701441	Asph,Osbpl8
GO:0035242	MF	protein-arginine omega-N asymmetric methyltransferase activity	4	2	5.12371	0.0410304	3.34217504701441	Prmt1,Prmt6
GO:0035247	BP	peptidyl-arginine omega-N-methylation	4	2	5.12371	0.0410304	3.34217504701441	Prmt1,Prmt6
GO:0044020	MF	histone methyltransferase activity (H4-R3 specific)	4	2	5.12371	0.0410304	3.34217504701441	Prmt1,Prmt6
GO:0072367	BP	regulation of lipid transport by regulation of transcription from RNA polymerase II promoter	4	2	5.12371	0.0410304	3.34217504701441	Hnrnpk,Ncor1
GO:1903690	BP	negative regulation of wound healing, spreading of epidermal cells	4	2	5.12371	0.0410304	3.34217504701441	Clasp2,Phldb2
GO:2001166	BP	regulation of histone H2B ubiquitination	4	2	5.12371	0.0410304	3.34217504701441	Cdk9,Rnf20
GO:2001168	BP	positive regulation of histone H2B ubiquitination	4	2	5.12371	0.0410304	3.34217504701441	Cdk9,Rnf20
GO:0008380	BP	RNA splicing	303	35	7.84239	0.0426177	1.3436236795179	Akt2,Cdk12,Clk2,Clk4,Dcaf4,Ddx17,Esrp2,Hnrnpa2b1,Hnrnpc,Hnrnph1,Hnrnpk,Hnrnpl,Hnrnpm,Jmjd6,Luc7l2,Mbnl1,Mbnl2,Npm1,Pqbp1,Prpf39,Prpf4b,Qk,Raly,Rbm25,Rbm4,Rbm4b,Rbm7,Rbmx,Sfswap,Spen,Srsf1,Srsf10,Srsf2,Srsf7,Txnl4a
GO:0010667	BP	negative regulation of cardiac muscle cell apoptotic process	23	5	4.83382	0.0456881	2.06529559849814	Cflar,Npm1,Pcmt1,Qk,Trip10
GO:0009410	BP	response to xenobiotic stimulus	47	8	5.13325	0.0493657	1.76532470844099	Ugt1a1,Ugt1a10,Ugt1a2,Ugt1a5,Ugt1a6a,Ugt1a6b,Ugt1a7c,Ugt1a9

## Sheet: GO_das_human_psoriasis
Enriched gene ontology terms in human psoriasis dataset.
GOID	Ontology	Description	nTotal	nObserved	zScore	p-value	logodds	ObservedGenes
GO:0008307	MF	structural constituent of muscle	31	9	7.65289	0.00131516	2.41708448355222	ASPH,KRT19,MYH11,MYL6,SMTN,SORBS2,SYNM,TPM1,TPM2
GO:0033152	BP	immunoglobulin V(D)J recombination	4	3	7.70494	0.00282581	4.3977423109288	POLB,PRKDC,TCF3
GO:0070444	BP	oligodendrocyte progenitor proliferation	4	3	7.70494	0.00282581	4.3977423109288	LYN,PTPRZ1,SIRT2
GO:0070445	BP	regulation of oligodendrocyte progenitor proliferation	4	3	7.70494	0.00282581	4.3977423109288	LYN,PTPRZ1,SIRT2
GO:0009215	BP	purine deoxyribonucleoside triphosphate metabolic process	9	4	6.61476	0.00596314	3.07992209993965	ADK,DGUOK,GUK1,NUDT1
GO:0046060	BP	dATP metabolic process	5	3	6.8057	0.00658343	3.70584278326903	ADK,GUK1,NUDT1
GO:0005459	MF	UDP-galactose transmembrane transporter activity	2	2	7.35451	0.00832918	Inf	SLC35A2,SLC35B1
GO:0015785	BP	UDP-galactose transport	2	2	7.35451	0.00832918	Inf	SLC35A2,SLC35B1
GO:0051563	BP	smooth endoplasmic reticulum calcium ion homeostasis	2	2	7.35451	0.00832918	Inf	APP,PSEN1
GO:0060053	CC	neurofilament cytoskeleton	2	2	7.35451	0.00832918	Inf	NDEL1,SYNM
GO:0072334	BP	UDP-galactose transmembrane transport	2	2	7.35451	0.00832918	Inf	SLC35A2,SLC35B1
GO:0050435	BP	beta-amyloid metabolic process	21	6	6.18295	0.00924551	2.38968413666863	APH1A,BECN1,CSNK1E,IDE,PICALM,PSEN1
GO:0005790	CC	smooth endoplasmic reticulum	28	7	6.12101	0.0109299	2.20878486192851	APP,ERP29,GBA2,HYOU1,PSEN1,RPL10,SLMAP
GO:0015871	BP	choline transport	6	3	6.13439	0.0122747	3.30140230356034	PSEN1,SLC44A1,SLC44A2
GO:0046085	BP	adenosine metabolic process	6	3	6.13439	0.0122747	3.30140230356034	ACPP,ADK,NT5C3A
GO:0005884	CC	actin filament	73	13	6.57592	0.0132433	1.78562201574612	ACTN1,CTTN,DMTN,FLNA,FYN,MARK2,MYO1B,MYO9B,PALLD,PLS3,TPM1,TPM2,WIPF1
GO:0009151	BP	purine deoxyribonucleotide metabolic process	11	4	5.86763	0.013462	2.74343769115043	ADK,DGUOK,GUK1,NUDT1
GO:0045296	MF	cadherin binding	284	36	8.34868	0.0187324	1.41327637206842	ABI1,CALD1,CTNND1,CTTN,FLNA,FLNB,GIPC1,GOLGA2,HDLBP,JUP,KTN1,LIMA1,LRRFIP1,MACF1,MARK2,MPRIP,MYO1B,NCK1,NOP56,NUMB,PARK7,PCMT1,PICALM,PRDX1,PSEN1,PUF60,RPL15,RPL6,RPS2,SLK,SPTAN1,SPTBN1,STAT1,STK38,TJP1,TJP2
GO:0017160	MF	Ral GTPase binding	12	4	5.56246	0.0187556	2.60988958870714	FLNA,RAB34,RALBP1,RNF41
GO:0034205	BP	beta-amyloid formation	12	4	5.56246	0.0187556	2.60988958870714	APH1A,CSNK1E,PICALM,PSEN1
GO:0042987	BP	amyloid precursor protein catabolic process	18	5	5.54212	0.0195115	2.34878789512725	APH1A,CLN3,CSNK1E,PICALM,PSEN1
GO:0008091	CC	spectrin	7	3	5.60682	0.0200327	3.01383527735668	EPB41L2,SPTAN1,SPTBN1
GO:0060368	BP	regulation of Fc receptor mediated stimulatory signaling pathway	7	3	5.60682	0.0200327	3.01383527735668	LYN,RABGEF1,RAP1A
GO:0090527	BP	actin filament reorganization	7	3	5.60682	0.0200327	3.01383527735668	ARAP1,DMTN,GSN
GO:1903689	BP	regulation of wound healing, spreading of epidermal cells	7	3	5.60682	0.0200327	3.01383527735668	CLASP1,GSN,RREB1
GO:0002775	BP	antimicrobial peptide production	3	2	5.89408	0.0234665	3.99389614818177	KLK5,SPINK5
GO:0002778	BP	antibacterial peptide production	3	2	5.89408	0.0234665	3.99389614818177	KLK5,SPINK5
GO:0002784	BP	regulation of antimicrobial peptide production	3	2	5.89408	0.0234665	3.99389614818177	KLK5,SPINK5
GO:0002786	BP	regulation of antibacterial peptide production	3	2	5.89408	0.0234665	3.99389614818177	KLK5,SPINK5
GO:0005152	MF	interleukin-1 receptor antagonist activity	3	2	5.89408	0.0234665	3.99389614818177	IL1RN,IL36RN
GO:0009153	BP	purine deoxyribonucleotide biosynthetic process	3	2	5.89408	0.0234665	3.99389614818177	ADK,GUK1
GO:0016479	BP	negative regulation of transcription from RNA polymerase I promoter	3	2	5.89408	0.0234665	3.99389614818177	FLNA,H2AFY
GO:0035166	BP	post-embryonic hemopoiesis	3	2	5.89408	0.0234665	3.99389614818177	ERCC1,KLF4
GO:0036132	MF	13-prostaglandin reductase activity	3	2	5.89408	0.0234665	3.99389614818177	PTGR1,PTGR2
GO:0036215	BP	response to stem cell factor	3	2	5.89408	0.0234665	3.99389614818177	KIT,RABGEF1
GO:0036216	BP	cellular response to stem cell factor stimulus	3	2	5.89408	0.0234665	3.99389614818177	KIT,RABGEF1
GO:0038109	BP	Kit signaling pathway	3	2	5.89408	0.0234665	3.99389614818177	KIT,RABGEF1
GO:0047522	MF	15-oxoprostaglandin 13-oxidase activity	3	2	5.89408	0.0234665	3.99389614818177	PTGR1,PTGR2
GO:0061844	BP	antimicrobial humoral immune response mediated by antimicrobial peptide	3	2	5.89408	0.0234665	3.99389614818177	KLK5,SPINK5
GO:0070662	BP	mast cell proliferation	3	2	5.89408	0.0234665	3.99389614818177	KIT,LYN
GO:1900063	BP	regulation of peroxisome organization	3	2	5.89408	0.0234665	3.99389614818177	DNM1L,MFF
GO:1904753	BP	negative regulation of vascular associated smooth muscle cell migration	3	2	5.89408	0.0234665	3.99389614818177	NFE2L2,TPM1
GO:0005903	CC	brush border	72	12	6.00709	0.0275149	1.70405092651675	ACTN1,ADD3,DNM1L,FLII,FLNB,GIPC1,LIMA1,MYL6,MYO1B,PEX19,RALGDS,SLC11A2
GO:0016281	CC	eukaryotic translation initiation factor 4F complex	8	3	5.17685	0.029903	2.79068233531208	EIF4A2,EIF4EBP3,EIF4G3
GO:0015936	BP	coenzyme A metabolic process	14	4	5.04732	0.0327492	2.38668663799056	COASY,HMGCR,PANK2,PPCS
GO:0060147	BP	regulation of posttranscriptional gene silencing	28	6	5.1011	0.037137	2.00623847507667	ADAR,FXR1,NCOR2,PUM1,PUM2,STAT3
GO:0060966	BP	regulation of gene silencing by RNA	28	6	5.1011	0.037137	2.00623847507667	ADAR,FXR1,NCOR2,PUM1,PUM2,STAT3
GO:0010494	CC	cytoplasmic stress granule	36	7	5.14284	0.0408052	1.8855920031131	CAPRIN1,G3BP1,LSM14A,MBNL1,PUM1,PUM2,TIAL1
GO:0030863	CC	cortical cytoskeleton	68	11	5.61874	0.0412773	1.66677297073132	CALD1,CLASP1,CTTN,DMTN,EPB41L2,FLNA,GSN,KRT19,MYZAP,SPTAN1,SPTBN1
GO:0039529	BP	RIG-I signaling pathway	15	4	4.82664	0.0415156	2.29136890413655	LSM14A,NLRX1,PUM1,PUM2
GO:0002921	BP	negative regulation of humoral immune response	9	3	4.81681	0.0418626	2.60836205776628	CD55,SERPING1,SPINK5
GO:0016559	BP	peroxisome fission	9	3	4.81681	0.0418626	2.60836205776628	DNM1L,MFF,PEX19
GO:0035459	BP	cargo loading into vesicle	9	3	4.81681	0.0418626	2.60836205776628	KIF13A,PICALM,TBC1D20
GO:0000213	MF	tRNA-intron endonuclease activity	4	2	5.00842	0.0440994	3.29980980686419	TSEN15,TSEN34
GO:0002326	BP	B cell lineage commitment	4	2	5.00842	0.0440994	3.29980980686419	PRKDC,TCF3
GO:0002759	BP	regulation of antimicrobial humoral response	4	2	5.00842	0.0440994	3.29980980686419	KLK5,SPINK5
GO:0005862	CC	muscle thin filament tropomyosin	4	2	5.00842	0.0440994	3.29980980686419	TPM1,TPM2
GO:0006995	BP	cellular response to nitrogen starvation	4	2	5.00842	0.0440994	3.29980980686419	BECN1,RB1CC1
GO:0008228	BP	opsonization	4	2	5.00842	0.0440994	3.29980980686419	CD47,MYO18A
GO:0010385	MF	double-stranded methylated DNA binding	4	2	5.00842	0.0440994	3.29980980686419	H2AFY,MBD1
GO:0015220	MF	choline transmembrane transporter activity	4	2	5.00842	0.0440994	3.29980980686419	SLC44A1,SLC44A2
GO:0016199	BP	axon midline choice point recognition	4	2	5.00842	0.0440994	3.29980980686419	APP,ROBO1
GO:0030061	CC	mitochondrial crista	4	2	5.00842	0.0440994	3.29980980686419	LYN,OPA1
GO:0030478	CC	actin cap	4	2	5.00842	0.0440994	3.29980980686419	CALD1,GSN
GO:0031628	MF	opioid receptor binding	4	2	5.00842	0.0440994	3.29980980686419	FLNA,WLS
GO:0031852	MF	mu-type opioid receptor binding	4	2	5.00842	0.0440994	3.29980980686419	FLNA,WLS
GO:0043313	BP	regulation of neutrophil degranulation	4	2	5.00842	0.0440994	3.29980980686419	ABR,PTAFR
GO:0043562	BP	cellular response to nitrogen levels	4	2	5.00842	0.0440994	3.29980980686419	BECN1,RB1CC1
GO:0046070	BP	dGTP metabolic process	4	2	5.00842	0.0440994	3.29980980686419	DGUOK,NUDT1
GO:0051572	BP	negative regulation of histone H3-K4 methylation	4	2	5.00842	0.0440994	3.29980980686419	H2AFY,KDM1A
GO:0051987	BP	positive regulation of attachment of spindle microtubules to kinetochore	4	2	5.00842	0.0440994	3.29980980686419	BECN1,SIRT2
GO:0060369	BP	positive regulation of Fc receptor mediated stimulatory signaling pathway	4	2	5.00842	0.0440994	3.29980980686419	LYN,RAP1A
GO:0097209	CC	epidermal lamellar body	4	2	5.00842	0.0440994	3.29980980686419	KLK5,SPINK5
GO:1900425	BP	negative regulation of defense response to bacterium	4	2	5.00842	0.0440994	3.29980980686419	SIRT2,SPINK5
GO:1902004	BP	positive regulation of beta-amyloid formation	4	2	5.00842	0.0440994	3.29980980686419	CSNK1E,PICALM
GO:1902993	BP	positive regulation of amyloid precursor protein catabolic process	4	2	5.00842	0.0440994	3.29980980686419	CSNK1E,PICALM
GO:0044448	CC	cell cortex part	104	15	5.98886	0.0466977	1.53622220064788	ASPH,CALD1,CLASP1,CTTN,DMTN,EPB41L2,EXOC1,EXOC7,FLNA,GSN,KRT19,MYZAP,SPTAN1,SPTBN1,TNFAIP2
