# Supplementary material for: Genome-wide transcriptome analysis identifies alternative splicing regulatory network and key splicing factors in mouse and human psoriasis
Source: Sci Rep. 2018 Mar 7;8:4124. doi: 10.1038/s41598-018-22284-y (PMC5841439; doi:10.1038/s41598-018-22284-y)
Supplement: Supplementary file 4 — Table S3 [file 41598_2018_22284_MOESM4_ESM.xlsx]

## Sheet: Table_S3
Table S3. Identification of the splicing events with the conserved sequences between the Tnip1 KO mouse model and the human psoriasis dataset using multiple sequence alignment analysis.
Spliced gene in human	Spliced gene in mouse	Sequence conservation	MSA	Genomic region of splicing event in human	Genomic region of splicing event in mouse
ABI1	Abi1	Y	Protein	chr10:27035524-27150016	chr2:22795508-22895760
ARHGAP12	Arhgap12	Y	Protein	chr10:32094325-32217804	chr18:6024447-6136096
ATP5C1	Atp5c1	Y	mRNA	chr10:7830092-7849762	chr2:9977658-10002137
AXL	Axl	Y	Protein	chr19:41725107-41767671	chr7:26541518-26573752
CTTN	Cttn	Y	Protein	chr11:70244611-70282690	chr7:151621628-151656646
DMKN	Dmkn	Y	Protein	chr19:35988118-36004560	chr7:31548774-31566085
DNM1L	Dnm1l	Y	Protein	chr12:32832136-32898584	chr16:16312325-16359123
EXOC1	Exoc1	Y	Protein	chr4:56719815-56771244	chr5:76958347-76999310
FBLN2	Fbln2	Y	Protein	chr3:13573823-13679922	chr6:91162757-91222534
FNBP1	Fnbp1	Y	Protein	chr9:132649465-132805473	chr2:30881725-30997528
GOLGA2	Golga2	Y	mRNA	chr9:131018107-131038268	chr2:32143772-32163441
GOLGA4	Golga4	Y	mRNA	chr3:37284681-37408370	chr9:118415435-118491637
MLX	Mlx	Y	mRNA	chr17:40719077-40725221	chr11:100948603-100953521
MPRIP	Mprip	Y	mRNA	chr17:16946073-17095962	chr11:59475996-59594362
MYH11	Myh11	Y	Protein	chr16:15796991-15950887	chr16:14194619-14291501
MYL6	Myl6	Y	mRNA	chr12:56552044-56555366	chr10:127927916-127930881
MYO1B	Myo1b	Y	Protein	chr2:192110106-192290115	chr1:51806609-51972818
NDRG2	Ndrg2	Y	Protein	chr14:21484921-21539031	chr14:52524945-52533163
PAM	Pam	Y	Protein	chr5:102201526-102366808	chr1:99717670-99992209
POSTN	Postn	Y	Protein	chr13:38136718-38183563	chr3:54165028-54194963
SEC31A	Sec31a	Y	Protein	chr4:83739813-83822069	chr5:100790667-100845253
SLK	Slk	Y	Protein	chr10:105727469-105787342	chr19:47654508-47719736
SPAG9	Spag9	Y	Protein	chr17:49039534-49198226	chr11:93857404-93987396
ZMYND11	Zmynd11	Y	Protein	chr10:180404-300577	chr13:9684081-9764560
APP	App	N
ASPH	Asph	N
BPTF	Bptf	N
CASK	Cask	N
GPBP1	Gpbp1	N
MBNL1	Mbnl1	N
MTSS1	Mtss1	N
TNC	Tnc	N
WFDC5	Wfdc5	N
