# Supplementary material for: Genome-wide transcriptome analysis identifies alternative splicing regulatory network and key splicing factors in mouse and human psoriasis
Source: Sci Rep. 2018 Mar 7;8:4124. doi: 10.1038/s41598-018-22284-y (PMC5841439; doi:10.1038/s41598-018-22284-y)
Supplement: Supplementary file 5 — Table S4 [file 41598_2018_22284_MOESM5_ESM.xlsx]

## Sheet: Table_S4
Table S4. Identification of the candidate splicing factors for regulating the alternative splicing events in psoriasis.
The overlapping between the Tnip1KO psoriasis mouse model dataset and the SF perturbation datasets.
SF perturbation dataset	Regulation enrichment	x11	x12	x21	x22	p-value	Candidate SF
Nova1(GSE76294, KO vs WT)	positive	14	156	19	1575	5.68e-07	Nova1
Ptbp1(GSE71075, KD vs WT)	positive	16	79	53	945	0.000126469	Ptbp1
Rbfox2(GSE58928, KD vs WT)	positive	24	135	99	1385	0.000393956	Rbfox2
Ptbp1(GSE71075, KD vs WT)	negative	15	79	55	944	0.000478886	Ptbp1
Mbnl1(GSE67828, Cortex neurite KO vs WT)	positive	5	59	5	648	0.000863383	Mbnl1
Nova1(GSE76294, KO vs WT)	negative	5	136	7	1616	0.0015211	Nova1
Ptbp1(GSE65542, KD vs WT)	positive	15	104	66	1272	0.0015735	Ptbp1
Ptbp1(GSE65542, KD vs WT)	negative	18	96	99	1244	0.0029403	Ptbp1
U2af1(GSE66793, MT vs WT)	positive	7	114	20	1411	0.00350478	U2af1
Prmt5(GSE69937, KO vs WT)	positive	19	94	112	1248	0.00357225	Prmt5
Mbnl1/Mbnl2(GSE67828, CAD neurite DKD vs WT)	negative	6	85	20	989	0.0161184	Mbnl1/Mbnl2
Rbfox2(GSE58928, KD vs WT)	negative	15	118	89	1421	0.0169932	Rbfox2
Prmt5(GSE45284, KO vs WT)	positive	16	116	91	1275	0.0209792	Prmt5
Mbnl1/Mbnl2(GSE79095, DKO vs WT)	positive	14	87	76	952	0.0235932	Mbnl1/Mbnl2
Ddx5(GSE70108, KO vs WT)	positive	5	37	16	441	0.0244999	Ddx5
Rbfox2(GSE54794, KD vs WT)	positive	3	70	5	775	0.0246239	Rbfox2
Prmt5(GSE63800, KO vs WT)	positive	18	51	102	537	0.0291529	Prmt5
Srrm4(GSE65818, CTX KO vs WT)	positive	3	103	6	1215	0.0291736	Srrm4
Ptbp1(GSE70985, KD vs WT)	negative	7	98	31	1148	0.0302935	Ptbp1
Mbnl1(GSE39911, heart KO vs WT)	positive	3	18	3	136	0.0303309	Mbnl1
Prmt5(GSE69937, KO vs WT)	negative	21	102	147	1203	0.0322364	Prmt5
Rbfox2(GSE54794, KD vs WT)	negative	2	68	2	781	0.035753	Rbfox2
Srrm4(GSE65818, CTX KO vs WT)	positive	4	115	12	1284	0.0391352	Srrm4
The overlapping between the human psoriasis dataset and the SF perturbation datasets.
SF perturbation dataset	Regulation enrichment	x11	x12	x21	x22	p-value	Candidate SF
PTBP1(GSE69656, OE vs DKD)	negative	21	54	78	515	0.00124623	PTBP1
U2AF1(GSE66553, OE vs KD)	negative	17	74	72	569	0.0359504	U2AF1
U2AF1(GSE66553, KD vs NC)	negative	18	73	78	563	0.03689	U2AF1
MBNL1(GSE76487, KD vs WT)	positive	4	32	7	236	0.0398332	MBNL1
