# Supplementary material for: Genome-wide transcriptome analysis identifies alternative splicing regulatory network and key splicing factors in mouse and human psoriasis
Source: Sci Rep. 2018 Mar 7;8:4124. doi: 10.1038/s41598-018-22284-y (PMC5841439; doi:10.1038/s41598-018-22284-y)
Supplement: Supplementary file 6 — Table S5 [file 41598_2018_22284_MOESM6_ESM.xlsx]

## Sheet: Table_S5
Table S5. The identification of the splicing factors that potentially regulate the conserved splicing events by comparing the candiate splicing regulation in the mouse/human dataset and the SF perturbation datasets.
Comparing the splicing regulation in the Tnip1 KO mouse model and the SF perturbation datasets.
Splicing events	Splicing factors	Candidate splicing regulation in mouse model	Candidate splicing regulation in mouse SF perturbation datasets	SF with consistent candidate splicing regulations
Abi1	Mbnl1/Mbnl2,Srrm4	Mbnl1/Mbnl2:Positive; Srrm4:Positive	Mbnl1/Mbnl2(GSE67828, CADneuriteDKD vs WT):Postive; Srrm4(GSE65818, CTX/HPC KO vs WT):Positive	Mbnl1/Mbnl2(GSE67828, CADneuriteDKD vs WT); Srrm4(GSE65818, CTX/HPC KO vs WT)
Arhgap12	Ptbp1	Ptbp1:Negative	Ptbp1(GSE65542/GSE71075/GSE70985, KD vs WT):Negative	Ptbp1(GSE65542/GSE71075/GSE70985, KD vs WT)
Atp5c1	Nova1,Ptbp1,Rbfox2,Sf3a1	Nova1:Negative; Ptbp1:Positive; Rbfox2:Negative; Sf3a1:Positive	Nova1(GSE76294, KO vs WT):Negative; Ptbp1(GSE65542/GSE70985, KD vs WT):Positive; Rbfox2(GSE58928, KD vs WT):Negative; Sf3a1(GSE58432, KO vs WT):Positive	Nova1(GSE76294, KO vs WT); Ptbp1(GSE65542/GSE70985, KD vs WT); Rbfox2(GSE58928, KD vs WT); Sf3a1(GSE58432, KO vs WT)
Cttn	Mbnl1/Mbnl2,Rbfox2	Mbnl1/Mbnl2:Positive; Rbfox2:Positive	Mbnl1/Mbnl2(GSE67828, CADneurite/CADsoma DKD vs WT):Positive; Mbnl1/Mbnl2(GSE79095, DKO vs WT):Positive; Rbfox2(GSE54794, KD vs WT):Positive	Mbnl1/Mbnl2(GSE67828, CADneurite/CADsoma DKD vs WT); Mbnl1/Mbnl2(GSE79095, DKO vs WT); Rbfox2(GSE54794, KD vs WT)
Exoc1	Mbnl1/Mbnl2,Prmt5	Mbnl1/Mbnl2:Negative; Prmt5:Positive	Mbnl1/Mbnl2(GSE79095, DKO vs WT):Negative; Prmt5(GSE63800, KO vs WT):Positive	Mbnl1/Mbnl2(GSE79095, DKO vs WT); Prmt5(GSE63800, KO vs WT)
Fbln2	Rbfox2	Rbfox2:Positive	Rbfox2(GSE58928, KD vs WT):Positive	Rbfox2(GSE58928, KD vs WT)
Golga2	Prmt5,Ptbp1,U2af1	Prmt5:Negative; Ptbp1:Negative; U2af1:Negative	Prmt5(GSE69937, KO vs WT):Negative; Ptbp1(GSE65542, KD vs WT):Negative; U2af1(GSE66793, MT vs WT):Positive	Prmt5(GSE69937, KO vs WT); Ptbp1(GSE65542, KD vs WT)
Golga4	Mbnl1/Mbnl2,Prmt5	Mbnl1/Mbnl2:Negative; Prmt5:Positive	Mbnl1/Mbnl2(GSE67828, CADneurite DKD vs WT):Negative; Prmt5(GSE63800, KO vs WT):Positive	Mbnl1/Mbnl2(GSE67828, CADneurite DKD vs WT); Prmt5(GSE63800, KO vs WT)
Myl6	Celf1,Mbnl1,Nova1,Rbfox2	Celf1:Negative; Mbnl1:Positive; Nova1:Positive; Rbfox2:Positive	Celf1(GSE85646, KO vs WT):Negative; Mbnl1(GSE67828, Cortexneurite KO vs WT):Positive; Nova1(GSE76294, KO vs WT):Positive; Rbfox2(GSE58928, KD vs WT):Positive	Celf1(GSE85646, KO vs WT); Mbnl1(GSE67828, Cortexneurite KO vs WT); Nova1(GSE76294, KO vs WT); Rbfox2(GSE58928, KD vs WT)
Pam	Rbfox2	Rbfox2:Positive	Rbfox2(GSE58928, KD vs WT):Positive	Rbfox2(GSE58928, KD vs WT)
Sec31a	Ddx5	Ddx5:Positive	Ddx5(GSE53599, KD vs CL):Negative
Spag9	Ddx5,Mbnl1/Mbnl2	Ddx5:Positive; Mbnl1/Mbnl2:Positive	Ddx5(GSE53599, KD vs CL):Positive; Mbnl1/Mbnl2(GSE79095, DKO vs WT):Positive	Ddx5(GSE53599, KD vs CL); Mbnl1/Mbnl2(GSE79095, DKO vs WT)
Zmynd11	Celf2,Ptbp1	Celf2:Negative; Ptbp1:Positive	Celf2(GSE61891, L_vs_S):Negative; Ptbp1(GSE71075, KD vs WT):Positive	Celf2(GSE61891, L_vs_S); Ptbp1(GSE71075, KD vs WT)
Comparing the splicing regulation in the human psoriasis dataset and the SF perturbation datasets.
Splicing events	Splicing factors	Candidate splicing regulation in human dataset	Candidate splicing regulation in human SF perturbation datasets	SF with consistent candidate splicing regulations
ABI1	PTBP1,U2AF1	PTBP1:Negative; U2AF1:Negative	PTBP1(GSE69656, OE vs DKD):Negative; U2AF1(GSE66553, KD vs NC/OE vs KD ):Negative	PTBP1(GSE69656, OE vs DKD); U2AF1(GSE66553, KD vs NC/OE vs KD )
CTTN	U2AF1	U2AF1:Negative	U2AF1(GSE66553, KD vs NC/OE vs KD ):Negative	U2AF1(GSE66553, KD vs NC/OE vs KD )
GOLGA2	PTBP1	PTBP1:Negative	PTBP1(GSE69656, OE vs DKD):Negative	PTBP1(GSE69656, OE vs DKD)
MYL6	MBNL1	MBNL1:Positive	MBNL1(GSE76487, KD vs WT):Positive	MBNL1(GSE76487, KD vs WT)
PAM	PTBP1	PTBP1:Negative	PTBP1(GSE69656, OE vs DKD):Negative	PTBP1(GSE69656, OE vs DKD)
