# Supplementary material for: Genome-wide transcriptome analysis identifies alternative splicing regulatory network and key splicing factors in mouse and human psoriasis
Source: Sci Rep. 2018 Mar 7;8:4124. doi: 10.1038/s41598-018-22284-y (PMC5841439; doi:10.1038/s41598-018-22284-y)
Supplement: Supplementary file 7 — Table S6 [file 41598_2018_22284_MOESM7_ESM.xlsx]

## Sheet: GO_deg_Tnip1KO_mice
Table S6. Enriched gene ontology terms of differentially expressed genes in the Tnip1 KO mice and the human psoriasis dataset.
Enriched gene ontology terms in Tnip1 KO mice.
GOID	Ontology	Description	nTotal	nObserved	zScore	p-value	logodds	ObservedGenes
GO:0000786	CC	nucleosome	58	22	17.2715	3.0863e-05	3.2104580085684	Cenpa,H2afx,Hist1h1b,Hist1h2ah,Hist1h2bh,Hist1h2bk,Hist1h2bm,Hist1h2bp,Hist1h3a,Hist1h3b,Hist1h3c,Hist1h3f,Hist1h3h,Hist1h4a,Hist1h4b,Hist1h4c,Hist1h4f,Hist1h4h,Hist1h4i,Hist1h4j,Hist1h4k,Hist1h4n
GO:0031424	BP	keratinization	31	14	15.1938	0.000104877	3.49253820759676	Krt16,Krt17,Krt6a,Krt6b,Sfn,Sprr1b,Sprr2b,Sprr2d,Sprr2e,Sprr2f,Sprr2h,Sprr2i,Sprr2k,Tgm3
GO:0045653	BP	negative regulation of megakaryocyte differentiation	16	9	13.7481	0.000246848	3.92937511862325	Hist1h4a,Hist1h4b,Hist1h4c,Hist1h4f,Hist1h4h,Hist1h4i,Hist1h4j,Hist1h4k,Hist1h4n
GO:0044815	CC	DNA packaging complex	66	22	16.0361	0.000278283	3.00955104438345	Cenpa,H2afx,Hist1h1b,Hist1h2ah,Hist1h2bh,Hist1h2bk,Hist1h2bm,Hist1h2bp,Hist1h3a,Hist1h3b,Hist1h3c,Hist1h3f,Hist1h3h,Hist1h4a,Hist1h4b,Hist1h4c,Hist1h4f,Hist1h4h,Hist1h4i,Hist1h4j,Hist1h4k,Hist1h4n
GO:0001533	CC	cornified envelope	43	16	14.5627	0.000504715	3.16679746686174	2010005H15Rik,Lce3a,Lce3b,Lce3c,Lce3f,Rptn,Sprr1b,Sprr2a1,Sprr2b,Sprr2d,Sprr2e,Sprr2f,Sprr2h,Sprr2i,Sprr2k,Tgm3
GO:0000788	CC	nuclear nucleosome	28	12	13.6588	0.000599278	3.39504917846173	Cenpa,Hist1h3a,Hist1h3b,Hist1h3h,Hist1h4a,Hist1h4b,Hist1h4c,Hist1h4f,Hist1h4h,Hist1h4i,Hist1h4j,Hist1h4k
GO:0006335	BP	DNA replication-dependent nucleosome assembly	29	12	13.3917	0.000875408	3.3337831711682	Hist1h3a,Hist1h3b,Hist1h3h,Hist1h4a,Hist1h4b,Hist1h4c,Hist1h4f,Hist1h4h,Hist1h4i,Hist1h4j,Hist1h4k,Hist1h4n
GO:0034723	BP	DNA replication-dependent nucleosome organization	29	12	13.3917	0.000875408	3.3337831711682	Hist1h3a,Hist1h3b,Hist1h3h,Hist1h4a,Hist1h4b,Hist1h4c,Hist1h4f,Hist1h4h,Hist1h4i,Hist1h4j,Hist1h4k,Hist1h4n
GO:0051852	BP	disruption by host of symbiont cells	9	5	10.176	0.00730651	3.89239537315389	Camp,Cxcl1,Cxcl5,Trem1,Trem3
GO:0051873	BP	killing by host of symbiont cells	9	5	10.176	0.00730651	3.89239537315389	Camp,Cxcl1,Cxcl5,Trem1,Trem3
GO:0035662	MF	Toll-like receptor 4 binding	4	3	9.26955	0.0142853	4.76405041531493	S100a8,S100a9,Saa3
GO:0006334	BP	nucleosome assembly	88	22	13.5184	0.0144224	2.60298553520437	Hist1h1b,Hist1h2bh,Hist1h2bj,Hist1h2bk,Hist1h2bl,Hist1h2bm,Hist1h2bn,Hist1h2bp,Hist1h3a,Hist1h3b,Hist1h3c,Hist1h3f,Hist1h3h,Hist1h4a,Hist1h4b,Hist1h4c,Hist1h4f,Hist1h4h,Hist1h4i,Hist1h4j,Hist1h4k,Hist1h4n
GO:0006336	BP	DNA replication-independent nucleosome assembly	26	9	10.4728	0.0149264	3.04065030698549	Hist1h4a,Hist1h4b,Hist1h4c,Hist1h4f,Hist1h4h,Hist1h4i,Hist1h4j,Hist1h4k,Hist1h4n
GO:0034724	BP	DNA replication-independent nucleosome organization	26	9	10.4728	0.0149264	3.04065030698549	Hist1h4a,Hist1h4b,Hist1h4c,Hist1h4f,Hist1h4h,Hist1h4i,Hist1h4j,Hist1h4k,Hist1h4n
GO:0045652	BP	regulation of megakaryocyte differentiation	26	9	10.4728	0.0149264	3.04065030698549	Hist1h4a,Hist1h4b,Hist1h4c,Hist1h4f,Hist1h4h,Hist1h4i,Hist1h4j,Hist1h4k,Hist1h4n
GO:0001632	MF	leukotriene B4 receptor activity	2	2	8.8146	0.0254902	Inf	Ltb4r1,Ltb4r2
GO:0004918	MF	interleukin-8 receptor activity	2	2	8.8146	0.0254902	Inf	Cxcr1,Cxcr2
GO:0019959	MF	interleukin-8 binding	2	2	8.8146	0.0254902	Inf	Cxcr1,Cxcr2
GO:2000321	BP	positive regulation of T-helper 17 cell differentiation	2	2	8.8146	0.0254902	Inf	Il23a,Nlrp3
GO:0051290	BP	protein heterotetramerization	42	12	10.8094	0.0255032	2.76624446285545	Hist1h3a,Hist1h3b,Hist1h3h,Hist1h4a,Hist1h4b,Hist1h4c,Hist1h4f,Hist1h4h,Hist1h4i,Hist1h4j,Hist1h4k,Hist1h4n
GO:0070942	BP	neutrophil mediated cytotoxicity	8	4	8.58902	0.0262623	3.66604448999222	Cxcl1,Cxcl5,Trem1,Trem3
GO:0070943	BP	neutrophil mediated killing of symbiont cell	8	4	8.58902	0.0262623	3.66604448999222	Cxcl1,Cxcl5,Trem1,Trem3
GO:0031640	BP	killing of cells of other organism	16	6	8.9514	0.0305498	3.16024712208125	Camp,Cxcl1,Cxcl5,Nos2,Trem1,Trem3
GO:0044364	BP	disruption of cells of other organism	16	6	8.9514	0.0305498	3.16024712208125	Camp,Cxcl1,Cxcl5,Nos2,Trem1,Trem3
GO:0018149	BP	peptide cross-linking	48	13	10.8976	0.031156	2.69348618868056	Lce3a,Lce3b,Lce3c,Lce3f,Sprr1b,Sprr2a1,Sprr2b,Sprr2d,Sprr2e,Sprr2f,Sprr2h,Sprr2i,Tgm3
GO:0070945	BP	neutrophil mediated killing of gram-negative bacterium	5	3	8.21939	0.0314719	4.06980350057269	Cxcl5,Trem1,Trem3
GO:0051818	BP	disruption of cells of other organism involved in symbiotic interaction	13	5	8.28977	0.0428512	3.19832482496522	Camp,Cxcl1,Cxcl5,Trem1,Trem3
GO:0051883	BP	killing of cells in other organism involved in symbiotic interaction	13	5	8.28977	0.0428512	3.19832482496522	Camp,Cxcl1,Cxcl5,Trem1,Trem3

## Sheet: GO_deg_human_psoriasis
Enriched gene ontology terms in human psoriasis dataset.
GOID	Ontology	Description	nTotal	nObserved	zScore	p-value	logodds	ObservedGenes
GO:0001533	CC	cornified envelope	61	20	18.0867	1.12918e-05	3.32970772965582	CNFN,CSTA,DSC2,DSG3,HRNR,LCE3A,LCE3C,LCE3D,LCE3E,PI3,SPRR1A,SPRR1B,SPRR2A,SPRR2B,SPRR2D,SPRR2E,SPRR2F,SPRR2G,SPRR3,TGM1
GO:0070268	BP	cornification	98	26	18.3123	3.36256e-05	3.04751216060513	CSTA,DSC2,DSG3,KLK13,KLK8,KRT14,KRT16,KRT17,KRT3,KRT37,KRT5,KRT6A,KRT6B,KRT6C,LCE3D,PI3,SPRR1A,SPRR1B,SPRR2A,SPRR2B,SPRR2D,SPRR2E,SPRR2F,SPRR2G,SPRR3,TGM1
GO:0018149	BP	peptide cross-linking	53	17	16.4678	7.38746e-05	3.28617787628475	CSTA,LCE3A,LCE3C,LCE3D,LCE3E,PI3,SPRR1A,SPRR1B,SPRR2A,SPRR2B,SPRR2D,SPRR2E,SPRR2F,SPRR3,TGM1,TGM3,TGM6
GO:0045236	MF	CXCR chemokine receptor binding	9	6	14.5276	0.000180415	4.69719438039706	CXCL1,CXCL10,CXCL11,CXCL13,CXCL2,CXCL9
GO:0048248	MF	CXCR3 chemokine receptor binding	4	4	14.6619	0.000209601	Inf	CXCL10,CXCL11,CXCL13,CXCL9
GO:0001730	MF	2'-5'-oligoadenylate synthetase activity	3	3	12.6972	0.00175021	Inf	OAS1,OAS2,OAS3
GO:0043163	BP	cell envelope organization	3	3	12.6972	0.00175021	Inf	HRNR,TGM1,TGM3
GO:0045229	BP	external encapsulating structure organization	3	3	12.6972	0.00175021	Inf	HRNR,TGM1,TGM3
GO:0008009	MF	chemokine activity	26	9	12.4926	0.00224403	3.37552548648164	CCL18,CCL20,CCL22,CXCL1,CXCL10,CXCL11,CXCL13,CXCL2,CXCL9
GO:0031424	BP	keratinization	173	32	16.4549	0.00354298	2.60094883717528	CNFN,CSTA,DSC2,DSG3,HRNR,KLK13,KLK8,KRT14,KRT16,KRT17,KRT3,KRT37,KRT5,KRT6A,KRT6B,KRT6C,LCE3A,LCE3C,LCE3D,LCE3E,PI3,SPRR1A,SPRR1B,SPRR2A,SPRR2B,SPRR2D,SPRR2E,SPRR2F,SPRR2G,SPRR3,TGM1,TGM3
GO:0050786	MF	RAGE receptor binding	11	5	10.8072	0.00615305	3.81614849587239	FPR1,S100A12,S100A7,S100A8,S100A9
GO:0042379	MF	chemokine receptor binding	35	10	11.8258	0.00616401	3.09801927748529	CCL18,CCL20,CCL22,CXCL1,CXCL10,CXCL11,CXCL13,CXCL2,CXCL9,DEFB4A
GO:0070098	BP	chemokine-mediated signaling pathway	47	12	12.1508	0.00730642	2.95006594548074	CCL18,CCL20,CCL22,CCR7,CXCL1,CXCL10,CXCL11,CXCL13,CXCL2,CXCL9,CXCR2,CXCR6
GO:0010818	BP	T cell chemotaxis	17	6	10.308	0.0112814	3.39561655591025	CXCL10,CXCL11,CXCL13,CXCL9,S100A7,WNT5A
GO:0050832	BP	defense response to fungus	17	6	10.308	0.0112814	3.39561655591025	C10orf99,IL36RN,LTF,S100A12,S100A8,S100A9
GO:0043950	BP	positive regulation of cAMP-mediated signaling	5	3	9.71374	0.014481	4.39614886332058	CXCL10,CXCL11,CXCL9
GO:0017159	MF	pantetheine hydrolase activity	2	2	10.3669	0.0145687	Inf	VNN1,VNN3
GO:0019732	BP	antifungal humoral response	2	2	10.3669	0.0145687	Inf	IL36RN,LTF
GO:0043176	MF	amine binding	2	2	10.3669	0.0145687	Inf	HTR3A,HTR7
GO:0051378	MF	serotonin binding	2	2	10.3669	0.0145687	Inf	HTR3A,HTR7
GO:0070488	BP	neutrophil aggregation	2	2	10.3669	0.0145687	Inf	S100A8,S100A9
GO:0060337	BP	type I interferon signaling pathway	64	14	11.9976	0.0154796	2.75364754244796	IFI27,IFI6,IRF7,ISG15,MMP12,MX1,OAS1,OAS2,OAS3,OASL,RSAD2,STAT1,WNT5A,XAF1
GO:0071357	BP	cellular response to type I interferon	64	14	11.9976	0.0154796	2.75364754244796	IFI27,IFI6,IRF7,ISG15,MMP12,MX1,OAS1,OAS2,OAS3,OASL,RSAD2,STAT1,WNT5A,XAF1
GO:0048247	BP	lymphocyte chemotaxis	41	10	10.8002	0.0193553	2.88275221039135	CCL18,CCL20,CCL22,CXCL10,CXCL11,CXCL13,CXCL9,S100A7,SAA1,WNT5A
GO:0010819	BP	regulation of T cell chemotaxis	10	4	9.01571	0.0240977	3.58993263756821	CXCL10,CXCL13,S100A7,WNT5A
GO:0034340	BP	response to type I interferon	68	14	11.5745	0.0254457	2.67660376970971	IFI27,IFI6,IRF7,ISG15,MMP12,MX1,OAS1,OAS2,OAS3,OASL,RSAD2,STAT1,WNT5A,XAF1
GO:0003810	MF	protein-glutamine gamma-glutamyltransferase activity	6	3	8.81195	0.0263712	3.99196345835802	TGM1,TGM3,TGM6
GO:0036149	BP	phosphatidylinositol acyl-chain remodeling	11	4	8.55525	0.034314	3.43580719400203	PLA2G2F,PLA2G4D,PLA2G4E,PLBD1
GO:0070486	BP	leukocyte aggregation	11	4	8.55525	0.034314	3.43580719400203	IL1B,NR4A3,S100A8,S100A9
GO:0031731	MF	CCR6 chemokine receptor binding	3	2	8.38602	0.04018	4.68419200582422	CCL20,DEFB4A
GO:0035662	MF	Toll-like receptor 4 binding	3	2	8.38602	0.04018	4.68419200582422	S100A8,S100A9
GO:0047844	MF	deoxycytidine deaminase activity	3	2	8.38602	0.04018	4.68419200582422	APOBEC3A,APOBEC3B
GO:1902714	BP	negative regulation of interferon-gamma secretion	3	2	8.38602	0.04018	4.68419200582422	IL36RN,ZC3H12A
GO:0030593	BP	neutrophil chemotaxis	59	12	10.6353	0.0410955	2.65504643262257	CCL18,CCL20,CCL22,CCR7,CXCL1,CXCL2,CXCR2,IL1B,S100A12,S100A8,S100A9,SAA1
